# Supplementary material for: Transcriptome Analysis of CYP450 Family Members in Fritillaria cirrhosa D. Don and Profiling of Key CYP450s Related to Isosteroidal Alkaloid Biosynthesis
Source: Genes (Basel). 2023 Jan 14;14(1):219. doi: 10.3390/genes14010219 (PMC9859280; doi:10.3390/genes14010219)
Supplement: Supplementary file 1 [file genes-14-00219-s001.zip › TableS1.xlsx]

## Sheet: qRT-PCR
Table S1 Sequences of the primers used in this study
ID	Gene	Forward	Reverse	Function
transcript/25638	CYP90B27	CATGCTCTTTGCTGGTCACG	CCAGTTCAATCCGGTCTCCC	qRT-PCR
transcript/23991	CYP90A1	AGCTCAATCGGGCAATCCTC	GCCGCCATACTGCTTTTCAC
transcript/22207	CYP90D2	CAAGTCGCACATATTCGGCG	GATGAGGCCATGAACCCTCC
transcript/18441	CYP51G1	TTCGTGAAGCTAGTCTCGGC	ACCTCCTGCTGGCTCAAATC
transcript/27487	CYP94N1v2	TCCCACTTCACCACCTACGA	GATGGAACCTGTTTTGGCGG
transcript/25879	CYP734A6	CCTTGCCACCATTAACAGCG	CTCACGAGCTTCCATTTGCG
transcript/22541	CYP94A1	GTCACGGGATTTTCAACGCC	GACGAAGTTACGGAGGGAGC
GQ205117.1	18S	CGCGAACTCGTAAACGGATG	CGTTGCCGAGAGTCGTATGG
	FcCYP90A1-YFP	acgggggacgagctcggatccATGGAGCTGCTGTCCACTG	gcccttgctcaccatggtaccATTTCTGGAACCTTCACTGGCT	Subcellular localization
	FcCYP90B27-YFP	acgggggacgagctcggatccATGGCACTAGAGCTGCTTCT	gcccttgctcaccatggtaccGTTGATGGCACGGACCTTAATG

## Sheet: Subcellular localization
Table S5 Sequences of the primers used in this study
Primers	Sequence
CYP716A295 F	BamHI-TCTCGAGGACCGGTCCCGGGATGGATTTCCTCTACATTTCTCTA
CYP716A295 R	BamHI-TCCTCGCCCTTGCTCACCATGGGATTAGGGAAGAGGCGAACC
CYP716A296 F	BamHI-TCTCGAGGACCGGTCCCGGGATGGAACTCTTCTATGTCCCTCT
CYP716A296 R	BamHI-TCCTCGCCCTTGCTCACCATGGCTTTGTGAGGAAATAGGCGAA
CYP72A763 F	BamHI-TCTCGAGGACCGGTCCCGGGATGGTAACTTTGAAAATGACTATGA
CYP72A763 R	BamHI-TCCTCGCCCTTGCTCACCATTCCTTGTAGTTTACGTAGGATCAAG
