# Supplementary material for: Transcriptome Analysis of CYP450 Family Members in Fritillaria cirrhosa D. Don and Profiling of Key CYP450s Related to Isosteroidal Alkaloid Biosynthesis
Source: Genes (Basel). 2023 Jan 14;14(1):219. doi: 10.3390/genes14010219 (PMC9859280; doi:10.3390/genes14010219)
Supplement: Supplementary file 1 [file genes-14-00219-s001.zip › TableS2.xlsx]

## Sheet: Sheet1
Table S2 Details of overall functional annotation
#GeneID	GOTerms_num	GO_Anno	KEGG_entry	KEGG_url	KOG_class	KOG_class_annotation	NR_ID	E_value	Identity	Score	Annotation	NT_ID	E_value	Identity	Score	Annotation	Swissprot_ID	E_value	Identity	Score	Annotation
JY_1-10k_transcript/18097	6	GO:0005488: binding (molecular_function); GO:0005615: extracellular space (cellular_component); GO:0007254: JNK cascade (biological_process); GO:0016740: transferase activity (molecular_function); GO:0019221: cytokine-mediated signaling pathway (biological_process); GO:0048661: positive regulation of smooth muscle cell proliferation (biological_process);	K04733|IRAK4	http://www.genome.jp/dbget-bin/www_bget?ko:K04733	[T]	Signal transduction mechanisms	gi|1012129859|ref|XP_016001947.1|	2.5e-45	114/309(36.89)	189	PREDICTED: interleukin-1 receptor-associated kinase 4 [Rousettus aegyptiacus]	--	--	--	--	--	sp|Q9LFP7|Y5158_ARATH	2.8e-180	329/448(73.44)	633	Probable receptor-like protein kinase At5g15080 OS=Arabidopsis thaliana GN=At5g15080 PE=2 SV=1
JY_1-10k_transcript/41842	1	GO:0000166: nucleotide binding (molecular_function);	K05657|ABCB10	http://www.genome.jp/dbget-bin/www_bget?ko:K05657	--	--	gi|984143261|ref|XP_015332027.1|	1.8e-25	55/96(57.29)	123	PREDICTED: CCR4-associated factor 16 [Marmota marmota marmota]	--	--	--	--	--	sp|Q3EDJ0|AB19I_ARATH	1.9e-123	217/280(77.50)	443	ABC transporter I family member 19 OS=Arabidopsis thaliana GN=ABCI19 PE=2 SV=1
JY_1-10k_transcript/37190	--	--	--	--	--	--	gi|321475230|gb|EFX86193.1|	7.3e-15	68/319(21.32)	88	hypothetical protein DAPPUDRAFT_44658, partial [Daphnia pulex]	--	--	--	--	--	--	--	--	--	--
JY_1-10k_transcript/26545	1	GO:0003824: catalytic activity (molecular_function);	K01698|hemB, ALAD	http://www.genome.jp/dbget-bin/www_bget?ko:K01698	[H]	Coenzyme transport and metabolism	gi|556779835|ref|XP_005984959.1|	4e-79	156/333(46.85)	302	PREDICTED: delta-aminolevulinic acid dehydratase, chloroplastic-like [Pantholops hodgsonii]	--	--	--	--	--	sp|Q5Z8V9|HEM2_ORYSJ	1.5e-185	333/429(77.62)	650	Delta-aminolevulinic acid dehydratase, chloroplastic OS=Oryza sativa subsp. japonica GN=HEMB PE=2 SV=1
JY_1-10k_transcript/37402	--	--	--	--	--	--	--	--	--	--	--	--	--	--	--	--	sp|B2LU34|CHRC1_ONCHC	1.6e-102	205/315(65.08)	374	Chromoplast-specific carotenoid-associated protein C1, chromoplastic OS=Oncidium hybrid cultivar GN=CHRC1 PE=2 SV=1
JY_1-10k_transcript/29343	--	--	--	--	--	--	--	--	--	--	--	--	--	--	--	--	sp|Q9SF32|IQD1_ARATH	8.3e-48	104/175(59.43)	193	Protein IQ-DOMAIN 1 OS=Arabidopsis thaliana GN=IQD1 PE=1 SV=1
JY_1-10k_transcript/15652	16	GO:0000166: nucleotide binding (molecular_function); GO:0001934: positive regulation of protein phosphorylation (biological_process); GO:0005515: protein binding (molecular_function); GO:0005634: nucleus (cellular_component); GO:0007140: male meiotic nuclear division (biological_process); GO:0007283: spermatogenesis (biological_process); GO:0009408: response to heat (biological_process); GO:00094…	K03283|HSPA1_8	http://www.genome.jp/dbget-bin/www_bget?ko:K03283	[O]	Posttranslational modification, protein turnover, chaperones	gi|985526070|gb|AMD09926.1|	3.4e-216	386/609(63.38)	757	heat shock protein cognate 70 [Laodelphax striatella]	NM_001124228.1	4e-23	627/898(69.82)	121	Oncorhynchus mykiss heat shock protein 70a (hsp70a), mRNA AB176854.1 Oncorhynchus mykiss HSP70a mRNA for heat shock 70kDa protein, complete cds	sp|P09189|HSP7C_PETHY	1.6e-237	416/610(68.20)	823	Heat shock cognate 70 kDa protein OS=Petunia hybrida GN=HSP70 PE=2 SV=1
JY_1-10k_transcript/36598	--	--	--	--	--	--	--	--	--	--	--	--	--	--	--	--	sp|O65451|FB333_ARATH	5.5e-61	141/322(43.79)	236	Probable F-box protein At4g22030 OS=Arabidopsis thaliana GN=At4g22030 PE=4 SV=1
JY_1-10k_transcript/10321	--	--	K03283|HSPA1_8	http://www.genome.jp/dbget-bin/www_bget?ko:K03283	[O]	Posttranslational modification, protein turnover, chaperones	gi|212274299|dbj|BAG82850.1|	1.7e-33	222/691(32.13)	151	stress protein HSP70 [Seriola quinqueradiata]	XM_005437283.2	2e-36	182/225(80.89)	165	PREDICTED: Falco cherrug heat shock 70kDa protein 2 (HSPA2), mRNA	sp|P22954|MD37D_ARATH	4.4e-48	245/713(34.36)	194	Probable mediator of RNA polymerase II transcription subunit 37c OS=Arabidopsis thaliana GN=MED37D PE=1 SV=2
JY_1-10k_transcript/51610	--	--	K15704|RNF149	http://www.genome.jp/dbget-bin/www_bget?ko:K15704	[O]	Posttranslational modification, protein turnover, chaperones	gi|906462925|gb|KNC25113.1|	1.9e-07	37/108(34.26)	62	hypothetical protein FF38_07822 [Lucilia cuprina]	--	--	--	--	--	sp|Q9SI09|XERIC_ARATH	1.7e-11	30/65(46.15)	71	Probable E3 ubiquitin-protein ligase XERICO OS=Arabidopsis thaliana GN=XERICO PE=1 SV=1
JY_1-10k_transcript/30958	--	--	--	--	--	--	gi|391328271|ref|XP_003738613.1|	2.2e-23	69/172(40.12)	116	PREDICTED: LOW QUALITY PROTEIN: NADH-quinone oxidoreductase subunit H-like [Metaseiulus occidentalis]	--	--	--	--	--	sp|Q06GU1|NU1C_DRIGR	7.1e-89	162/179(90.50)	329	NAD(P)H-quinone oxidoreductase subunit 1, chloroplastic OS=Drimys granadensis GN=ndhA PE=3 SV=1
JY_1-10k_transcript/44439	--	--	--	--	--	--	--	--	--	--	--	--	--	--	--	--	sp|Q0JDA2|SDH5_ORYSJ	4.6e-68	138/232(59.48)	259	Succinate dehydrogenase subunit 5, mitochondrial OS=Oryza sativa subsp. japonica GN=SDH5 PE=1 SV=1
JY_1-10k_transcript/34776	--	--	--	--	--	--	gi|183178981|gb|ACC43988.1|	3.7e-49	107/250(42.80)	202	phosphoglycerate-bisphosphoglycerate mutase [Philodina roseola]	--	--	--	--	--	sp|Q9MAA2|AT74_ARATH	8.6e-81	146/270(54.07)	302	Phosphoglycerate mutase-like protein AT74 OS=Arabidopsis thaliana GN=At3g05170 PE=2 SV=1
JY_1-10k_transcript/1826	3	GO:0034641: cellular nitrogen compound metabolic process (biological_process); GO:0044238: primary metabolic process (biological_process); GO:0071704: organic substance metabolic process (biological_process);	K02357|tsf, TSFM	http://www.genome.jp/dbget-bin/www_bget?ko:K02357	[J]	Translation, ribosomal structure and biogenesis	gi|556760278|ref|XP_005975459.1|	3.9e-18	74/236(31.36)	100	PREDICTED: elongation factor Ts 1, mitochondrial-like [Pantholops hodgsonii]	--	--	--	--	--	sp|B7K735|EFTS_CYAP7	3e-61	118/185(63.78)	238	Elongation factor Ts OS=Cyanothece sp. (strain PCC 7424) GN=tsf PE=3 SV=1
JY_1-10k_transcript/52768	--	--	--	--	--	--	--	--	--	--	--	--	--	--	--	--	sp|Q9LZP9|CP122_ARATH	2.4e-25	70/133(52.63)	117	Calvin cycle protein CP12-2, chloroplastic OS=Arabidopsis thaliana GN=CP12-2 PE=1 SV=1
JY_1-10k_transcript/33040	--	--	--	--	[QR]	--	gi|1005471810|ref|XP_015772768.1|	2.5e-34	95/291(32.65)	152	PREDICTED: 1-aminocyclopropane-1-carboxylate oxidase-like [Acropora digitifera]	--	--	--	--	--	sp|Q9ZSA7|DLO2_ARATH	1.7e-49	113/322(35.09)	198	Protein DMR6-LIKE OXYGENASE 2 OS=Arabidopsis thaliana GN=DLO2 PE=2 SV=1
JY_1-10k_transcript/28664	--	--	K10765|ALKBH1	http://www.genome.jp/dbget-bin/www_bget?ko:K10765	[A]	RNA processing and modification	gi|861587960|gb|KMQ82571.1|	2e-11	43/109(39.45)	77	alpha-ketoglutarate-dependent dioxygenase [Lasius niger]	--	--	--	--	--	sp|P05050|ALKB_ECOLI	7e-15	46/126(36.51)	83	Alpha-ketoglutarate-dependent dioxygenase AlkB OS=Escherichia coli (strain K12) GN=alkB PE=1 SV=1
JY_1-10k_transcript/21113	1	GO:0007283: spermatogenesis (biological_process);	K15043|KPNA2	http://www.genome.jp/dbget-bin/www_bget?ko:K15043	[U]	Intracellular trafficking, secretion, and vesicular transport	gi|322796574|gb|EFZ19048.1|	4e-75	251/519(48.36)	288	hypothetical protein SINV_09264, partial [Solenopsis invicta]	--	--	--	--	--	sp|O80480|IMPA4_ARATH	5.8e-133	378/506(74.70)	476	Importin subunit alpha-4 OS=Arabidopsis thaliana GN=IMPA4 PE=1 SV=1
JY_1-10k_transcript/6634	--	--	--	--	--	--	gi|768449535|ref|XP_011566857.1|	2.5e-182	348/809(43.02)	645	PREDICTED: phosphoenolpyruvate carboxylase 2-like [Plutella xylostella]	--	--	--	--	--	sp|P29193|CAPP1_SACHY	0	703/812(86.58)	1461	Phosphoenolpyruvate carboxylase, housekeeping isozyme OS=Saccharum hybrid PE=3 SV=1
JY_1-10k_transcript/40609	3	GO:0005215: transporter activity (molecular_function); GO:0005740: mitochondrial envelope (cellular_component); GO:0006839: mitochondrial transport (biological_process);	K15109|SLC25A20_29, CACT, CACL, CRC1	http://www.genome.jp/dbget-bin/www_bget?ko:K15109	[C]	Energy production and conversion	gi|802732718|gb|KKA73288.1|	9.2e-57	124/296(41.89)	227	mitochondrial carrier protein, partial [Pristionchus pacificus]	--	--	--	--	--	sp|Q93XM7|MCAT_ARATH	5.6e-129	226/300(75.33)	462	Mitochondrial carnitine/acylcarnitine carrier-like protein OS=Arabidopsis thaliana GN=BOU PE=2 SV=1
JY_1-10k_transcript/32156	7	GO:0000166: nucleotide binding (molecular_function); GO:0003723: RNA binding (molecular_function); GO:0004827: proline-tRNA ligase activity (molecular_function); GO:0005737: cytoplasm (cellular_component); GO:0006433: prolyl-tRNA aminoacylation (biological_process); GO:0007275: multicellular organism development (biological_process); GO:0032991: macromolecular complex (cellular_component);	K14163|EPRS	http://www.genome.jp/dbget-bin/www_bget?ko:K14163	--	--	gi|768934786|ref|XP_011607836.1|	3.5e-135	239/426(56.10)	488	PREDICTED: bifunctional glutamate/proline--tRNA ligase isoform X1 [Takifugu rubripes]	--	--	--	--	--	sp|Q9M1R2|SYPC_ARATH	4.7e-215	346/412(83.98)	748	Proline--tRNA ligase, cytoplasmic OS=Arabidopsis thaliana GN=At3g62120 PE=2 SV=1
JY_1-10k_transcript/8949	5	GO:0000398: mRNA splicing, via spliceosome (biological_process); GO:0004004: ATP-dependent RNA helicase activity (molecular_function); GO:0005524: ATP binding (molecular_function); GO:0005681: spliceosomal complex (cellular_component); GO:0005737: cytoplasm (cellular_component);	K12820|DHX15, PRP43	http://www.genome.jp/dbget-bin/www_bget?ko:K12820	[A]	RNA processing and modification	gi|906475195|gb|KNC34609.1|	1.4e-299	498/685(72.70)	1035	hypothetical protein FF38_09346 [Lucilia cuprina]	XM_017472346.1	5e-63	728/1018(71.51)	254	PREDICTED: Ictalurus punctatus DEAH-box helicase 15 (dhx15), transcript variant X2, mRNA	sp|Q9LZQ9|DEAH2_ARATH	0	630/722(87.26)	1293	Probable pre-mRNA-splicing factor ATP-dependent RNA helicase DEAH2 OS=Arabidopsis thaliana GN=At3g62310 PE=2 SV=1
JY_1-10k_transcript/40790	--	--	--	--	[QR]	--	gi|632941760|ref|XP_007886038.1|	2.6e-11	57/221(25.79)	76	PREDICTED: UPF0676 protein C1494.01-like [Callorhinchus milii]	--	--	--	--	--	sp|Q944Z5|AOP1V_ARATH	7.6e-46	105/296(35.47)	186	Probable 2-oxoglutarate-dependent dioxygenase AOP1 (Fragment) OS=Arabidopsis thaliana GN=AOP1 PE=2 SV=1
JY_1-10k_transcript/30598	2	GO:0009987: cellular process (biological_process); GO:0043229: intracellular organelle (cellular_component);	K10473|KBTBD5_10	http://www.genome.jp/dbget-bin/www_bget?ko:K10473	[R]	General function prediction only	gi|443703558|gb|ELU01037.1|	2.1e-13	56/191(29.32)	83	hypothetical protein CAPTEDRAFT_167175 [Capitella teleta]	--	--	--	--	--	sp|Q0WW40|FBK5_ARATH	2.7e-96	173/379(45.65)	354	F-box/kelch-repeat protein At1g16250 OS=Arabidopsis thaliana GN=At1g16250 PE=2 SV=1
JY_1-10k_transcript/12441	--	--	K20286|TMF1	http://www.genome.jp/dbget-bin/www_bget?ko:K20286	--	--	gi|951555571|ref|XP_014477318.1|	4.9e-14	212/670(31.64)	86	PREDICTED: TATA element modulatory factor isoform X3 [Dinoponera quadriceps]	--	--	--	--	--	sp|Q0WVL7|GOGC5_ARATH	1.6e-185	439/693(63.35)	651	Golgin candidate 5 OS=Arabidopsis thaliana GN=GC5 PE=1 SV=1
JY_1-10k_transcript/41667	4	GO:0005515: protein binding (molecular_function); GO:0016192: vesicle-mediated transport (biological_process); GO:0044425: membrane part (cellular_component); GO:0044763: single-organism cellular process (biological_process);	K08515|VAMP7	http://www.genome.jp/dbget-bin/www_bget?ko:K08515	[U]	Intracellular trafficking, secretion, and vesicular transport	gi|826412189|ref|XP_012543154.1|	2e-37	79/217(36.41)	162	PREDICTED: vesicle-associated membrane protein 7 [Monomorium pharaonis]	--	--	--	--	--	sp|O49377|VA711_ARATH	2.2e-95	180/217(82.95)	350	Vesicle-associated membrane protein 711 OS=Arabidopsis thaliana GN=VAMP711 PE=1 SV=2
JY_1-10k_transcript/1052	--	--	--	--	--	--	--	--	--	--	--	--	--	--	--	--	sp|Q69V23|CESA3_ORYSJ	0	921/1095(84.11)	1886	Probable cellulose synthase A catalytic subunit 3 [UDP-forming] OS=Oryza sativa subsp. japonica GN=CESA3 PE=2 SV=1
JY_1-10k_transcript/18209	3	GO:0003824: catalytic activity (molecular_function); GO:0006544: glycine metabolic process (biological_process); GO:0043231: intracellular membrane-bounded organelle (cellular_component);	K00281|GLDC, gcvP	http://www.genome.jp/dbget-bin/www_bget?ko:K00281	[E]	Amino acid transport and metabolism	gi|1020544097|ref|XP_016108236.1|	7e-195	318/522(60.92)	686	PREDICTED: glycine dehydrogenase (decarboxylating), mitochondrial [Sinocyclocheilus grahami]	XM_015280062.1	4e-13	101/128(78.91)	87.9	PREDICTED: Gallus gallus glycine dehydrogenase (decarboxylating) (GLDC), transcript variant X1, mRNA	sp|O49954|GCSP_SOLTU	8.7e-289	469/530(88.49)	993	Glycine dehydrogenase (decarboxylating), mitochondrial OS=Solanum tuberosum GN=GDCSP PE=2 SV=1
JY_1-10k_transcript/1118	--	--	--	--	--	--	gi|676459929|ref|XP_009055458.1|	2.9e-155	358/1121(31.94)	556	hypothetical protein LOTGIDRAFT_104485 [Lottia gigantea]	--	--	--	--	--	sp|Q6GQT9|NOMO1_MOUSE	2.7e-143	347/1109(31.29)	511	Nodal modulator 1 OS=Mus musculus GN=Nomo1 PE=1 SV=1
JY_1-10k_transcript/25469	--	--	K08867|WNK, PRKWNK	http://www.genome.jp/dbget-bin/www_bget?ko:K08867	[R]	General function prediction only	gi|644992967|ref|XP_008203053.1|	2.2e-51	122/315(38.73)	209	PREDICTED: uncharacterized protein LOC100123914 isoform X1 [Nasonia vitripennis]	--	--	--	--	--	sp|A2YMV6|WNK1_ORYSI	1.9e-135	250/398(62.81)	484	Probable serine/threonine-protein kinase WNK1 OS=Oryza sativa subsp. indica GN=WNK1 PE=2 SV=2
JY_1-10k_transcript/20698	--	--	--	--	--	--	--	--	--	--	--	--	--	--	--	--	sp|B6EUA9|PR40A_ARATH	4.1e-09	58/185(31.35)	64	Pre-mRNA-processing protein 40A OS=Arabidopsis thaliana GN=PRP40A PE=1 SV=1
JY_1-10k_transcript/13583	--	--	--	--	[R]	General function prediction only	gi|348585463|ref|XP_003478491.1|	4e-10	42/118(35.59)	73	PREDICTED: putative E3 ubiquitin-protein ligase UNKL isoform X1 [Cavia porcellus]	--	--	--	--	--	sp|Q9XEE6|C3H29_ARATH	1.6e-94	241/631(38.19)	348	Zinc finger CCCH domain-containing protein 29 OS=Arabidopsis thaliana GN=At2g40140 PE=2 SV=1
JY_1-10k_transcript/27811	--	--	--	--	[I]	Lipid transport and metabolism	--	--	--	--	--	--	--	--	--	--	sp|B8B7E7|PLP3_ORYSI	5.5e-60	137/284(48.24)	233	Patatin-like protein 3 OS=Oryza sativa subsp. indica GN=PLP3 PE=3 SV=1
JY_1-10k_transcript/23458	1	GO:0048513: animal organ development (biological_process);	K07437|CYP26A	http://www.genome.jp/dbget-bin/www_bget?ko:K07437	[QI]	--	gi|269785137|ref|NP_001161524.1|	2.3e-43	139/481(28.90)	183	cytochrome P450-26 [Saccoglossus kowalevskii]	--	--	--	--	--	sp|Q94IW5|C90D2_ORYSJ	3.4e-167	283/440(64.32)	589	Cytochrome P450 90D2 OS=Oryza sativa subsp. japonica GN=CYP90D2 PE=1 SV=1
JY_1-10k_transcript/36084	--	--	K03102|SQD	http://www.genome.jp/dbget-bin/www_bget?ko:K03102	[R]	General function prediction only	gi|585694991|ref|XP_006821931.1|	1.1e-18	58/182(31.87)	100	PREDICTED: musashi homolog 2 isoform X5 [Saccoglossus kowalevskii]	--	--	--	--	--	sp|Q9LKA4|UBA2C_ARATH	2.3e-59	117/187(62.57)	231	UBP1-associated protein 2C OS=Arabidopsis thaliana GN=UBA2C PE=2 SV=1
JY_1-10k_transcript/52291	--	--	K01886|QARS, glnS	http://www.genome.jp/dbget-bin/www_bget?ko:K01886	--	--	gi|815821209|ref|XP_012231847.1|	7.2e-25	69/186(37.10)	120	PREDICTED: probable glutamine--tRNA ligase [Linepithema humile]	--	--	--	--	--	sp|P52780|SYQ_LUPLU	7.8e-62	119/187(63.64)	238	Glutamine--tRNA ligase OS=Lupinus luteus PE=2 SV=2
JY_1-10k_transcript/24549	--	--	K02906|RP-L3, MRPL3, rplC	http://www.genome.jp/dbget-bin/www_bget?ko:K02906	[O]	Posttranslational modification, protein turnover, chaperones	--	--	--	--	--	--	--	--	--	--	sp|Q93Z92|RING4_ARATH	4.2e-24	57/77(74.03)	114	E3 ubiquitin-protein ligase At4g11680 OS=Arabidopsis thaliana GN=At4g11680 PE=2 SV=1
JY_1-10k_transcript/11977	--	--	--	--	--	--	--	--	--	--	--	--	--	--	--	--	sp|Q9ZW75|PMTJ_ARATH	1e-190	304/521(58.35)	668	Probable methyltransferase PMT19 OS=Arabidopsis thaliana GN=At2g43200 PE=3 SV=1
JY_1-10k_transcript/52373	13	GO:0005524: ATP binding (molecular_function); GO:0006511: ubiquitin-dependent protein catabolic process (biological_process); GO:0031398: positive regulation of protein ubiquitination (biological_process); GO:0031435: mitogen-activated protein kinase kinase kinase binding (molecular_function); GO:0035519: protein K29-linked ubiquitination (biological_process); GO:0039020: pronephric nephron tubul…	K06689|UBE2D, UBC4, UBC5	http://www.genome.jp/dbget-bin/www_bget?ko:K06689	[O]	Posttranslational modification, protein turnover, chaperones	gi|831283314|ref|XP_012672830.1|	9e-68	117/147(79.59)	263	PREDICTED: ubiquitin-conjugating enzyme E2 D4-like [Clupea harengus]	XM_015923979.1	9e-41	251/328(76.52)	178	PREDICTED: Acropora digitifera ubiquitin-conjugating enzyme E2-17 kDa (LOC107357338), mRNA	sp|Q94F47|UBC28_ARATH	6.1e-83	142/148(95.95)	308	Ubiquitin-conjugating enzyme E2 28 OS=Arabidopsis thaliana GN=UBC28 PE=2 SV=1
JY_1-10k_transcript/46654	13	GO:0000184: nuclear-transcribed mRNA catabolic process, nonsense-mediated decay (biological_process); GO:0003729: mRNA binding (molecular_function); GO:0003735: structural constituent of ribosome (molecular_function); GO:0005730: nucleolus (cellular_component); GO:0005925: focal adhesion (cellular_component); GO:0006364: rRNA processing (biological_process); GO:0006614: SRP-dependent cotranslatio…	K02872|RP-L13Ae, RPL13A	http://www.genome.jp/dbget-bin/www_bget?ko:K02872	[J]	Translation, ribosomal structure and biogenesis	gi|156377756|ref|XP_001630812.1|	3.6e-64	118/193(61.14)	251	predicted protein [Nematostella vectensis]	--	--	--	--	--	sp|Q9FKC0|R13A4_ARATH	4.4e-97	175/206(84.95)	355	60S ribosomal protein L13a-4 OS=Arabidopsis thaliana GN=RPL13AD PE=2 SV=1
JY_1-10k_transcript/7873	5	GO:0009416: response to light stimulus (biological_process); GO:0044425: membrane part (cellular_component); GO:0046488: phosphatidylinositol metabolic process (biological_process); GO:0050794: regulation of cellular process (biological_process); GO:0051716: cellular response to stimulus (biological_process);	K00889|PIP5K	http://www.genome.jp/dbget-bin/www_bget?ko:K00889	[T]	Signal transduction mechanisms	gi|194753712|ref|XP_001959154.1|	6.6e-63	157/445(35.28)	248	uncharacterized protein Dana_GF12741 [Drosophila ananassae]	--	--	--	--	--	sp|Q6EX42|PI5K1_ORYSJ	2.5e-190	349/545(64.04)	667	Phosphatidylinositol 4-phosphate 5-kinase 1 OS=Oryza sativa subsp. japonica GN=PIPK1 PE=2 SV=2
JY_1-10k_transcript/10343	--	--	--	--	--	--	gi|391339514|ref|XP_003744093.1|	1.3e-14	91/328(27.74)	88	PREDICTED: uncharacterized protein LOC100898270 [Metaseiulus occidentalis]	--	--	--	--	--	sp|Q2QTC2|PWD_ORYSJ	3e-267	478/736(64.95)	922	Phosphoglucan, water dikinase, chloroplastic OS=Oryza sativa subsp. japonica GN=GWD3 PE=3 SV=2
JY_1-10k_transcript/50821	14	GO:0000184: nuclear-transcribed mRNA catabolic process, nonsense-mediated decay (biological_process); GO:0003735: structural constituent of ribosome (molecular_function); GO:0005515: protein binding (molecular_function); GO:0005654: nucleoplasm (cellular_component); GO:0005730: nucleolus (cellular_component); GO:0005925: focal adhesion (cellular_component); GO:0006364: rRNA processing (biological…	K02984|RP-S3Ae, RPS3A	http://www.genome.jp/dbget-bin/www_bget?ko:K02984	[J]	Translation, ribosomal structure and biogenesis	gi|919040530|ref|XP_013403608.1|	4e-52	101/156(64.74)	211	PREDICTED: 40S ribosomal protein S3a-like [Lingula anatina]	--	--	--	--	--	sp|Q8GTE3|RS3A_CICAR	5e-77	144/175(82.29)	288	40S ribosomal protein S3a OS=Cicer arietinum PE=2 SV=1
JY_1-10k_transcript/47382	2	GO:0005730: nucleolus (cellular_component); GO:0005737: cytoplasm (cellular_component);	K14848|RRB1, GRWD1	http://www.genome.jp/dbget-bin/www_bget?ko:K14848	--	--	gi|196015849|ref|XP_002117780.1|	1.2e-54	108/220(49.09)	219	expressed hypothetical protein [Trichoplax adhaerens]	--	--	--	--	--	sp|Q9BQ67|GRWD1_HUMAN	3e-53	114/222(51.35)	210	Glutamate-rich WD repeat-containing protein 1 OS=Homo sapiens GN=GRWD1 PE=1 SV=1
JY_1-10k_transcript/41284	2	GO:0016021: integral component of membrane (cellular_component); GO:0048040: UDP-glucuronate decarboxylase activity (molecular_function);	K08678|UXS1, uxs	http://www.genome.jp/dbget-bin/www_bget?ko:K08678	[GM]	--	gi|970911999|ref|XP_015122246.1|	7.3e-72	126/177(71.19)	277	PREDICTED: UDP-glucuronic acid decarboxylase 1-like [Diachasma alloeum]	--	--	--	--	--	sp|Q9LZI2|UXS2_ARATH	6.1e-101	174/181(96.13)	369	UDP-glucuronic acid decarboxylase 2 OS=Arabidopsis thaliana GN=UXS2 PE=1 SV=1
JY_1-10k_transcript/14778	1	GO:0016070: RNA metabolic process (biological_process);	K14292|TGS1	http://www.genome.jp/dbget-bin/www_bget?ko:K14292	[R]	General function prediction only	gi|700351581|ref|XP_009919970.1|	2.2e-64	133/271(49.08)	253	PREDICTED: trimethylguanosine synthase [Haliaeetus albicilla]	--	--	--	--	--	sp|P85107|TGS1_RAT	1.5e-63	114/204(55.88)	245	Trimethylguanosine synthase OS=Rattus norvegicus GN=Tgs1 PE=1 SV=1
JY_1-10k_transcript/42312	--	--	--	--	[R]	General function prediction only	--	--	--	--	--	--	--	--	--	--	sp|B8BJV8|ALFL8_ORYSI	7.4e-99	197/260(75.77)	362	PHD finger protein ALFIN-LIKE 8 OS=Oryza sativa subsp. indica GN=OsI_35671 PE=3 SV=1
JY_1-10k_transcript/10708	6	GO:0000166: nucleotide binding (molecular_function); GO:0003676: nucleic acid binding (molecular_function); GO:0003924: GTPase activity (molecular_function); GO:0005622: intracellular (cellular_component); GO:0006412: translation (biological_process); GO:0046872: metal ion binding (molecular_function);	K03243|EIF5B	http://www.genome.jp/dbget-bin/www_bget?ko:K03243	[J]	Translation, ribosomal structure and biogenesis	gi|118790039|ref|XP_317984.3|	1.1e-149	272/460(59.13)	537	AGAP004824-PA [Anopheles gambiae str. PEST]	--	--	--	--	--	sp|Q10251|IF2P_SCHPO	2.7e-162	289/479(60.33)	573	Eukaryotic translation initiation factor 5B OS=Schizosaccharomyces pombe (strain 972 / ATCC 24843) GN=SPAC56F8.03 PE=1 SV=1
JY_1-10k_transcript/20519	--	--	K15335|NSUN2	http://www.genome.jp/dbget-bin/www_bget?ko:K15335	--	--	gi|1007741756|ref|XP_015811138.1|	5.8e-45	156/543(28.73)	188	PREDICTED: tRNA (cytosine(34)-C(5))-methyltransferase [Nothobranchius furzeri]	--	--	--	--	--	sp|Q28E61|NSUN2_XENTR	5.9e-40	158/571(27.67)	167	tRNA (cytosine(34)-C(5))-methyltransferase OS=Xenopus tropicalis GN=nsun2 PE=2 SV=1
JY_1-10k_transcript/33387	--	--	K01893|NARS, asnS	http://www.genome.jp/dbget-bin/www_bget?ko:K01893	[J]	Translation, ribosomal structure and biogenesis	gi|350426873|ref|XP_003494570.1|	1.4e-96	191/383(49.87)	359	PREDICTED: asparagine--tRNA ligase, chloroplastic/mitochondrial-like [Bombus impatiens]	--	--	--	--	--	sp|Q9SW96|SYNC1_ARATH	8.6e-174	290/387(74.94)	611	Asparagine--tRNA ligase, cytoplasmic 1 OS=Arabidopsis thaliana GN=SYNC1 PE=1 SV=1
JY_1-10k_transcript/31939	13	GO:0002224: toll-like receptor signaling pathway (biological_process); GO:0005515: protein binding (molecular_function); GO:0006468: protein phosphorylation (biological_process); GO:0007166: cell surface receptor signaling pathway (biological_process); GO:0010604: positive regulation of macromolecule metabolic process (biological_process); GO:0016301: kinase activity (molecular_function); GO:0031…	K04730|IRAK1	http://www.genome.jp/dbget-bin/www_bget?ko:K04730	[T]	Signal transduction mechanisms	gi|704269622|ref|XP_010153659.1|	2.7e-21	99/339(29.20)	109	PREDICTED: interleukin-1 receptor-associated kinase 4 [Eurypyga helias]	--	--	--	--	--	sp|F4IB81|LYK3_ARATH	8.1e-37	108/327(33.03)	156	LysM domain receptor-like kinase 3 OS=Arabidopsis thaliana GN=LYK3 PE=2 SV=1
JY_1-10k_transcript/20901	--	--	--	--	--	--	--	--	--	--	--	--	--	--	--	--	sp|Q8RY82|FB121_ARATH	2.9e-100	180/313(57.51)	367	F-box protein At2g32560 OS=Arabidopsis thaliana GN=At2g32560 PE=2 SV=1
JY_1-10k_transcript/6968	1	GO:0003723: RNA binding (molecular_function);	K17943|PUM	http://www.genome.jp/dbget-bin/www_bget?ko:K17943	--	--	gi|934160091|gb|KPM08961.1|	7.7e-11	31/63(49.21)	75	pumilio-like protein 1-like protein [Sarcoptes scabiei]	--	--	--	--	--	sp|Q9ZW02|PUM3_ARATH	2.8e-35	349/457(76.37)	152	Pumilio homolog 3 OS=Arabidopsis thaliana GN=APUM3 PE=1 SV=1
JY_1-10k_transcript/41606	--	--	--	--	[GM]	--	--	--	--	--	--	--	--	--	--	--	sp|A2XFP3|XXT1_ORYSI	2.7e-176	274/319(85.89)	619	Probable xyloglucan 6-xylosyltransferase 1 OS=Oryza sativa subsp. indica GN=XXT1 PE=3 SV=2
JY_1-10k_transcript/26078	1	GO:0060041: retina development in camera-type eye (biological_process);	K06627|CCNA	http://www.genome.jp/dbget-bin/www_bget?ko:K06627	[D]	Cell cycle control, cell division, chromosome partitioning	gi|941783653|ref|XP_014324838.1|	1.4e-37	99/236(41.95)	164	PREDICTED: cyclin-A2 [Xiphophorus maculatus]	--	--	--	--	--	sp|Q2QQ96|CCA21_ORYSJ	1e-75	185/359(51.53)	285	Cyclin-A2-1 OS=Oryza sativa subsp. japonica GN=CYCA2-1 PE=2 SV=1
JY_1-10k_transcript/36319	--	--	K08246|CPI1	http://www.genome.jp/dbget-bin/www_bget?ko:K08246	--	--	gi|340373375|ref|XP_003385217.1|	1.2e-38	97/246(39.43)	167	PREDICTED: cycloeucalenol cycloisomerase-like [Amphimedon queenslandica]	--	--	--	--	--	sp|Q9M643|CCI1_ARATH	4.9e-131	215/274(78.47)	469	Cycloeucalenol cycloisomerase OS=Arabidopsis thaliana GN=CPI1 PE=2 SV=1
JY_1-10k_transcript/18809	--	--	K18655|DDX19, DBP5	http://www.genome.jp/dbget-bin/www_bget?ko:K18655	--	--	gi|47206563|emb|CAF94489.1|	7.5e-08	60/167(35.93)	65	unnamed protein product, partial [Tetraodon nigroviridis]	--	--	--	--	--	sp|Q10RI7|RH38_ORYSJ	3.8e-26	108/318(33.96)	121	DEAD-box ATP-dependent RNA helicase 38 OS=Oryza sativa subsp. japonica GN=Os03g0158200 PE=3 SV=1
JY_1-10k_transcript/48071	--	--	--	--	[T]	Signal transduction mechanisms	--	--	--	--	--	--	--	--	--	--	sp|Q9AYT5|RSH1_ORYSJ	2.1e-51	90/146(61.64)	204	Putative GTP diphosphokinase RSH1, chloroplastic OS=Oryza sativa subsp. japonica GN=RSH1 PE=2 SV=1
JY_1-10k_transcript/14843	--	--	--	--	--	--	--	--	--	--	--	--	--	--	--	--	sp|A2X0Q0|PHR3_ORYSI	3e-61	170/377(45.09)	238	Protein PHOSPHATE STARVATION RESPONSE 3 OS=Oryza sativa subsp. indica GN=PHR3 PE=3 SV=1
JY_1-10k_transcript/44949	--	--	K13160|SYNCRIP, HNRPQ	http://www.genome.jp/dbget-bin/www_bget?ko:K13160	--	--	gi|985414820|ref|XP_015372817.1|	2.6e-31	78/199(39.20)	142	PREDICTED: heterogeneous nuclear ribonucleoprotein Q isoform X1 [Diuraphis noxia]	--	--	--	--	--	sp|Q9XSR3|RBM47_CANLF	4.8e-20	77/242(31.82)	100	RNA-binding protein 47 OS=Canis lupus familiaris GN=RBM47 PE=2 SV=1
JY_1-10k_transcript/6519	14	GO:0012505: endomembrane system (cellular_component); GO:0030154: cell differentiation (biological_process); GO:0033059: cellular pigmentation (biological_process); GO:0034613: cellular protein localization (biological_process); GO:0043231: intracellular membrane-bounded organelle (cellular_component); GO:0044444: cytoplasmic part (cellular_component); GO:0044446: intracellular organelle part (ce…	K12396|AP3D	http://www.genome.jp/dbget-bin/www_bget?ko:K12396	--	--	gi|62087188|dbj|BAD92041.1|	1e-85	215/637(33.75)	324	Adapter-related protein complex 3 delta 1 subunit variant [Homo sapiens]	--	--	--	--	--	sp|Q9C744|AP3D_ARATH	2.8e-163	354/854(41.45)	577	AP-3 complex subunit delta OS=Arabidopsis thaliana GN=DELTA-ADR PE=1 SV=1
JY_1-10k_transcript/5881	--	--	--	--	[R]	General function prediction only	gi|926617145|ref|XP_013773723.1|	9.1e-18	80/291(27.49)	99	PREDICTED: extended synaptotagmin-2-like [Limulus polyphemus]	--	--	--	--	--	sp|Q03640|TCB3_YEAST	4.9e-14	68/333(20.42)	81	Tricalbin-3 OS=Saccharomyces cerevisiae (strain ATCC 204508 / S288c) GN=TCB3 PE=1 SV=1
JY_1-10k_transcript/30924	6	GO:0012505: endomembrane system (cellular_component); GO:0031410: cytoplasmic vesicle (cellular_component); GO:0043231: intracellular membrane-bounded organelle (cellular_component); GO:0044763: single-organism cellular process (biological_process); GO:0050794: regulation of cellular process (biological_process); GO:0051179: localization (biological_process);	--	--	--	--	gi|675858878|ref|XP_009014999.1|	9.7e-16	85/258(32.95)	91	hypothetical protein HELRODRAFT_191237 [Helobdella robusta]	--	--	--	--	--	sp|Q9P2Y5|UVRAG_HUMAN	4.9e-10	41/112(36.61)	67	UV radiation resistance-associated gene protein OS=Homo sapiens GN=UVRAG PE=1 SV=1
JY_1-10k_transcript/53478	--	--	--	--	--	--	--	--	--	--	--	--	--	--	--	--	sp|Q9FWS4|RK31_ARATH	6.3e-36	74/136(54.41)	152	50S ribosomal protein L31, chloroplastic OS=Arabidopsis thaliana GN=RPL31 PE=2 SV=1
JY_1-10k_transcript/1049	6	GO:0005634: nucleus (cellular_component); GO:0008168: methyltransferase activity (molecular_function); GO:0010467: gene expression (biological_process); GO:0016020: membrane (cellular_component); GO:0016071: mRNA metabolic process (biological_process); GO:0032259: methylation (biological_process);	K05925|METTL3_14	http://www.genome.jp/dbget-bin/www_bget?ko:K05925	[K]	Transcription	gi|340382361|ref|XP_003389688.1|	6.7e-91	160/275(58.18)	342	PREDICTED: methyltransferase-like protein 14 homolog [Amphimedon queenslandica]	XM_008317106.2	1e-10	67/79(84.81)	80.5	PREDICTED: Cynoglossus semilaevis methyltransferase like 14 (mettl14), mRNA	sp|Q94AI4|METL1_ARATH	3e-134	297/549(54.10)	481	Methyltransferase-like protein 1 OS=Arabidopsis thaliana GN=EMB1691 PE=2 SV=1
JY_1-10k_transcript/2648	3	GO:0016624: oxidoreductase activity, acting on the aldehyde or oxo group of donors, disulfide as acceptor (molecular_function); GO:0044444: cytoplasmic part (cellular_component); GO:0055114: oxidation-reduction process (biological_process);	K00164|OGDH, sucA	http://www.genome.jp/dbget-bin/www_bget?ko:K00164	[G]	Carbohydrate transport and metabolism	gi|999988617|gb|KXJ27697.1|	1.2e-271	489/988(49.49)	942	2-oxoglutarate dehydrogenase-like, mitochondrial [Exaiptasia pallida]	--	--	--	--	--	sp|Q54JE4|ODO1_DICDI	6.2e-306	520/999(52.05)	1051	2-oxoglutarate dehydrogenase, mitochondrial OS=Dictyostelium discoideum GN=ogdh PE=3 SV=1
JY_1-10k_transcript/24078	--	--	--	--	[KR]	--	--	--	--	--	--	--	--	--	--	--	--	--	--	--	--
JY_1-10k_transcript/37835	--	--	--	--	--	--	--	--	--	--	--	--	--	--	--	--	sp|Q940U6|FLU_ARATH	5.5e-82	158/219(72.15)	306	Protein FLUORESCENT IN BLUE LIGHT, chloroplastic OS=Arabidopsis thaliana GN=FLU PE=1 SV=1
JY_1-10k_transcript/48806	7	GO:0005096: GTPase activator activity (molecular_function); GO:0005622: intracellular (cellular_component); GO:0006886: intracellular protein transport (biological_process); GO:0012505: endomembrane system (cellular_component); GO:0017137: Rab GTPase binding (molecular_function); GO:0031338: regulation of vesicle fusion (biological_process); GO:0090630: activation of GTPase activity (biological_p…	K20168|TBC1D15	http://www.genome.jp/dbget-bin/www_bget?ko:K20168	[T]	Signal transduction mechanisms	gi|999966619|gb|KXJ05793.1|	7.4e-40	75/149(50.34)	170	TBC1 domain family member 15 [Exaiptasia pallida]	--	--	--	--	--	sp|Q8TC07|TBC15_HUMAN	1.1e-36	72/149(48.32)	155	TBC1 domain family member 15 OS=Homo sapiens GN=TBC1D15 PE=1 SV=2
JY_1-10k_transcript/11059	3	GO:0002376: immune system process (biological_process); GO:0007165: signal transduction (biological_process); GO:0016740: transferase activity (molecular_function);	K04733|IRAK4	http://www.genome.jp/dbget-bin/www_bget?ko:K04733	--	--	gi|115496350|ref|NP_001069466.1|	4.3e-42	111/301(36.88)	179	interleukin-1 receptor-associated kinase 4 [Bos taurus]	--	--	--	--	--	sp|Q9M2S4|LRKS4_ARATH	3.2e-197	363/666(54.50)	689	L-type lectin-domain containing receptor kinase S.4 OS=Arabidopsis thaliana GN=LECRKS4 PE=2 SV=1
JY_1-10k_transcript/16457	--	--	--	--	--	--	--	--	--	--	--	--	--	--	--	--	sp|Q9LIR6|BAM1_ARATH	5.4e-129	224/441(50.79)	463	Beta-amylase 1, chloroplastic OS=Arabidopsis thaliana GN=BAM1 PE=1 SV=1
JY_1-10k_transcript/53048	--	--	K04733|IRAK4	http://www.genome.jp/dbget-bin/www_bget?ko:K04733	[T]	Signal transduction mechanisms	gi|954586357|gb|KRZ64913.1|	5.5e-06	40/101(39.60)	57	PTI1-like tyrosine-protein kinase 3, partial [Trichinella papuae]	--	--	--	--	--	sp|O65530|PEK14_ARATH	5.1e-10	41/108(37.96)	66	Proline-rich receptor-like protein kinase PERK14 OS=Arabidopsis thaliana GN=PERK14 PE=2 SV=1
JY_1-10k_transcript/52498	--	--	K15382|SLC50A, SWEET	http://www.genome.jp/dbget-bin/www_bget?ko:K15382	[R]	General function prediction only	gi|957818202|ref|XP_014668733.1|	1e-10	47/129(36.43)	73	PREDICTED: sugar transporter SWEET1-like [Priapulus caudatus]	--	--	--	--	--	sp|P0DKJ4|SWT2A_SORBI	1.2e-43	96/137(70.07)	177	Bidirectional sugar transporter SWEET2a OS=Sorghum bicolor GN=SWEET2A PE=3 SV=1
JY_1-10k_transcript/14797	1	GO:0005737: cytoplasm (cellular_component);	K08770|UBC	http://www.genome.jp/dbget-bin/www_bget?ko:K08770	[OR]	--	gi|675884946|ref|XP_009027975.1|	9.6e-161	296/304(97.37)	573	hypothetical protein HELRODRAFT_193870 [Helobdella robusta]	XM_003110810.1	0	739/912(81.03)	719	Caenorhabditis remanei CRE-UBQ-1 protein (Cre-ubq-1) mRNA, complete cds	sp|Q1EC66|UBQ3_ARATH	4.7e-166	304/305(99.67)	586	Polyubiquitin 3 OS=Arabidopsis thaliana GN=UBQ3 PE=1 SV=1
JY_1-10k_transcript/32595	--	--	--	--	--	--	gi|156311326|ref|XP_001617767.1|	1.1e-22	85/274(31.02)	114	hypothetical protein NEMVEDRAFT_v1g156779 [Nematostella vectensis]	--	--	--	--	--	sp|O48723|PLP2_ARATH	1e-92	185/352(52.56)	342	Patatin-like protein 2 OS=Arabidopsis thaliana GN=PLP2 PE=1 SV=1
JY_1-10k_transcript/26293	--	--	K16815|PNPLA8	http://www.genome.jp/dbget-bin/www_bget?ko:K16815	--	--	gi|198429129|ref|XP_002128319.1|	2.7e-30	107/368(29.08)	139	PREDICTED: RNA polymerase II-associated protein 3-like [Ciona intestinalis]	--	--	--	--	--	sp|Q9H6T3|RPAP3_HUMAN	8.4e-14	77/255(30.20)	80	RNA polymerase II-associated protein 3 OS=Homo sapiens GN=RPAP3 PE=1 SV=2
JY_1-10k_transcript/36821	--	--	--	--	[QR]	--	gi|919060870|ref|XP_013412114.1|	3.7e-19	87/303(28.71)	102	PREDICTED: UPF0676 protein C1494.01-like isoform X1 [Lingula anatina]	--	--	--	--	--	sp|Q94A78|ACCH4_ARATH	2.9e-83	160/355(45.07)	310	1-aminocyclopropane-1-carboxylate oxidase homolog 4 OS=Arabidopsis thaliana GN=At1g03400 PE=2 SV=1
JY_1-10k_transcript/36805	--	--	--	--	[C]	Energy production and conversion	gi|260795773|ref|XP_002592879.1|	4.9e-101	187/320(58.44)	374	hypothetical protein BRAFLDRAFT_201928 [Branchiostoma floridae]	--	--	--	--	--	sp|Q27YU7|RSP5_CHLRE	3.2e-18	59/178(33.15)	94	Flagellar radial spoke protein 5 OS=Chlamydomonas reinhardtii GN=RSP5 PE=1 SV=1
JY_1-10k_transcript/49800	5	GO:0000220: vacuolar proton-transporting V-type ATPase, V0 domain (cellular_component); GO:0007042: lysosomal lumen acidification (biological_process); GO:0015991: ATP hydrolysis coupled proton transport (biological_process); GO:0016021: integral component of membrane (cellular_component); GO:0046961: proton-transporting ATPase activity, rotational mechanism (molecular_function);	K02155|ATPeV0C, ATP6L	http://www.genome.jp/dbget-bin/www_bget?ko:K02155	[C]	Energy production and conversion	gi|1005940463|ref|XP_015788180.1|	9.1e-40	92/146(63.01)	170	PREDICTED: V-type proton ATPase 16 kDa proteolipid subunit-like [Tetranychus urticae]	XM_015602871.1	1e-20	112/138(81.16)	111	PREDICTED: Astyanax mexicanus V-type proton ATPase 16 kDa proteolipid subunit-like (LOC103036123), partial mRNA	sp|O22552|VATL_VIGRR	3.4e-69	160/164(97.56)	263	V-type proton ATPase 16 kDa proteolipid subunit OS=Vigna radiata var. radiata PE=2 SV=1
JY_1-10k_transcript/21904	--	--	--	--	--	--	--	--	--	--	--	--	--	--	--	--	sp|Q9LV26|FBL45_ARATH	4.1e-06	61/236(25.85)	54	Putative F-box/LRR-repeat protein At3g18150 OS=Arabidopsis thaliana GN=At3g18150 PE=3 SV=2
JY_1-10k_transcript/3228	19	GO:0001726: ruffle (cellular_component); GO:0005764: lysosome (cellular_component); GO:0005769: early endosome (cellular_component); GO:0005770: late endosome (cellular_component); GO:0005777: peroxisome (cellular_component); GO:0005783: endoplasmic reticulum (cellular_component); GO:0005829: cytosol (cellular_component); GO:0005884: actin filament (cellular_component); GO:0006892: post-Golgi ves…	K10357|MYO5	http://www.genome.jp/dbget-bin/www_bget?ko:K10357	[Z]	Cytoskeleton	gi|558112921|ref|XP_006086091.1|	1.3e-161	341/815(41.84)	577	PREDICTED: unconventional myosin-Vc [Myotis lucifugus]	XM_009016722.1	7e-08	51/57(89.47)	71.3	Helobdella robusta hypothetical protein partial mRNA	sp|F4I507|MYO3_ARATH	0	737/1042(70.73)	1416	Myosin-3 OS=Arabidopsis thaliana GN=VIII-A PE=2 SV=1
JY_1-10k_transcript/50117	--	--	K17702|SIPA1L2, SPAL2	http://www.genome.jp/dbget-bin/www_bget?ko:K17702	[R]	General function prediction only	gi|568918450|ref|XP_006500261.1|	2.1e-23	73/213(34.27)	115	PREDICTED: adipocyte plasma membrane-associated protein isoform X1 [Mus musculus]	--	--	--	--	--	sp|Q9D7N9|APMAP_MOUSE	6.8e-25	73/213(34.27)	115	Adipocyte plasma membrane-associated protein OS=Mus musculus GN=Apmap PE=1 SV=1
JY_1-10k_transcript/53873	11	GO:0005524: ATP binding (molecular_function); GO:0031435: mitogen-activated protein kinase kinase kinase binding (molecular_function); GO:0035519: protein K29-linked ubiquitination (biological_process); GO:0039020: pronephric nephron tubule development (biological_process); GO:0043130: ubiquitin binding (molecular_function); GO:0044314: protein K27-linked ubiquitination (biological_process); GO:0…	K06689|UBE2D, UBC4, UBC5	http://www.genome.jp/dbget-bin/www_bget?ko:K06689	[O]	Posttranslational modification, protein turnover, chaperones	gi|1005425129|ref|XP_015779465.1|	2e-47	88/106(83.02)	195	PREDICTED: ubiquitin-conjugating enzyme E2-17 kDa [Acropora digitifera]	XM_015582825.1	6e-22	185/243(76.13)	115	PREDICTED: Dufourea novaeangliae ubiquitin-conjugating enzyme E2-17 kDa (LOC107193385), mRNA	sp|Q94F47|UBC28_ARATH	1.3e-57	102/108(94.44)	224	Ubiquitin-conjugating enzyme E2 28 OS=Arabidopsis thaliana GN=UBC28 PE=2 SV=1
JY_1-10k_transcript/15289	4	GO:0016787: hydrolase activity (molecular_function); GO:0044237: cellular metabolic process (biological_process); GO:0097159: organic cyclic compound binding (molecular_function); GO:1901363: heterocyclic compound binding (molecular_function);	--	--	--	--	gi|669218660|emb|CDW59907.1|	6.6e-90	189/388(48.71)	338	ChlI and AAA 25 domain containing protein [Trichuris trichiura]	--	--	--	--	--	sp|Q9KGG1|RADA_BACHD	2.1e-99	206/477(43.19)	364	DNA repair protein RadA OS=Bacillus halodurans (strain ATCC BAA-125 / DSM 18197 / FERM 7344 / JCM 9153 / C-125) GN=radA PE=3 SV=1
JY_1-10k_transcript/3295	--	--	--	--	--	--	gi|768449535|ref|XP_011566857.1|	3.9e-185	369/925(39.89)	655	PREDICTED: phosphoenolpyruvate carboxylase 2-like [Plutella xylostella]	--	--	--	--	--	sp|Q02909|CAPP1_SOYBN	0	842/968(86.98)	1723	Phosphoenolpyruvate carboxylase, housekeeping isozyme OS=Glycine max GN=PPC16 PE=2 SV=1
JY_1-10k_transcript/38354	--	--	--	--	[R]	General function prediction only	--	--	--	--	--	--	--	--	--	--	--	--	--	--	--
JY_1-10k_transcript/16544	--	--	--	--	--	--	--	--	--	--	--	--	--	--	--	--	sp|Q9SAC6|GWD1_ARATH	7.8e-187	347/554(62.64)	655	Alpha-glucan water dikinase 1, chloroplastic OS=Arabidopsis thaliana GN=GWD1 PE=1 SV=2
JY_1-10k_transcript/33210	--	--	--	--	[S]	Function unknown	gi|939262982|ref|XP_014251442.1|	1.5e-29	84/217(38.71)	137	PREDICTED: transmembrane protein 165-like [Cimex lectularius]	--	--	--	--	--	sp|Q2R2Z4|GDT12_ORYSJ	1.3e-108	222/304(73.03)	394	GDT1-like protein 2, chloroplastic OS=Oryza sativa subsp. japonica GN=Os11g0544500 PE=2 SV=1
JY_1-10k_transcript/28675	2	GO:0003824: catalytic activity (molecular_function); GO:0006139: nucleobase-containing compound metabolic process (biological_process);	K02349|POLQ	http://www.genome.jp/dbget-bin/www_bget?ko:K02349	--	--	gi|556726876|ref|XP_005959195.1|	1.5e-38	110/344(31.98)	167	PREDICTED: uncharacterized protein LOC102340752 [Pantholops hodgsonii]	--	--	--	--	--	sp|F4I6M1|POLIA_ARATH	2.5e-188	335/482(69.50)	659	DNA polymerase I A, chloroplastic/mitochondrial OS=Arabidopsis thaliana GN=POLIA PE=2 SV=1
JY_1-10k_transcript/37426	--	--	--	--	--	--	--	--	--	--	--	--	--	--	--	--	sp|Q67W29|DAPB1_ORYSJ	9.3e-122	209/276(75.72)	438	Probable 4-hydroxy-tetrahydrodipicolinate reductase 1, chloroplastic OS=Oryza sativa subsp. japonica GN=DAPB1 PE=2 SV=1
JY_1-10k_transcript/12861	1	GO:1901605: alpha-amino acid metabolic process (biological_process);	K00058|serA, PHGDH	http://www.genome.jp/dbget-bin/www_bget?ko:K00058	[E]	Amino acid transport and metabolism	gi|562877187|ref|XP_006166357.1|	5.9e-14	90/283(31.80)	85	PREDICTED: D-3-phosphoglycerate dehydrogenase [Tupaia chinensis]	--	--	--	--	--	sp|O49485|SERA1_ARATH	2.3e-45	191/535(35.70)	185	D-3-phosphoglycerate dehydrogenase 1, chloroplastic OS=Arabidopsis thaliana GN=PGDH1 PE=1 SV=1
JY_1-10k_transcript/55683	--	--	--	--	--	--	--	--	--	--	--	--	--	--	--	--	sp|Q38857|XTH22_ARATH	2e-09	24/26(92.31)	62	Xyloglucan endotransglucosylase/hydrolase protein 22 OS=Arabidopsis thaliana GN=XTH22 PE=1 SV=1
JY_1-10k_transcript/20108	4	GO:0004004: ATP-dependent RNA helicase activity (molecular_function); GO:0010501: RNA secondary structure unwinding (biological_process); GO:0097159: organic cyclic compound binding (molecular_function); GO:1901363: heterocyclic compound binding (molecular_function);	K12835|DDX42, SF3B125	http://www.genome.jp/dbget-bin/www_bget?ko:K12835	[A]	RNA processing and modification	gi|291225668|ref|XP_002732809.1|	1.4e-139	250/440(56.82)	503	PREDICTED: ATP-dependent RNA helicase DDX42-like [Saccoglossus kowalevskii]	--	--	--	--	--	sp|O22907|RH24_ARATH	4e-222	400/504(79.37)	772	DEAD-box ATP-dependent RNA helicase 24 OS=Arabidopsis thaliana GN=RH24 PE=1 SV=2
JY_1-10k_transcript/3407	--	--	K10645|MIB	http://www.genome.jp/dbget-bin/www_bget?ko:K10645	--	--	gi|1020399471|ref|XP_016150341.1|	1.8e-22	93/345(26.96)	114	PREDICTED: E3 ubiquitin-protein ligase KEG-like isoform X1 [Sinocyclocheilus grahami]	--	--	--	--	--	sp|Q9FY48|KEG_ARATH	0	631/1032(61.14)	1327	E3 ubiquitin-protein ligase KEG OS=Arabidopsis thaliana GN=KEG PE=1 SV=2
JY_1-10k_transcript/53253	2	GO:0000166: nucleotide binding (molecular_function); GO:0003723: RNA binding (molecular_function);	K13195|CIRBP	http://www.genome.jp/dbget-bin/www_bget?ko:K13195	[R]	General function prediction only	gi|486182167|gb|AGK92749.1|	1.7e-11	33/58(56.90)	75	cold inducible RNA binding protein, partial [Gadus morhua]	--	--	--	--	--	sp|Q03250|RBG7_ARATH	1e-22	51/60(85.00)	108	Glycine-rich RNA-binding protein 7 OS=Arabidopsis thaliana GN=RBG7 PE=1 SV=1
JY_1-10k_transcript/29791	1	GO:0009987: cellular process (biological_process);	--	--	--	--	gi|676481043|ref|XP_009062252.1|	8.7e-23	74/195(37.95)	114	hypothetical protein LOTGIDRAFT_107430, partial [Lottia gigantea]	--	--	--	--	--	sp|Q56Y74|MORC6_ARATH	5.1e-66	148/333(44.44)	253	Protein MICRORCHIDIA 6 OS=Arabidopsis thaliana GN=MORC6 PE=1 SV=1
JY_1-10k_transcript/11506	--	--	--	--	--	--	gi|317419480|emb|CBN81517.1|	4.5e-47	179/649(27.58)	196	Paladin [Dicentrarchus labrax]	--	--	--	--	--	sp|Q803E0|PALD_DANRE	2e-37	159/657(24.20)	159	Paladin OS=Danio rerio GN=pald1 PE=2 SV=1
JY_1-10k_transcript/43052	1	GO:0003824: catalytic activity (molecular_function);	K00873|PK, pyk	http://www.genome.jp/dbget-bin/www_bget?ko:K00873	[G]	Carbohydrate transport and metabolism	gi|428227299|gb|AFY98078.1|	2.6e-45	115/294(39.12)	189	pyruvate kinase [Ctenopharyngodon idella]	--	--	--	--	--	sp|Q43117|KPYA_RICCO	1.3e-148	269/300(89.67)	527	Pyruvate kinase isozyme A, chloroplastic OS=Ricinus communis PE=1 SV=1
JY_1-10k_transcript/47252	13	GO:0001756: somitogenesis (biological_process); GO:0005634: nucleus (cellular_component); GO:0005829: cytosol (cellular_component); GO:0007417: central nervous system development (biological_process); GO:0008283: cell proliferation (biological_process); GO:0016301: kinase activity (molecular_function); GO:0019209: kinase activator activity (molecular_function); GO:0019900: kinase binding (molecul…	K06685|MOB1, Mats	http://www.genome.jp/dbget-bin/www_bget?ko:K06685	[D]	Cell cycle control, cell division, chromosome partitioning	gi|675371442|gb|KFM64344.1|	2.4e-84	145/211(68.72)	318	MOB kinase activator 1B, partial [Stegodyphus mimosarum]	--	--	--	--	--	sp|Q9FHI1|MOB1A_ARATH	1.7e-117	201/215(93.49)	423	MOB kinase activator-like 1A OS=Arabidopsis thaliana GN=MOB1A PE=2 SV=1
JY_1-10k_transcript/25046	--	--	--	--	--	--	--	--	--	--	--	--	--	--	--	--	sp|P46547|PIP_AERSO	1.1e-105	197/434(45.39)	385	Proline iminopeptidase OS=Aeromonas sobria GN=pip PE=1 SV=3
JY_1-10k_transcript/50360	12	GO:0000289: nuclear-transcribed mRNA poly(A) tail shortening (biological_process); GO:0003743: translation initiation factor activity (molecular_function); GO:0004004: ATP-dependent RNA helicase activity (molecular_function); GO:0005515: protein binding (molecular_function); GO:0005524: ATP binding (molecular_function); GO:0005829: cytosol (cellular_component); GO:0006446: regulation of translati…	K03257|EIF4A	http://www.genome.jp/dbget-bin/www_bget?ko:K03257	[J]	Translation, ribosomal structure and biogenesis	gi|1041105432|ref|XP_017275844.1|	2.9e-83	151/186(81.18)	314	PREDICTED: eukaryotic initiation factor 4A-II [Kryptolebias marmoratus]	--	--	--	--	--	sp|P35683|IF4A1_ORYSJ	1.8e-99	179/189(94.71)	363	Eukaryotic initiation factor 4A-1 OS=Oryza sativa subsp. japonica GN=Os06g0701100 PE=2 SV=2
JY_1-10k_transcript/38590	--	--	--	--	[D]	Cell cycle control, cell division, chromosome partitioning	--	--	--	--	--	--	--	--	--	--	sp|O22806|BUBR1_ARATH	5.4e-12	39/109(35.78)	73	Mitotic spindle checkpoint protein BUBR1 OS=Arabidopsis thaliana GN=BUBR1 PE=1 SV=2
JY_1-10k_transcript/17321	--	--	--	--	--	--	--	--	--	--	--	--	--	--	--	--	sp|F4IHS2|SYD_ARATH	5.2e-10	36/60(60.00)	67	Chromatin structure-remodeling complex protein SYD OS=Arabidopsis thaliana GN=SYD PE=1 SV=1
JY_1-10k_transcript/44748	5	GO:0000166: nucleotide binding (molecular_function); GO:0000398: mRNA splicing, via spliceosome (biological_process); GO:0005654: nucleoplasm (cellular_component); GO:0005689: U12-type spliceosomal complex (cellular_component); GO:0008270: zinc ion binding (molecular_function);	K13154|ZCRB1	http://www.genome.jp/dbget-bin/www_bget?ko:K13154	[R]	General function prediction only	gi|260814928|ref|XP_002602165.1|	1.2e-44	88/127(69.29)	186	hypothetical protein BRAFLDRAFT_268357 [Branchiostoma floridae]	--	--	--	--	--	sp|Q9CAE4|U1131_ARATH	9.5e-56	105/126(83.33)	218	U11/U12 small nuclear ribonucleoprotein 31 kDa protein OS=Arabidopsis thaliana GN=SNRNP31 PE=2 SV=1
JY_1-10k_transcript/20677	2	GO:0003735: structural constituent of ribosome (molecular_function); GO:0022627: cytosolic small ribosomal subunit (cellular_component);	--	--	--	--	gi|556755652|ref|XP_005973179.1|	1.8e-22	52/102(50.98)	114	PREDICTED: 30S ribosomal protein S3, chloroplastic-like [Pantholops hodgsonii]	LN598807.1	1e-97	263/295(89.15)	368	Cyprinus carpio genome assembly common carp genome ,scaffold 000028806	sp|Q3BAJ8|RR3_PHAAO	5.9e-56	104/119(87.39)	220	30S ribosomal protein S3, chloroplastic OS=Phalaenopsis aphrodite subsp. formosana GN=rps3 PE=3 SV=1
JY_1-10k_transcript/53755	--	--	--	--	--	--	--	--	--	--	--	--	--	--	--	--	sp|Q8RU27|UPTG2_SOLTU	1.1e-41	77/106(72.64)	171	Alpha-1,4-glucan-protein synthase [UDP-forming] 2 OS=Solanum tuberosum GN=UPTG2 PE=1 SV=1
JY_1-10k_transcript/54631	4	GO:0003723: RNA binding (molecular_function); GO:0003735: structural constituent of ribosome (molecular_function); GO:0006412: translation (biological_process); GO:0015935: small ribosomal subunit (cellular_component);	K02981|RP-S2e, RPS2	http://www.genome.jp/dbget-bin/www_bget?ko:K02981	--	--	gi|1002586107|ref|XP_015671733.1|	1.8e-41	80/119(67.23)	175	PREDICTED: 40S ribosomal protein S2 [Protobothrops mucrosquamatus]	--	--	--	--	--	sp|Q8L8Y0|RS21_ARATH	2e-51	98/111(88.29)	203	40S ribosomal protein S2-1 OS=Arabidopsis thaliana GN=RPS2A PE=2 SV=2
JY_1-10k_transcript/43246	--	--	--	--	--	--	--	--	--	--	--	--	--	--	--	--	sp|A6TBU6|RHMA_KLEP7	1.9e-38	88/255(34.51)	161	2-keto-3-deoxy-L-rhamnonate aldolase OS=Klebsiella pneumoniae subsp. pneumoniae (strain ATCC 700721 / MGH 78578) GN=rhmA PE=3 SV=1
JY_1-10k_transcript/21201	1	GO:0016740: transferase activity (molecular_function);	K04733|IRAK4	http://www.genome.jp/dbget-bin/www_bget?ko:K04733	--	--	gi|780164158|ref|XP_011683534.1|	3.1e-19	84/308(27.27)	103	PREDICTED: interleukin-1 receptor-associated kinase 4 [Strongylocentrotus purpuratus]	--	--	--	--	--	sp|Q944A7|Y4523_ARATH	2e-242	398/457(87.09)	839	Probable serine/threonine-protein kinase At4g35230 OS=Arabidopsis thaliana GN=At4g35230 PE=1 SV=1
JY_1-10k_transcript/10394	10	GO:0004722: protein serine/threonine phosphatase activity (molecular_function); GO:0005515: protein binding (molecular_function); GO:0005694: chromosome (cellular_component); GO:0005737: cytoplasm (cellular_component); GO:0007049: cell cycle (biological_process); GO:0016043: cellular component organization (biological_process); GO:0022414: reproductive process (biological_process); GO:0031965: nu…	K06269|PPP1C	http://www.genome.jp/dbget-bin/www_bget?ko:K06269	[TR]	--	gi|910315010|ref|XP_013181750.1|	2.6e-69	141/311(45.34)	270	PREDICTED: serine/threonine-protein phosphatase alpha-2 isoform-like [Papilio xuthus]	--	--	--	--	--	sp|Q9SHS7|BSL3_ARATH	0	594/658(90.27)	1111	Serine/threonine-protein phosphatase BSL3 OS=Arabidopsis thaliana GN=BSL3 PE=1 SV=2
JY_1-10k_transcript/29981	--	--	--	--	--	--	--	--	--	--	--	--	--	--	--	--	sp|Q8GT20|BEBT_TOBAC	1.1e-132	236/442(53.39)	474	Benzyl alcohol O-benzoyltransferase OS=Nicotiana tabacum GN=HSR201 PE=1 SV=1
JY_1-10k_transcript/43720	--	--	--	--	--	--	--	--	--	--	--	--	--	--	--	--	sp|Q9SV15|WRK11_ARATH	8.2e-71	159/306(51.96)	268	Probable WRKY transcription factor 11 OS=Arabidopsis thaliana GN=WRKY11 PE=2 SV=2
JY_1-10k_transcript/34838	--	--	--	--	[I]	Lipid transport and metabolism	--	--	--	--	--	--	--	--	--	--	sp|Q941F1|PLA15_ARATH	3.7e-132	231/341(67.74)	473	Phospholipase A1-Igamma1, chloroplastic OS=Arabidopsis thaliana GN=At1g06800 PE=1 SV=2
JY_1-10k_transcript/23990	--	--	--	--	[T]	Signal transduction mechanisms	--	--	--	--	--	--	--	--	--	--	sp|Q0DWC7|ETR3_ORYSJ	1.1e-144	272/469(58.00)	515	Ethylene receptor 3 OS=Oryza sativa subsp. japonica GN=ETR3 PE=2 SV=1
JY_1-10k_transcript/36954	8	GO:0003723: RNA binding (molecular_function); GO:0005654: nucleoplasm (cellular_component); GO:0005730: nucleolus (cellular_component); GO:0006400: tRNA modification (biological_process); GO:0008176: tRNA (guanine-N7-)-methyltransferase activity (molecular_function); GO:0016020: membrane (cellular_component); GO:0036265: RNA (guanine-N7)-methylation (biological_process); GO:0043527: tRNA methyltr…	K03439|trmB, METTL1	http://www.genome.jp/dbget-bin/www_bget?ko:K03439	[R]	General function prediction only	gi|675371802|gb|KFM64704.1|	4.2e-79	142/242(58.68)	301	tRNA (guanine-N(7)-)-methyltransferase, partial [Stegodyphus mimosarum]	--	--	--	--	--	sp|A2YB34|TRMB_ORYSI	9.2e-109	188/242(77.69)	395	tRNA (guanine-N(7)-)-methyltransferase OS=Oryza sativa subsp. indica GN=OsI_22311 PE=3 SV=1
JY_1-10k_transcript/7942	--	--	--	--	[PT]	--	gi|954315435|gb|KRY02261.1|	2.4e-41	84/100(84.00)	177	Cyclic nucleotide-gated ion channel 2, partial [Trichinella patagoniensis]	--	--	--	--	--	sp|O65718|CNGC2_ARATH	1.3e-178	319/463(68.90)	628	Cyclic nucleotide-gated ion channel 2 OS=Arabidopsis thaliana GN=CNGC2 PE=1 SV=1
JY_1-10k_transcript/48493	--	--	--	--	[R]	General function prediction only	--	--	--	--	--	--	--	--	--	--	sp|Q9M2Z5|FBL53_ARATH	4.4e-22	75/265(28.30)	106	F-box/LRR-repeat protein At3g48880 OS=Arabidopsis thaliana GN=At3g48880 PE=2 SV=1
JY_1-10k_transcript/40787	--	--	K13207|CUGBP, BRUNOL, CELF	http://www.genome.jp/dbget-bin/www_bget?ko:K13207	[A]	RNA processing and modification	gi|156368353|ref|XP_001627659.1|	2.5e-06	29/59(49.15)	59	predicted protein [Nematostella vectensis]	--	--	--	--	--	sp|O04425|FCA_ARATH	9.1e-15	45/68(66.18)	82	Flowering time control protein FCA OS=Arabidopsis thaliana GN=FCA PE=1 SV=2
JY_1-10k_transcript/1934	--	--	K09518|DNAJB12	http://www.genome.jp/dbget-bin/www_bget?ko:K09518	--	--	gi|985390418|ref|XP_015379868.1|	1e-13	54/138(39.13)	85	PREDICTED: dnaJ homolog subfamily B member 12-like, partial [Diuraphis noxia]	--	--	--	--	--	sp|O89114|DNJB5_MOUSE	1.9e-10	34/62(54.84)	70	DnaJ homolog subfamily B member 5 OS=Mus musculus GN=Dnajb5 PE=2 SV=1
JY_1-10k_transcript/38677	24	GO:0001568: blood vessel development (biological_process); GO:0003725: double-stranded RNA binding (molecular_function); GO:0005524: ATP binding (molecular_function); GO:0005739: mitochondrion (cellular_component); GO:0006457: protein folding (biological_process); GO:0008180: COP9 signalosome (cellular_component); GO:0016020: membrane (cellular_component); GO:0019062: virion attachment to host ce…	K04079|htpG, HSP90A	http://www.genome.jp/dbget-bin/www_bget?ko:K04079	[O]	Posttranslational modification, protein turnover, chaperones	gi|14198259|gb|AAH08189.1|	2.1e-154	288/317(90.85)	551	Unknown (protein for IMAGE:3584589), partial [Mus musculus]	BC008189.1	0	730/864(84.49)	852	Mus musculus, clone IMAGE:3584589, mRNA, partial cds	sp|P55737|HS902_ARATH	1.8e-159	292/318(91.82)	563	Heat shock protein 90-2 OS=Arabidopsis thaliana GN=HSP90-2 PE=1 SV=1
JY_1-10k_transcript/44422	1	GO:0003676: nucleic acid binding (molecular_function);	K12891|SFRS2	http://www.genome.jp/dbget-bin/www_bget?ko:K12891	--	--	gi|221117570|ref|XP_002161458.1|	1.8e-19	49/101(48.51)	103	PREDICTED: serine/arginine-rich splicing factor 2-like isoform X1 [Hydra vulgaris]	--	--	--	--	--	sp|Q9FMG4|SC35_ARATH	2.9e-49	92/108(85.19)	197	Serine/arginine-rich splicing factor SC35 OS=Arabidopsis thaliana GN=SC35 PE=1 SV=1
JY_1-10k_transcript/5078	--	--	K04733|IRAK4	http://www.genome.jp/dbget-bin/www_bget?ko:K04733	--	--	gi|662212838|ref|XP_008480174.1|	1.4e-29	109/337(32.34)	138	PREDICTED: interleukin-1 receptor-associated kinase 4-like [Diaphorina citri]	--	--	--	--	--	sp|C0LGK9|Y2242_ARATH	1.2e-196	541/854(63.35)	688	Probable LRR receptor-like serine/threonine-protein kinase At2g24230 OS=Arabidopsis thaliana GN=At2g24230 PE=2 SV=1
JY_1-10k_transcript/27965	--	--	--	--	--	--	--	--	--	--	--	--	--	--	--	--	sp|O82509|TBL23_ARATH	1.7e-120	207/422(49.05)	434	Protein trichome birefringence-like 23 OS=Arabidopsis thaliana GN=TBL23 PE=2 SV=1
JY_1-10k_transcript/6400	8	GO:0005515: protein binding (molecular_function); GO:0006950: response to stress (biological_process); GO:0010033: response to organic substance (biological_process); GO:0014866: skeletal myofibril assembly (biological_process); GO:0016020: membrane (cellular_component); GO:0019538: protein metabolic process (biological_process); GO:0044432: endoplasmic reticulum part (cellular_component); GO:005…	K09487|HSP90B, TRA1	http://www.genome.jp/dbget-bin/www_bget?ko:K09487	[O]	Posttranslational modification, protein turnover, chaperones	gi|675364833|gb|KFM57735.1|	1e-159	318/705(45.11)	570	Endoplasmin, partial [Stegodyphus mimosarum]	XM_013222938.1	2e-13	68/78(87.18)	89.8	PREDICTED: Biomphalaria glabrata heat shock protein 75 kDa, mitochondrial-like (LOC106064383), mRNA	sp|F4JFN3|HS906_ARATH	4.1e-305	529/673(78.60)	1048	Heat shock protein 90-6, mitochondrial OS=Arabidopsis thaliana GN=HSP90-6 PE=2 SV=1
JY_1-10k_transcript/7238	--	--	K11728|BPTF, E(bx)	http://www.genome.jp/dbget-bin/www_bget?ko:K11728	--	--	gi|478255226|gb|ENN75455.1|	1.3e-18	89/314(28.34)	101	hypothetical protein YQE_08005, partial [Dendroctonus ponderosae]	--	--	--	--	--	sp|F4JYC8|PTM_ARATH	6.4e-64	187/559(33.45)	247	DDT domain-containing protein PTM OS=Arabidopsis thaliana GN=PTM PE=1 SV=1
JY_1-10k_transcript/50326	--	--	--	--	[U]	Intracellular trafficking, secretion, and vesicular transport	--	--	--	--	--	--	--	--	--	--	sp|Q9FLB6|PR1B3_ARATH	3.4e-69	142/208(68.27)	263	PRA1 family protein B3 OS=Arabidopsis thaliana GN=PRA1B3 PE=1 SV=1
JY_1-10k_transcript/31432	--	--	K04730|IRAK1	http://www.genome.jp/dbget-bin/www_bget?ko:K04730	--	--	gi|765169639|ref|XP_011471339.1|	2.4e-09	53/176(30.11)	70	PREDICTED: interleukin-1 receptor-associated kinase 1-like [Oryzias latipes]	--	--	--	--	--	sp|Q944A7|Y4523_ARATH	4.7e-173	308/457(67.40)	609	Probable serine/threonine-protein kinase At4g35230 OS=Arabidopsis thaliana GN=At4g35230 PE=1 SV=1
JY_1-10k_transcript/11685	--	--	K01148|PARN	http://www.genome.jp/dbget-bin/www_bget?ko:K01148	[L]	Replication, recombination and repair	gi|736299824|ref|XP_010792702.1|	4.7e-25	94/345(27.25)	122	PREDICTED: poly(A)-specific ribonuclease PARN [Notothenia coriiceps]	--	--	--	--	--	sp|Q8W4C3|PARNL_ARATH	4.8e-145	280/611(45.83)	516	Poly(A)-specific ribonuclease PARN-like OS=Arabidopsis thaliana GN=At3g25430 PE=2 SV=1
JY_1-10k_transcript/5750	1	GO:0003824: catalytic activity (molecular_function);	--	--	--	--	gi|156342928|ref|XP_001620978.1|	1.6e-46	102/242(42.15)	194	hypothetical protein NEMVEDRAFT_v1g146403 [Nematostella vectensis]	--	--	--	--	--	sp|Q6L538|CSLC7_ORYSJ	1.2e-286	515/718(71.73)	987	Probable xyloglucan glycosyltransferase 7 OS=Oryza sativa subsp. japonica GN=CSLC7 PE=2 SV=1
JY_1-10k_transcript/12774	--	--	--	--	[R]	General function prediction only	gi|954322738|gb|KRY04100.1|	3.9e-08	31/109(28.44)	66	hypothetical protein T12_5690, partial [Trichinella patagoniensis]	--	--	--	--	--	--	--	--	--	--
JY_1-10k_transcript/17990	4	GO:0004672: protein kinase activity (molecular_function); GO:0005488: binding (molecular_function); GO:0035556: intracellular signal transduction (biological_process); GO:0044424: intracellular part (cellular_component);	K04733|IRAK4	http://www.genome.jp/dbget-bin/www_bget?ko:K04733	[T]	Signal transduction mechanisms	gi|617627732|ref|XP_007528686.1|	1.2e-45	119/299(39.80)	191	PREDICTED: interleukin-1 receptor-associated kinase 4 [Erinaceus europaeus]	--	--	--	--	--	sp|Q9FE20|PBS1_ARATH	1.3e-162	315/487(64.68)	574	Serine/threonine-protein kinase PBS1 OS=Arabidopsis thaliana GN=PBS1 PE=1 SV=1
JY_1-10k_transcript/42660	--	--	--	--	--	--	--	--	--	--	--	--	--	--	--	--	sp|P24805|TSJT1_TOBAC	1.6e-26	63/149(42.28)	121	Stem-specific protein TSJT1 OS=Nicotiana tabacum GN=TSJT1 PE=2 SV=1
JY_1-10k_transcript/50648	--	--	--	--	[CR]	--	gi|954298362|gb|KRX87429.1|	1e-06	31/73(42.47)	60	hypothetical protein T12_5097, partial [Trichinella patagoniensis]	--	--	--	--	--	sp|Q6F6Y2|HPXO_ACIAD	1.2e-15	51/196(26.02)	85	FAD-dependent urate hydroxylase OS=Acinetobacter baylyi (strain ATCC 33305 / BD413 / ADP1) GN=hpxO PE=1 SV=1
JY_1-10k_transcript/39337	4	GO:0005488: binding (molecular_function); GO:0043227: membrane-bounded organelle (cellular_component); GO:0043229: intracellular organelle (cellular_component); GO:0044444: cytoplasmic part (cellular_component);	K04079|htpG, HSP90A	http://www.genome.jp/dbget-bin/www_bget?ko:K04079	[O]	Posttranslational modification, protein turnover, chaperones	gi|871238270|ref|XP_012938988.1|	4.2e-68	132/279(47.31)	265	PREDICTED: mesocentin-like [Aplysia californica]	--	--	--	--	--	sp|P35016|ENPL_CATRO	3.3e-140	254/309(82.20)	499	Endoplasmin homolog OS=Catharanthus roseus GN=HSP90 PE=2 SV=1
JY_1-10k_transcript/37011	3	GO:0008168: methyltransferase activity (molecular_function); GO:0035570: N-terminal peptidyl-serine methylation (biological_process); GO:0044424: intracellular part (cellular_component);	K16219|NTMT1, METTL11A, NTM1	http://www.genome.jp/dbget-bin/www_bget?ko:K16219	[R]	General function prediction only	gi|585683866|ref|XP_002731545.2|	1.3e-48	99/221(44.80)	200	PREDICTED: N-terminal Xaa-Pro-Lys N-methyltransferase 1-like [Saccoglossus kowalevskii]	--	--	--	--	--	sp|A2XMJ1|NTM1_ORYSI	1.6e-108	189/306(61.76)	394	Alpha N-terminal protein methyltransferase 1 OS=Oryza sativa subsp. indica GN=OsI_13745 PE=3 SV=1
JY_1-10k_transcript/3857	--	--	--	--	--	--	gi|954580704|ref|XP_014614963.1|	3.4e-90	226/562(40.21)	339	PREDICTED: protein TIC 214-like, partial [Polistes canadensis]	--	--	--	--	--	sp|A9L9E2|TI214_LEMMI	1.3e-156	342/654(52.29)	555	Protein TIC 214 OS=Lemna minor GN=TIC214 PE=3 SV=1
JY_1-10k_transcript/50664	6	GO:0000166: nucleotide binding (molecular_function); GO:0005634: nucleus (cellular_component); GO:0005886: plasma membrane (cellular_component); GO:0008568: microtubule-severing ATPase activity (molecular_function); GO:0031122: cytoplasmic microtubule organization (biological_process); GO:0045202: synapse (cellular_component);	K13254|SPAST	http://www.genome.jp/dbget-bin/www_bget?ko:K13254	[O]	Posttranslational modification, protein turnover, chaperones	gi|831280839|ref|XP_012671473.1|	1.3e-09	33/65(50.77)	70	PREDICTED: ATPase family AAA domain-containing protein 1-A-like [Clupea harengus]	--	--	--	--	--	sp|Q7ZZ25|ATD1A_DANRE	9.2e-11	31/65(47.69)	68	ATPase family AAA domain-containing protein 1-A OS=Danio rerio GN=atad1a PE=2 SV=2
JY_1-10k_transcript/21780	--	--	K07375|TUBB	http://www.genome.jp/dbget-bin/www_bget?ko:K07375	[Z]	Cytoskeleton	gi|729745825|ref|XP_010569341.1|	1.6e-57	190/459(41.39)	230	PREDICTED: LOW QUALITY PROTEIN: tubulin beta-4B chain [Haliaeetus leucocephalus]	XR_220835.2	1e-78	545/725(75.17)	305	PREDICTED: Aplysia californica tubulin beta-4B chain-like (LOC101860763), misc_RNA	sp|P29516|TBB8_ARATH	1.5e-66	216/466(46.35)	255	Tubulin beta-8 chain OS=Arabidopsis thaliana GN=TUBB8 PE=2 SV=2
JY_1-10k_transcript/36116	--	--	--	--	[K]	Transcription	--	--	--	--	--	--	--	--	--	--	sp|Q940T9|COL4_ARATH	6e-39	179/383(46.74)	163	Zinc finger protein CONSTANS-LIKE 4 OS=Arabidopsis thaliana GN=COL4 PE=2 SV=2
JY_1-10k_transcript/12353	--	--	K08900|BCS1	http://www.genome.jp/dbget-bin/www_bget?ko:K08900	[O]	Posttranslational modification, protein turnover, chaperones	gi|685827454|emb|CEF62376.1|	7.1e-13	50/122(40.98)	82	Mitochondrial chaperone BCS1 [Strongyloides ratti]	--	--	--	--	--	sp|Q8VZG2|HSR4_ARATH	5.8e-66	134/252(53.17)	253	Protein HYPER-SENSITIVITY-RELATED 4 OS=Arabidopsis thaliana GN=HSR4 PE=2 SV=1
JY_1-10k_transcript/18598	4	GO:0003677: DNA binding (molecular_function); GO:0003899: DNA-directed 5'-3' RNA polymerase activity (molecular_function); GO:0006351: transcription, DNA-templated (biological_process); GO:0032549: ribonucleoside binding (molecular_function);	K03010|RPB2, POLR2B	http://www.genome.jp/dbget-bin/www_bget?ko:K03010	[K]	Transcription	gi|675384045|gb|KFM76942.1|	8.5e-241	405/578(70.07)	839	DNA-directed RNA polymerase II subunit RPB2, partial [Stegodyphus mimosarum]	XM_013108022.1	5e-47	299/394(75.89)	200	PREDICTED: Anas platyrhynchos polymerase (RNA) II (DNA directed) polypeptide B, 140kDa (POLR2B), transcript variant X2, mRNA	sp|Q42877|RPB2_SOLLC	0	554/594(93.27)	1148	DNA-directed RNA polymerase II subunit RPB2 OS=Solanum lycopersicum GN=RPB2 PE=2 SV=1
JY_1-10k_transcript/52023	1	GO:0016020: membrane (cellular_component);	K17086|TM9SF2_4	http://www.genome.jp/dbget-bin/www_bget?ko:K17086	[U]	Intracellular trafficking, secretion, and vesicular transport	gi|393911938|gb|EJD76515.1|	5.3e-31	67/137(48.91)	141	hypothetical protein LOAG_16533 [Loa loa]	--	--	--	--	--	sp|F4JRE0|TMN12_ARATH	4.1e-58	123/138(89.13)	226	Transmembrane 9 superfamily member 12 OS=Arabidopsis thaliana GN=TMN12 PE=2 SV=1
JY_1-10k_transcript/52030	6	GO:0004365: glyceraldehyde-3-phosphate dehydrogenase (NAD+) (phosphorylating) activity (molecular_function); GO:0006006: glucose metabolic process (biological_process); GO:0006096: glycolytic process (biological_process); GO:0050661: NADP binding (molecular_function); GO:0051287: NAD binding (molecular_function); GO:0055114: oxidation-reduction process (biological_process);	K00134|GAPDH, gapA	http://www.genome.jp/dbget-bin/www_bget?ko:K00134	[G]	Carbohydrate transport and metabolism	gi|954327133|gb|KRY05551.1|	6.3e-77	144/161(89.44)	293	Glyceraldehyde-3-phosphate dehydrogenase, cytosolic [Trichinella patagoniensis]	KJ133009.1	1e-28	169/215(78.60)	137	Orithyia sinica voucher ZRC2008.175 glyceraldehyde 3-phosphate dehydrogenase (GAPDH) gene, partial cds	sp|P25861|G3PC_ANTMA	4.4e-81	152/163(93.25)	302	Glyceraldehyde-3-phosphate dehydrogenase, cytosolic OS=Antirrhinum majus GN=GAPC PE=2 SV=1
JY_1-10k_transcript/45549	1	GO:0005737: cytoplasm (cellular_component);	K08770|UBC	http://www.genome.jp/dbget-bin/www_bget?ko:K08770	[OR]	--	gi|675884946|ref|XP_009027975.1|	7.2e-119	222/229(96.94)	433	hypothetical protein HELRODRAFT_193870 [Helobdella robusta]	XM_014408604.1	0	577/685(84.23)	665	PREDICTED: Maylandia zebra ubiquitin B (ubb), mRNA	sp|P69309|UBIQP_AVEFA	1.7e-123	229/229(100.00)	443	Polyubiquitin OS=Avena fatua PE=2 SV=2
JY_1-10k_transcript/46996	3	GO:0006730: one-carbon metabolic process (biological_process); GO:0009069: serine family amino acid metabolic process (biological_process); GO:0016741: transferase activity, transferring one-carbon groups (molecular_function);	K00600|glyA, SHMT	http://www.genome.jp/dbget-bin/www_bget?ko:K00600	[E]	Amino acid transport and metabolism	gi|260829213|ref|XP_002609556.1|	1e-58	115/217(53.00)	233	hypothetical protein BRAFLDRAFT_285686 [Branchiostoma floridae]	--	--	--	--	--	sp|O23254|GLYC4_ARATH	1.1e-106	186/223(83.41)	387	Serine hydroxymethyltransferase 4 OS=Arabidopsis thaliana GN=SHM4 PE=1 SV=1
JY_1-10k_transcript/46224	21	GO:0000015: phosphopyruvate hydratase complex (cellular_component); GO:0000122: negative regulation of transcription from RNA polymerase II promoter (biological_process); GO:0000287: magnesium ion binding (molecular_function); GO:0001701: in utero embryonic development (biological_process); GO:0003677: DNA binding (molecular_function); GO:0003700: transcription factor activity, sequence-specific …	K01689|ENO, eno	http://www.genome.jp/dbget-bin/www_bget?ko:K01689	[G]	Carbohydrate transport and metabolism	gi|1035439627|gb|ANJ04664.1|	1.7e-120	221/246(89.84)	438	enolase 2 [Nilaparvata lugens]	DQ994679.1	2e-29	138/168(82.14)	141	Sycon sp. ENO2 alpha enolase gene, partial cds	sp|P42895|ENO2_MAIZE	1e-131	236/246(95.93)	471	Enolase 2 OS=Zea mays GN=ENO2 PE=2 SV=1
JY_1-10k_transcript/52382	14	GO:0000184: nuclear-transcribed mRNA catabolic process, nonsense-mediated decay (biological_process); GO:0000462: maturation of SSU-rRNA from tricistronic rRNA transcript (SSU-rRNA, 5.8S rRNA, LSU-rRNA) (biological_process); GO:0003735: structural constituent of ribosome (molecular_function); GO:0005515: protein binding (molecular_function); GO:0005654: nucleoplasm (cellular_component); GO:000592…	K02960|RP-S16e, RPS16	http://www.genome.jp/dbget-bin/www_bget?ko:K02960	--	--	gi|67083925|gb|AAY66897.1|	5.5e-57	110/148(74.32)	227	ribosomal protein S16 [Ixodes scapularis]	XM_012375849.1	5e-08	150/205(73.17)	69.4	PREDICTED: Linepithema humile 40S ribosomal protein S16 (LOC105677313), mRNA	sp|O22647|RS16_FRIAG	5.2e-74	137/141(97.16)	278	40S ribosomal protein S16 OS=Fritillaria agrestis GN=RPS16 PE=2 SV=1
JY_1-10k_transcript/38994	--	--	--	--	[T]	Signal transduction mechanisms	--	--	--	--	--	--	--	--	--	--	--	--	--	--	--
JY_1-10k_transcript/29801	--	--	K01303|APEH	http://www.genome.jp/dbget-bin/www_bget?ko:K01303	[O]	Posttranslational modification, protein turnover, chaperones	gi|156382573|ref|XP_001632627.1|	9.5e-70	156/412(37.86)	270	predicted protein [Nematostella vectensis]	--	--	--	--	--	sp|Q0IXP9|AARE1_ORYSJ	2.4e-164	282/419(67.30)	580	Acylamino-acid-releasing enzyme 1 OS=Oryza sativa subsp. japonica GN=Os10g0415600 PE=3 SV=1
JY_1-10k_transcript/10162	5	GO:0000904: cell morphogenesis involved in differentiation (biological_process); GO:0021782: glial cell development (biological_process); GO:0048513: animal organ development (biological_process); GO:0048666: neuron development (biological_process); GO:0048918: posterior lateral line nerve development (biological_process);	K06027|NSF	http://www.genome.jp/dbget-bin/www_bget?ko:K06027	--	--	gi|768917218|ref|XP_003964450.2|	8.6e-174	343/724(47.38)	617	PREDICTED: vesicle-fusing ATPase [Takifugu rubripes]	--	--	--	--	--	sp|Q9M0Y8|NSF_ARATH	0	548/728(75.27)	1082	Vesicle-fusing ATPase OS=Arabidopsis thaliana GN=NSF PE=2 SV=2
JY_1-10k_transcript/24390	--	--	--	--	[T]	Signal transduction mechanisms	gi|984143450|ref|XP_015332127.1|	1.3e-51	125/390(32.05)	210	PREDICTED: oligopeptide transporter 1, partial [Marmota marmota marmota]	--	--	--	--	--	sp|Q9FME8|OPT4_ARATH	8.2e-246	388/518(74.90)	850	Oligopeptide transporter 4 OS=Arabidopsis thaliana GN=OPT4 PE=1 SV=1
JY_1-10k_transcript/14961	4	GO:0006821: chloride transport (biological_process); GO:0015106: bicarbonate transmembrane transporter activity (molecular_function); GO:0015291: secondary active transmembrane transporter activity (molecular_function); GO:0044699: single-organism process (biological_process);	K14704|SLC26A6	http://www.genome.jp/dbget-bin/www_bget?ko:K14704	[P]	Inorganic ion transport and metabolism	gi|1041095850|ref|XP_017270564.1|	9.1e-63	146/492(29.67)	248	PREDICTED: solute carrier family 26 member 6-like [Kryptolebias marmoratus]	--	--	--	--	--	sp|Q9SXS2|SUT33_ARATH	5.5e-252	437/626(69.81)	871	Probable sulfate transporter 3.3 OS=Arabidopsis thaliana GN=SULTR3;3 PE=2 SV=2
JY_1-10k_transcript/12071	--	--	K17681|ATAD3A_B	http://www.genome.jp/dbget-bin/www_bget?ko:K17681	[O]	Posttranslational modification, protein turnover, chaperones	gi|45387821|ref|NP_991266.1|	2.4e-77	161/390(41.28)	296	ATPase family AAA domain-containing protein 3 [Danio rerio]	--	--	--	--	--	sp|Q20748|ATAD3_CAEEL	2e-77	159/392(40.56)	292	ATPase family AAA domain-containing protein 3 OS=Caenorhabditis elegans GN=atad-3 PE=3 SV=2
JY_1-10k_transcript/37924	--	--	--	--	--	--	--	--	--	--	--	--	--	--	--	--	sp|A6TBU6|RHMA_KLEP7	2.3e-35	83/233(35.62)	151	2-keto-3-deoxy-L-rhamnonate aldolase OS=Klebsiella pneumoniae subsp. pneumoniae (strain ATCC 700721 / MGH 78578) GN=rhmA PE=3 SV=1
JY_1-10k_transcript/10744	--	--	--	--	--	--	--	--	--	--	--	--	--	--	--	--	sp|B9DFI7|PMT2_ARATH	2.9e-273	433/617(70.18)	942	Probable methyltransferase PMT2 OS=Arabidopsis thaliana GN=At1g26850 PE=2 SV=2
JY_1-10k_transcript/24126	--	--	K14996|SLC38A10	http://www.genome.jp/dbget-bin/www_bget?ko:K14996	[E]	Amino acid transport and metabolism	gi|511828413|ref|XP_004738939.1|	6e-20	120/414(28.99)	105	PREDICTED: probable sodium-coupled neutral amino acid transporter 6 isoform X1 [Mustela putorius furo]	--	--	--	--	--	sp|Q6DEL1|S38A7_DANRE	1.8e-14	87/384(22.66)	82	Putative sodium-coupled neutral amino acid transporter 7 OS=Danio rerio GN=slc38a7 PE=2 SV=1
JY_1-10k_transcript/7891	2	GO:0016020: membrane (cellular_component); GO:0016192: vesicle-mediated transport (biological_process);	K08515|VAMP7	http://www.genome.jp/dbget-bin/www_bget?ko:K08515	[U]	Intracellular trafficking, secretion, and vesicular transport	gi|443717150|gb|ELU08344.1|	3.5e-16	53/167(31.74)	93	hypothetical protein CAPTEDRAFT_181820 [Capitella teleta]	--	--	--	--	--	sp|Q9M376|VA727_ARATH	3.8e-77	143/171(83.63)	291	Vesicle-associated membrane protein 727 OS=Arabidopsis thaliana GN=VAMP727 PE=2 SV=1
JY_1-10k_transcript/14411	3	GO:0006412: translation (biological_process); GO:0032991: macromolecular complex (cellular_component); GO:0044444: cytoplasmic part (cellular_component);	K03251|EIF3D	http://www.genome.jp/dbget-bin/www_bget?ko:K03251	--	--	gi|345479331|ref|XP_003423928.1|	9.5e-121	247/555(44.50)	440	PREDICTED: eukaryotic translation initiation factor 3 subunit D isoform X2 [Nasonia vitripennis]	--	--	--	--	--	sp|P56820|EIF3D_ARATH	1.5e-220	408/607(67.22)	767	Eukaryotic translation initiation factor 3 subunit D OS=Arabidopsis thaliana GN=TIF3D1 PE=1 SV=1
JY_1-10k_transcript/53684	--	--	--	--	--	--	--	--	--	--	--	--	--	--	--	--	sp|Q9SD88|ASTER_ARATH	1.3e-36	72/100(72.00)	154	Protein Asterix OS=Arabidopsis thaliana GN=At5g07960 PE=3 SV=1
JY_1-10k_transcript/21164	--	--	K14790|NOP9	http://www.genome.jp/dbget-bin/www_bget?ko:K14790	--	--	gi|919041502|ref|XP_013404032.1|	1.1e-16	75/268(27.99)	94	PREDICTED: nucleolar protein 9-like [Lingula anatina]	--	--	--	--	--	sp|Q9C552|PUM23_ARATH	8.8e-97	192/371(51.75)	355	Pumilio homolog 23 OS=Arabidopsis thaliana GN=APUM23 PE=2 SV=1
JY_1-10k_transcript/43708	11	GO:0005525: GTP binding (molecular_function); GO:0005737: cytoplasm (cellular_component); GO:0007059: chromosome segregation (biological_process); GO:0007264: small GTPase mediated signal transduction (biological_process); GO:0016020: membrane (cellular_component); GO:0019003: GDP binding (molecular_function); GO:0030496: midbody (cellular_component); GO:0043014: alpha-tubulin binding (molecular_…	K07955|ARL8	http://www.genome.jp/dbget-bin/www_bget?ko:K07955	[R]	General function prediction only	gi|984117592|ref|XP_015350437.1|	7e-72	128/197(64.97)	277	PREDICTED: ADP-ribosylation factor-like protein 8B [Marmota marmota marmota]	XM_013199209.1	3e-22	101/120(84.17)	117	PREDICTED: Anser cygnoides domesticus ADP-ribosylation factor-like protein 8B (LOC106047630), mRNA	sp|Q9NVJ2|ARL8B_HUMAN	2.2e-71	122/183(66.67)	270	ADP-ribosylation factor-like protein 8B OS=Homo sapiens GN=ARL8B PE=1 SV=1
JY_1-10k_transcript/28736	1	GO:0005737: cytoplasm (cellular_component);	K08770|UBC	http://www.genome.jp/dbget-bin/www_bget?ko:K08770	[OR]	--	gi|675884946|ref|XP_009027975.1|	2.9e-199	365/381(95.80)	701	hypothetical protein HELRODRAFT_193870 [Helobdella robusta]	XM_010736514.1	0	931/1130(82.39)	974	PREDICTED: Larimichthys crocea ubiquitin B (ubb), transcript variant X1, mRNA	sp|P0CG85|UBI1P_NICSY	4.8e-205	375/380(98.68)	715	Polyubiquitin OS=Nicotiana sylvestris GN=UBI11 PE=2 SV=1
JY_1-10k_transcript/31599	--	--	K05658|ABCB1	http://www.genome.jp/dbget-bin/www_bget?ko:K05658	--	--	gi|198419007|ref|XP_002123097.1|	2.1e-90	186/450(41.33)	339	PREDICTED: multidrug resistance protein 1A-like, partial [Ciona intestinalis]	--	--	--	--	--	sp|Q9FWX7|AB11B_ARATH	1.1e-171	304/433(70.21)	604	ABC transporter B family member 11 OS=Arabidopsis thaliana GN=ABCB11 PE=2 SV=1
JY_1-10k_transcript/23882	--	--	--	--	[R]	General function prediction only	gi|632982838|ref|XP_007908353.1|	4.8e-62	124/274(45.26)	245	PREDICTED: alpha/beta hydrolase domain-containing protein 17A [Callorhinchus milii]	--	--	--	--	--	sp|Q7ZVZ7|AB17C_DANRE	2.1e-60	122/268(45.52)	235	Protein ABHD17C OS=Danio rerio GN=abhd17c PE=2 SV=1
JY_1-10k_transcript/35730	--	--	--	--	--	--	--	--	--	--	--	--	--	--	--	--	sp|Q7XJE6|MCA1_ARATH	9.2e-128	231/360(64.17)	458	Metacaspase-1 OS=Arabidopsis thaliana GN=AMC1 PE=1 SV=1
JY_1-10k_transcript/27768	1	GO:0016740: transferase activity (molecular_function);	K00699|UGT	http://www.genome.jp/dbget-bin/www_bget?ko:K00699	[GC]	--	gi|260800097|ref|XP_002594973.1|	3.5e-14	61/201(30.35)	86	hypothetical protein BRAFLDRAFT_244554 [Branchiostoma floridae]	--	--	--	--	--	sp|F8WKW1|UGT2_GARJA	1.1e-167	282/477(59.12)	591	7-deoxyloganetin glucosyltransferase OS=Gardenia jasminoides GN=UGT85A24 PE=1 SV=1
JY_1-10k_transcript/22004	7	GO:0002181: cytoplasmic translation (biological_process); GO:0003735: structural constituent of ribosome (molecular_function); GO:0005762: mitochondrial large ribosomal subunit (cellular_component); GO:0022625: cytosolic large ribosomal subunit (cellular_component); GO:0032543: mitochondrial translation (biological_process); GO:0097159: organic cyclic compound binding (molecular_function); GO:190…	K02886|RP-L2, MRPL2, rplB	http://www.genome.jp/dbget-bin/www_bget?ko:K02886	[J]	Translation, ribosomal structure and biogenesis	gi|669218952|emb|CDW59751.1|	4.8e-41	90/169(53.25)	175	50S ribosomal protein L2, chloroplastic [Trichuris trichiura]	LN595460.1	0	648/695(93.24)	1013	Cyprinus carpio genome assembly common carp genome ,scaffold 000002324	sp|A6MMP9|RK2_DIOEL	6.9e-75	143/144(99.31)	283	50S ribosomal protein L2, chloroplastic OS=Dioscorea elephantipes GN=rpl2-A PE=3 SV=1
JY_1-10k_transcript/40313	5	GO:0005515: protein binding (molecular_function); GO:0006810: transport (biological_process); GO:0016020: membrane (cellular_component); GO:0016043: cellular component organization (biological_process); GO:0044444: cytoplasmic part (cellular_component);	K15296|NAPA, SNAPA, SEC17	http://www.genome.jp/dbget-bin/www_bget?ko:K15296	--	--	gi|817209032|ref|XP_012280553.1|	1.8e-39	89/200(44.50)	169	PREDICTED: soluble NSF attachment protein [Orussus abietinus]	--	--	--	--	--	sp|Q9M5P8|SNAA_SOLTU	4.5e-70	196/292(67.12)	266	Alpha-soluble NSF attachment protein OS=Solanum tuberosum PE=2 SV=1
JY_1-10k_transcript/38597	6	GO:0000932: P-body (cellular_component); GO:0004108: citrate (Si)-synthase activity (molecular_function); GO:0006099: tricarboxylic acid cycle (biological_process); GO:0006402: mRNA catabolic process (biological_process); GO:0017148: negative regulation of translation (biological_process); GO:0030015: CCR4-NOT core complex (cellular_component);	K12606|RCD1, CNOT9, CAF40	http://www.genome.jp/dbget-bin/www_bget?ko:K12606	[R]	General function prediction only	gi|999987689|gb|KXJ26800.1|	9.3e-102	187/260(71.92)	376	Cell differentiation protein RCD1-like [Exaiptasia pallida]	--	--	--	--	--	sp|Q6IP65|RCD1_XENLA	4.1e-100	184/264(69.70)	366	Cell differentiation protein RCD1 homolog OS=Xenopus laevis GN=rqcd1 PE=2 SV=1
JY_1-10k_transcript/33327	--	--	--	--	--	--	gi|556749573|ref|XP_005970209.1|	2.6e-37	88/198(44.44)	162	PREDICTED: putative cytochrome c biosynthesis ccmC-like mitochondrial protein-like [Pantholops hodgsonii]	--	--	--	--	--	sp|P92527|CCMC_ARATH	2.1e-114	213/232(91.81)	414	Putative cytochrome c biosynthesis ccmC-like mitochondrial protein OS=Arabidopsis thaliana GN=CCMC PE=2 SV=4
JY_1-10k_transcript/943	10	GO:0000398: mRNA splicing, via spliceosome (biological_process); GO:0003723: RNA binding (molecular_function); GO:0005515: protein binding (molecular_function); GO:0005654: nucleoplasm (cellular_component); GO:0005689: U12-type spliceosomal complex (cellular_component); GO:0005730: nucleolus (cellular_component); GO:0006461: protein complex assembly (biological_process); GO:0030532: small nuclear…	K12830|SF3B3, SAP130, RSE1	http://www.genome.jp/dbget-bin/www_bget?ko:K12830	[A]	RNA processing and modification	gi|699656694|ref|XP_009881553.1|	0	736/1226(60.03)	1465	PREDICTED: splicing factor 3B subunit 3 [Charadrius vociferus]	--	--	--	--	--	sp|Q921M3|SF3B3_MOUSE	0	733/1226(59.79)	1461	Splicing factor 3B subunit 3 OS=Mus musculus GN=Sf3b3 PE=1 SV=1
JY_1-10k_transcript/12049	4	GO:0003677: DNA binding (molecular_function); GO:0003700: transcription factor activity, sequence-specific DNA binding (molecular_function); GO:0043229: intracellular organelle (cellular_component); GO:0044763: single-organism cellular process (biological_process);	K09421|MYBL	http://www.genome.jp/dbget-bin/www_bget?ko:K09421	[K]	Transcription	gi|966657075|gb|KTF91929.1|	4.4e-15	45/108(41.67)	89	hypothetical protein cypCar_00033988 [Cyprinus carpio]	--	--	--	--	--	sp|Q8LPH6|MYB86_ARATH	3.3e-37	80/130(61.54)	158	Transcription factor MYB86 OS=Arabidopsis thaliana GN=MYB86 PE=2 SV=1
JY_1-10k_transcript/22188	--	--	--	--	--	--	--	--	--	--	--	--	--	--	--	--	sp|Q5XV99|GLYT7_ARATH	1.8e-195	333/482(69.09)	683	Glycosyltransferase-like At3g57200 OS=Arabidopsis thaliana GN=At3g57200 PE=2 SV=1
JY_1-10k_transcript/36781	--	--	K00231|PPOX, hemY	http://www.genome.jp/dbget-bin/www_bget?ko:K00231	--	--	gi|443714469|gb|ELU06870.1|	3.5e-17	89/353(25.21)	95	hypothetical protein CAPTEDRAFT_228548 [Capitella teleta]	--	--	--	--	--	sp|Q9AR38|PPOC_ORYSJ	9.2e-170	292/359(81.34)	597	Protoporphyrinogen oxidase, chloroplastic OS=Oryza sativa subsp. japonica GN=PPOX1 PE=2 SV=1
JY_1-10k_transcript/53376	1	GO:0016310: phosphorylation (biological_process);	K04424|ZAK, MLTK	http://www.genome.jp/dbget-bin/www_bget?ko:K04424	[T]	Signal transduction mechanisms	gi|699240966|ref|XP_009858143.1|	1.1e-18	46/103(44.66)	99	PREDICTED: uncharacterized protein LOC778976 [Ciona intestinalis]	--	--	--	--	--	sp|F4JTP5|STY46_ARATH	2.3e-30	57/102(55.88)	133	Serine/threonine-protein kinase STY46 OS=Arabidopsis thaliana GN=STY46 PE=1 SV=1
JY_1-10k_transcript/33081	--	--	K07441|ALG14	http://www.genome.jp/dbget-bin/www_bget?ko:K07441	--	--	gi|908431900|ref|XP_013076147.1|	1.3e-33	86/183(46.99)	150	PREDICTED: UDP-N-acetylglucosamine transferase subunit ALG14 homolog isoform X1 [Biomphalaria glabrata]	--	--	--	--	--	sp|Q6CF02|ALG14_YARLI	1.3e-31	77/179(43.02)	139	UDP-N-acetylglucosamine transferase subunit ALG14 OS=Yarrowia lipolytica (strain CLIB 122 / E 150) GN=ALG14 PE=3 SV=1
JY_1-10k_transcript/37391	--	--	--	--	[QR]	--	gi|1005471810|ref|XP_015772768.1|	9.1e-23	77/244(31.56)	114	PREDICTED: 1-aminocyclopropane-1-carboxylate oxidase-like [Acropora digitifera]	--	--	--	--	--	sp|Q9ZSA8|DLO1_ARATH	2.1e-46	103/257(40.08)	188	Protein DMR6-LIKE OXYGENASE 1 OS=Arabidopsis thaliana GN=DLO1 PE=1 SV=1
JY_1-10k_transcript/27542	--	--	--	--	--	--	gi|350421529|ref|XP_003492873.1|	2.9e-109	231/474(48.73)	402	PREDICTED: transketolase, chloroplastic-like [Bombus impatiens]	--	--	--	--	--	sp|Q7SIC9|TKTC_MAIZE	2.7e-235	392/463(84.67)	815	Transketolase, chloroplastic OS=Zea mays PE=1 SV=1
JY_1-10k_transcript/24751	2	GO:0003677: DNA binding (molecular_function); GO:0006355: regulation of transcription, DNA-templated (biological_process);	K16670|MEIS2	http://www.genome.jp/dbget-bin/www_bget?ko:K16670	[K]	Transcription	gi|674595186|emb|CDS26100.1|	2.4e-15	43/88(48.86)	90	PBX/knotted [Hymenolepis microstoma]	--	--	--	--	--	sp|Q9LZM8|BLH9_ARATH	3.9e-72	152/292(52.05)	273	BEL1-like homeodomain protein 9 OS=Arabidopsis thaliana GN=BLH9 PE=1 SV=1
JY_1-10k_transcript/32974	--	--	--	--	[C]	Energy production and conversion	--	--	--	--	--	--	--	--	--	--	sp|Q84WQ5|CBSX5_ARATH	3.4e-64	166/409(40.59)	247	CBS domain-containing protein CBSX5 OS=Arabidopsis thaliana GN=CBSX5 PE=2 SV=2
JY_1-10k_transcript/40312	--	--	K16060|BIRC2_3	http://www.genome.jp/dbget-bin/www_bget?ko:K16060	[O]	Posttranslational modification, protein turnover, chaperones	--	--	--	--	--	--	--	--	--	--	sp|Q9LDD1|BRG3_ARATH	1.1e-18	64/204(31.37)	95	Probable BOI-related E3 ubiquitin-protein ligase 3 OS=Arabidopsis thaliana GN=BRG3 PE=1 SV=1
JY_1-10k_transcript/13366	--	--	--	--	[K]	Transcription	--	--	--	--	--	--	--	--	--	--	sp|Q6Z433|GAT17_ORYSJ	2.9e-46	96/167(57.49)	188	GATA transcription factor 17 OS=Oryza sativa subsp. japonica GN=GATA17 PE=2 SV=1
JY_1-10k_transcript/50661	--	--	--	--	--	--	--	--	--	--	--	--	--	--	--	--	sp|P29602|CPC_CUCSA	2.7e-18	48/108(44.44)	94	Cucumber peeling cupredoxin OS=Cucumis sativus PE=1 SV=3
JY_1-10k_transcript/15383	--	--	--	--	--	--	gi|291240132|ref|XP_002739974.1|	9.4e-44	129/389(33.16)	184	PREDICTED: indole-3-acetic acid-amido synthetase GH3.6-like, partial [Saccoglossus kowalevskii]	--	--	--	--	--	sp|Q6I581|GH35_ORYSJ	3.5e-214	345/491(70.26)	746	Jasmonic acid-amido synthetase JAR1 OS=Oryza sativa subsp. japonica GN=GH3.5 PE=2 SV=1
JY_1-10k_transcript/10761	--	--	K09540|SEC63, DNAJC23	http://www.genome.jp/dbget-bin/www_bget?ko:K09540	[A]	RNA processing and modification	gi|936709798|ref|XP_014232859.1|	3.8e-38	155/504(30.75)	166	PREDICTED: translocation protein SEC63 homolog [Trichogramma pretiosum]	--	--	--	--	--	sp|Q0WT48|DNJ21_ARATH	1.5e-271	464/614(75.57)	936	DnaJ protein ERDJ2A OS=Arabidopsis thaliana GN=ERDJ2A PE=1 SV=1
JY_1-10k_transcript/14879	--	--	K14638|SLC15A3_4, PHT	http://www.genome.jp/dbget-bin/www_bget?ko:K14638	[E]	Amino acid transport and metabolism	gi|676480246|ref|XP_009061999.1|	2.7e-51	158/559(28.26)	209	hypothetical protein LOTGIDRAFT_229242 [Lottia gigantea]	--	--	--	--	--	sp|Q8RX77|PTR21_ARATH	4.8e-176	320/583(54.89)	619	Protein NRT1/ PTR FAMILY 2.13 OS=Arabidopsis thaliana GN=NPF2.13 PE=1 SV=1
JY_1-10k_transcript/44874	5	GO:0005737: cytoplasm (cellular_component); GO:0006796: phosphate-containing compound metabolic process (biological_process); GO:0016791: phosphatase activity (molecular_function); GO:0019637: organophosphate metabolic process (biological_process); GO:1901135: carbohydrate derivative metabolic process (biological_process);	K14634|TIGAR	http://www.genome.jp/dbget-bin/www_bget?ko:K14634	[G]	Carbohydrate transport and metabolism	gi|1005973956|ref|XP_015793860.1|	3.7e-14	59/193(30.57)	85	PREDICTED: fructose-2,6-bisphosphatase TIGAR-like [Tetranychus urticae]	--	--	--	--	--	sp|Q9SCS3|PGML4_ARATH	5.7e-74	135/213(63.38)	279	Phosphoglycerate mutase-like protein 4 OS=Arabidopsis thaliana GN=At3g50520 PE=2 SV=1
JY_1-10k_transcript/39919	--	--	--	--	--	--	--	--	--	--	--	--	--	--	--	--	sp|F4IN58|PIEZO_ARATH	1.9e-65	122/264(46.21)	251	Piezo-type mechanosensitive ion channel homolog OS=Arabidopsis thaliana GN=At2g48040/At2g48050/At2g48060 PE=2 SV=1
JY_1-10k_transcript/26684	3	GO:0005488: binding (molecular_function); GO:0005730: nucleolus (cellular_component); GO:0016740: transferase activity (molecular_function);	K02999|RPA1, POLR1A	http://www.genome.jp/dbget-bin/www_bget?ko:K02999	--	--	gi|999981652|gb|KXJ20826.1|	5.6e-52	174/524(33.21)	211	DNA-directed RNA polymerase I subunit rpa1 [Exaiptasia pallida]	--	--	--	--	--	sp|Q9SVY0|NRPA1_ARATH	1.5e-79	222/532(41.73)	298	DNA-directed RNA polymerase I subunit 1 OS=Arabidopsis thaliana GN=NRPA1 PE=3 SV=1
JY_1-10k_transcript/46432	--	--	K03232|EEF1B	http://www.genome.jp/dbget-bin/www_bget?ko:K03232	[K]	Transcription	gi|195124273|ref|XP_002006618.1|	2e-30	103/225(45.78)	139	uncharacterized protein Dmoj_GI21156 [Drosophila mojavensis]	XM_010992056.1	2e-09	50/55(90.91)	75	PREDICTED: Camelus dromedarius eukaryotic translation elongation factor 1 beta 2 (EEF1B2), mRNA	sp|Q84WM9|EF1B1_ARATH	1.8e-58	167/228(73.25)	227	Elongation factor 1-beta 1 OS=Arabidopsis thaliana GN=At5g12110 PE=2 SV=2
JY_1-10k_transcript/43701	--	--	K12185|VPS37	http://www.genome.jp/dbget-bin/www_bget?ko:K12185	[S]	Function unknown	gi|443687491|gb|ELT90462.1|	4.6e-07	52/159(32.70)	62	hypothetical protein CAPTEDRAFT_154715 [Capitella teleta]	--	--	--	--	--	sp|Q3EBL9|VP372_ARATH	8.6e-57	130/216(60.19)	222	Vacuolar protein-sorting-associated protein 37 homolog 2 OS=Arabidopsis thaliana GN=VPS37-2 PE=1 SV=1
JY_1-10k_transcript/17462	--	--	--	--	--	--	--	--	--	--	--	--	--	--	--	--	sp|Q9LEZ3|BIM1_ARATH	1.7e-45	193/533(36.21)	185	Transcription factor BIM1 OS=Arabidopsis thaliana GN=BIM1 PE=1 SV=2
JY_1-10k_transcript/1369	--	--	--	--	--	--	--	--	--	--	--	--	--	--	--	--	sp|F4J8D3|TPLAT_ARATH	0	933/1170(79.74)	1768	Protein TPLATE OS=Arabidopsis thaliana GN=TPLATE PE=1 SV=1
JY_1-10k_transcript/25253	15	GO:0001525: angiogenesis (biological_process); GO:0001947: heart looping (biological_process); GO:0003146: heart jogging (biological_process); GO:0004674: protein serine/threonine kinase activity (molecular_function); GO:0005524: ATP binding (molecular_function); GO:0005634: nucleus (cellular_component); GO:0005737: cytoplasm (cellular_component); GO:0005886: plasma membrane (cellular_component);…	K03083|GSK3B	http://www.genome.jp/dbget-bin/www_bget?ko:K03083	--	--	gi|18858783|ref|NP_571456.1|	9.8e-137	236/357(66.11)	493	glycogen synthase kinase-3 beta [Danio rerio]	--	--	--	--	--	sp|Q39012|KSG9_ARATH	1.4e-194	334/407(82.06)	680	Shaggy-related protein kinase iota OS=Arabidopsis thaliana GN=ASK9 PE=2 SV=1
JY_1-10k_transcript/6770	--	--	--	--	--	--	--	--	--	--	--	--	--	--	--	--	sp|Q9LHF5|VIL1_ARATH	1.6e-131	269/576(46.70)	471	VIN3-like protein 1 OS=Arabidopsis thaliana GN=VIL1 PE=1 SV=1
JY_1-10k_transcript/39842	--	--	--	--	--	--	--	--	--	--	--	--	--	--	--	--	sp|Q5PNY6|PUB21_ARATH	4.6e-54	139/379(36.68)	213	U-box domain-containing protein 21 OS=Arabidopsis thaliana GN=PUB21 PE=2 SV=1
JY_1-10k_transcript/8331	--	--	K14050|RABGGTA	http://www.genome.jp/dbget-bin/www_bget?ko:K14050	--	--	gi|507712945|ref|XP_004647524.1|	1.4e-28	159/588(27.04)	134	PREDICTED: geranylgeranyl transferase type-2 subunit alpha [Octodon degus]	--	--	--	--	--	sp|Q8VYB7|PGTA1_ARATH	1.8e-95	325/714(45.52)	352	Geranylgeranyl transferase type-2 subunit alpha 1 OS=Arabidopsis thaliana GN=RGTA1 PE=1 SV=1
JY_1-10k_transcript/7445	--	--	K14801|TSR4	http://www.genome.jp/dbget-bin/www_bget?ko:K14801	--	--	gi|938053355|gb|KPP59670.1|	1.2e-32	106/295(35.93)	148	programmed cell death protein 2-like, partial [Scleropages formosus]	--	--	--	--	--	sp|Q2YDC9|PDCD2_BOVIN	1.6e-30	95/285(33.33)	136	Programmed cell death protein 2 OS=Bos taurus GN=PDCD2 PE=2 SV=1
JY_1-10k_transcript/22709	7	GO:0003676: nucleic acid binding (molecular_function); GO:0003824: catalytic activity (molecular_function); GO:0008152: metabolic process (biological_process); GO:0009987: cellular process (biological_process); GO:0043167: ion binding (molecular_function); GO:0044424: intracellular part (cellular_component); GO:0050896: response to stimulus (biological_process);	K11642|CHD3, MI2A	http://www.genome.jp/dbget-bin/www_bget?ko:K11642	--	--	gi|443684710|gb|ELT88567.1|	3.1e-13	46/143(32.17)	83	hypothetical protein CAPTEDRAFT_218774, partial [Capitella teleta]	--	--	--	--	--	sp|F4IXE7|IDM1_ARATH	2.2e-33	108/358(30.17)	145	Increased DNA methylation 1 OS=Arabidopsis thaliana GN=IDM1 PE=1 SV=1
JY_1-10k_transcript/30655	--	--	--	--	--	--	--	--	--	--	--	--	--	--	--	--	sp|Q9SE83|DRP2A_ARATH	1.6e-96	206/328(62.80)	354	Dynamin-2A OS=Arabidopsis thaliana GN=DRP2A PE=1 SV=2
JY_1-10k_transcript/5675	--	--	--	--	[S]	Function unknown	--	--	--	--	--	--	--	--	--	--	sp|F4HZB2|BCHA1_ARATH	6.9e-40	83/110(75.45)	167	Protein SPIRRIG OS=Arabidopsis thaliana GN=SPI PE=1 SV=1
JY_1-10k_transcript/25289	2	GO:0034641: cellular nitrogen compound metabolic process (biological_process); GO:0071704: organic substance metabolic process (biological_process);	K03233|EEF1G	http://www.genome.jp/dbget-bin/www_bget?ko:K03233	--	--	gi|465990854|gb|EMP38506.1|	5.3e-66	167/431(38.75)	258	Elongation factor 1-gamma [Chelonia mydas]	--	--	--	--	--	sp|Q6YW46|EF1G2_ORYSJ	1.2e-182	337/417(80.82)	641	Elongation factor 1-gamma 2 OS=Oryza sativa subsp. japonica GN=Os02g0220500 PE=2 SV=2
JY_1-10k_transcript/9894	--	--	--	--	--	--	--	--	--	--	--	--	--	--	--	--	sp|Q93YV7|PMT3_ARATH	2.9e-268	429/576(74.48)	926	Probable methyltransferase PMT3 OS=Arabidopsis thaliana GN=At4g14360 PE=2 SV=1
JY_1-10k_transcript/30552	3	GO:0000166: nucleotide binding (molecular_function); GO:0004674: protein serine/threonine kinase activity (molecular_function); GO:0006468: protein phosphorylation (biological_process);	K04464|MAPK7	http://www.genome.jp/dbget-bin/www_bget?ko:K04464	[T]	Signal transduction mechanisms	gi|195997367|ref|XP_002108552.1|	2.3e-105	186/334(55.69)	389	hypothetical protein TRIADDRAFT_814 [Trichoplax adhaerens]	--	--	--	--	--	sp|Q5J4W4|MPK2_ORYSJ	2.4e-193	324/390(83.08)	676	Mitogen-activated protein kinase 2 OS=Oryza sativa subsp. japonica GN=MPK2 PE=2 SV=1
JY_1-10k_transcript/11742	--	--	K05666|ABCC2	http://www.genome.jp/dbget-bin/www_bget?ko:K05666	[Q]	Secondary metabolites biosynthesis, transport and catabolism	gi|941786140|ref|XP_014325189.1|	9.6e-82	175/477(36.69)	311	PREDICTED: canalicular multispecific organic anion transporter 1-like [Xiphophorus maculatus]	--	--	--	--	--	sp|Q9LK64|AB3C_ARATH	1e-198	352/545(64.59)	694	ABC transporter C family member 3 OS=Arabidopsis thaliana GN=ABCC3 PE=1 SV=1
JY_1-10k_transcript/50202	--	--	K20368|CNIH, ERV14	http://www.genome.jp/dbget-bin/www_bget?ko:K20368	[OUT]	--	gi|928064407|ref|XP_013881785.1|	2.8e-09	49/141(34.75)	68	PREDICTED: protein cornichon homolog 4 [Austrofundulus limnaeus]	--	--	--	--	--	sp|Q84W04|CNIH4_ARATH	1.1e-43	85/133(63.91)	178	Protein cornichon homolog 4 OS=Arabidopsis thaliana GN=At1g12390 PE=1 SV=1
JY_1-10k_transcript/17897	1	GO:0016740: transferase activity (molecular_function);	K00816|CCBL	http://www.genome.jp/dbget-bin/www_bget?ko:K00816	[E]	Amino acid transport and metabolism	gi|556746678|ref|XP_005968803.1|	8.4e-79	168/399(42.11)	301	PREDICTED: bifunctional aspartate aminotransferase and glutamate/aspartate-prephenate aminotransferase-like [Pantholops hodgsonii]	--	--	--	--	--	sp|E9L7A5|PAT_PETHY	3.9e-183	315/403(78.16)	642	Bifunctional aspartate aminotransferase and glutamate/aspartate-prephenate aminotransferase OS=Petunia hybrida PE=1 SV=1
JY_1-10k_transcript/19005	--	--	--	--	--	--	gi|346987840|gb|AEO51766.1|	3.6e-10	55/184(29.89)	73	hemocyanin beta-subunit [Helix lucorum]	--	--	--	--	--	sp|P43309|PPO_MALDO	4.8e-183	320/560(57.14)	642	Polyphenol oxidase, chloroplastic OS=Malus domestica PE=2 SV=1
JY_1-10k_transcript/32979	--	--	K03327|TC.MATE, SLC47A, norM, mdtK, dinF	http://www.genome.jp/dbget-bin/www_bget?ko:K03327	[R]	General function prediction only	gi|1005484900|ref|XP_015779066.1|	1.4e-38	130/399(32.58)	167	PREDICTED: multidrug and toxin extrusion protein 2-like [Acropora digitifera]	--	--	--	--	--	sp|Q8W488|DTX21_ARATH	4.8e-143	262/398(65.83)	509	Protein DETOXIFICATION 21 OS=Arabidopsis thaliana GN=DTX21 PE=1 SV=1
JY_1-10k_transcript/46065	--	--	--	--	--	--	--	--	--	--	--	--	--	--	--	--	sp|Q9LVJ1|SBT14_ARATH	2.1e-67	132/228(57.89)	257	Subtilisin-like protease SBT1.4 OS=Arabidopsis thaliana GN=SBT1.4 PE=2 SV=1
JY_1-10k_transcript/33737	--	--	--	--	--	--	gi|928186554|ref|XP_013967621.1|	7.7e-10	45/118(38.14)	71	PREDICTED: LOW QUALITY PROTEIN: uncharacterized protein LOC100684728 [Canis lupus familiaris]	--	--	--	--	--	sp|Q9HSF6|RNH_HALSA	2.5e-19	54/124(43.55)	98	Ribonuclease HI OS=Halobacterium salinarum (strain ATCC 700922 / JCM 11081 / NRC-1) GN=rnhA PE=1 SV=1
JY_1-10k_transcript/21437	--	--	K13110|MFAP1	http://www.genome.jp/dbget-bin/www_bget?ko:K13110	--	--	gi|925673219|gb|KOX70786.1|	1.8e-35	103/251(41.04)	157	Microfibrillar-associated protein 1 [Melipona quadrifasciata]	--	--	--	--	--	sp|Q5EA98|MFAP1_BOVIN	3.7e-23	60/134(44.78)	111	Microfibrillar-associated protein 1 OS=Bos taurus GN=MFAP1 PE=2 SV=1
JY_1-10k_transcript/9908	--	--	K03327|TC.MATE, SLC47A, norM, mdtK, dinF	http://www.genome.jp/dbget-bin/www_bget?ko:K03327	[R]	General function prediction only	gi|1005484900|ref|XP_015779066.1|	9.6e-48	151/455(33.19)	198	PREDICTED: multidrug and toxin extrusion protein 2-like [Acropora digitifera]	--	--	--	--	--	sp|Q8W488|DTX21_ARATH	8.8e-177	320/482(66.39)	622	Protein DETOXIFICATION 21 OS=Arabidopsis thaliana GN=DTX21 PE=1 SV=1
JY_1-10k_transcript/9300	--	--	K17491|SMEK, PPP4R3	http://www.genome.jp/dbget-bin/www_bget?ko:K17491	--	--	gi|632950186|ref|XP_007890580.1|	1e-84	182/521(34.93)	321	PREDICTED: serine/threonine-protein phosphatase 4 regulatory subunit 3B [Callorhinchus milii]	--	--	--	--	--	sp|Q4S6U8|PP4R3_TETNG	3.2e-81	163/487(33.47)	304	Serine/threonine-protein phosphatase 4 regulatory subunit 3 OS=Tetraodon nigroviridis GN=smek1 PE=3 SV=1
JY_1-10k_transcript/52783	--	--	--	--	--	--	--	--	--	--	--	--	--	--	--	--	sp|Q9ZPY1|PPOX2_ARATH	2.5e-73	126/193(65.28)	276	Pyridoxine/pyridoxamine 5&apos;-phosphate oxidase 2 OS=Arabidopsis thaliana GN=PPOX2 PE=1 SV=2
JY_1-10k_transcript/27020	--	--	--	--	[R]	General function prediction only	gi|533203155|ref|XP_005414100.1|	2.7e-06	44/111(39.64)	60	PREDICTED: SH3KBP1-binding protein 1 [Chinchilla lanigera]	--	--	--	--	--	sp|Q9FN67|Y5133_ARATH	1.3e-115	232/451(51.44)	418	BTB/POZ domain-containing protein At5g41330 OS=Arabidopsis thaliana GN=At5g41330 PE=2 SV=1
JY_1-10k_transcript/39866	--	--	K11728|BPTF, E(bx)	http://www.genome.jp/dbget-bin/www_bget?ko:K11728	[R]	General function prediction only	gi|195011484|ref|XP_001983171.1|	1.6e-08	26/58(44.83)	67	GH15750 [Drosophila grimshawi]	--	--	--	--	--	sp|Q6YTY3|ALFL9_ORYSJ	3.6e-75	197/256(76.95)	283	PHD finger protein ALFIN-LIKE 9 OS=Oryza sativa subsp. japonica GN=Os07g0608400 PE=2 SV=1
JY_1-10k_transcript/2101	--	--	K11798|BRWD1_3	http://www.genome.jp/dbget-bin/www_bget?ko:K11798	[R]	General function prediction only	--	--	--	--	--	--	--	--	--	--	sp|Q10NY2|TPR3_ORYSJ	0	737/1120(65.80)	1439	Protein TPR3 OS=Oryza sativa subsp. japonica GN=TPR3 PE=1 SV=1
JY_1-10k_transcript/25089	4	GO:0005515: protein binding (molecular_function); GO:0005737: cytoplasm (cellular_component); GO:0007165: signal transduction (biological_process); GO:0050909: sensory perception of taste (biological_process);	K19729|GNAT3	http://www.genome.jp/dbget-bin/www_bget?ko:K19729	[DT]	--	gi|1042360166|ref|XP_017324016.1|	4.5e-65	151/382(39.53)	255	PREDICTED: guanine nucleotide-binding protein G(t) subunit alpha-2-like [Ictalurus punctatus]	--	--	--	--	--	sp|O04279|GPA2_PEA	2.2e-179	311/384(80.99)	630	Guanine nucleotide-binding protein alpha-2 subunit OS=Pisum sativum GN=GPA2 PE=2 SV=1
JY_1-10k_transcript/35932	--	--	K15115|SLC25A32, MFT	http://www.genome.jp/dbget-bin/www_bget?ko:K15115	--	--	gi|383849023|ref|XP_003700146.1|	8.2e-54	123/297(41.41)	217	PREDICTED: mitochondrial folate transporter/carrier [Megachile rotundata]	--	--	--	--	--	sp|O22261|NDT1_ARATH	6.5e-118	209/310(67.42)	425	Nicotinamide adenine dinucleotide transporter 1, chloroplastic OS=Arabidopsis thaliana GN=NDT1 PE=1 SV=2
JY_1-10k_transcript/29692	3	GO:0003824: catalytic activity (molecular_function); GO:0009228: thiamine biosynthetic process (biological_process); GO:0051536: iron-sulfur cluster binding (molecular_function);	--	--	--	--	gi|761915153|ref|XP_011406629.1|	3.7e-78	143/209(68.42)	298	PREDICTED: phosphomethylpyrimidine synthase, chloroplastic-like [Amphimedon queenslandica]	--	--	--	--	--	sp|O82392|THIC_ARATH	3.6e-116	193/216(89.35)	419	Phosphomethylpyrimidine synthase, chloroplastic OS=Arabidopsis thaliana GN=THIC PE=1 SV=1
JY_1-10k_transcript/43929	--	--	--	--	--	--	--	--	--	--	--	--	--	--	--	--	sp|O22874|EXPA8_ARATH	7.8e-106	183/235(77.87)	385	Expansin-A8 OS=Arabidopsis thaliana GN=EXPA8 PE=2 SV=1
JY_1-10k_transcript/32388	--	--	K15286|SLC35E4	http://www.genome.jp/dbget-bin/www_bget?ko:K15286	[GE]	--	gi|291230054|ref|XP_002734984.1|	1.7e-33	100/296(33.78)	150	PREDICTED: probable sugar phosphate/phosphate translocator At5g04160-like [Saccoglossus kowalevskii]	--	--	--	--	--	sp|Q6DBP3|PT505_ARATH	6.3e-143	262/302(86.75)	508	Probable sugar phosphate/phosphate translocator At5g05820 OS=Arabidopsis thaliana GN=At5g05820 PE=2 SV=1
JY_1-10k_transcript/32016	3	GO:0016616: oxidoreductase activity, acting on the CH-OH group of donors, NAD or NADP as acceptor (molecular_function); GO:0046872: metal ion binding (molecular_function); GO:0055114: oxidation-reduction process (biological_process);	K00030|IDH3	http://www.genome.jp/dbget-bin/www_bget?ko:K00030	[E]	Amino acid transport and metabolism	gi|907655220|ref|XP_013102740.1|	1.8e-94	184/341(53.96)	352	PREDICTED: isocitrate dehydrogenase [NAD] subunit beta, mitochondrial [Stomoxys calcitrans]	XM_001993628.1	1e-06	51/59(86.44)	65.8	Drosophila grimshawi GH19869 (Dgri\GH19869), mRNA	sp|Q8LFC0|IDH1_ARATH	2.7e-173	309/368(83.97)	609	Isocitrate dehydrogenase [NAD] regulatory subunit 1, mitochondrial OS=Arabidopsis thaliana GN=IDH1 PE=2 SV=2
JY_1-10k_transcript/46676	--	--	--	--	[T]	Signal transduction mechanisms	--	--	--	--	--	--	--	--	--	--	--	--	--	--	--
JY_1-10k_transcript/51956	--	--	--	--	--	--	gi|226469746|emb|CAX76703.1|	7.8e-09	45/142(31.69)	67	Universal stress protein [Schistosoma japonicum]	--	--	--	--	--	sp|Q8L4N1|PHO34_ARATH	2.8e-09	52/177(29.38)	63	Universal stress protein PHOS34 OS=Arabidopsis thaliana GN=PHOS34 PE=1 SV=1
JY_1-10k_transcript/45551	--	--	K01934|MTHFS	http://www.genome.jp/dbget-bin/www_bget?ko:K01934	--	--	gi|736247719|ref|XP_010787017.1|	3.8e-19	67/209(32.06)	102	PREDICTED: 5-formyltetrahydrofolate cyclo-ligase [Notothenia coriiceps]	--	--	--	--	--	sp|Q8L539|5FCL_ARATH	8.4e-78	145/238(60.92)	292	5-formyltetrahydrofolate cyclo-ligase, mitochondrial OS=Arabidopsis thaliana GN=5FCL PE=1 SV=1
JY_1-10k_transcript/31550	8	GO:0003735: structural constituent of ribosome (molecular_function); GO:0005730: nucleolus (cellular_component); GO:0005743: mitochondrial inner membrane (cellular_component); GO:0006412: translation (biological_process); GO:0006810: transport (biological_process); GO:0032403: protein complex binding (molecular_function); GO:0043209: myelin sheath (cellular_component); GO:0070062: extracellular e…	K15102|SLC25A3, PHC, PIC	http://www.genome.jp/dbget-bin/www_bget?ko:K15102	[C]	Energy production and conversion	gi|195996625|ref|XP_002108181.1|	2.6e-85	153/250(61.20)	322	hypothetical protein TRIADDRAFT_63189 [Trichoplax adhaerens]	--	--	--	--	--	sp|Q9FMU6|MPCP3_ARATH	1.3e-135	241/307(78.50)	484	Mitochondrial phosphate carrier protein 3, mitochondrial OS=Arabidopsis thaliana GN=MPT3 PE=2 SV=1
JY_1-10k_transcript/14107	--	--	--	--	--	--	--	--	--	--	--	--	--	--	--	--	sp|Q8W486|Y1491_ARATH	8.6e-72	173/443(39.05)	273	Uncharacterized protein At1g04910 OS=Arabidopsis thaliana GN=At1g04910 PE=2 SV=1
JY_1-10k_transcript/53941	10	GO:0005488: binding (molecular_function); GO:0006355: regulation of transcription, DNA-templated (biological_process); GO:0007275: multicellular organism development (biological_process); GO:0009611: response to wounding (biological_process); GO:0030425: dendrite (cellular_component); GO:0031981: nuclear lumen (cellular_component); GO:0032991: macromolecular complex (cellular_component); GO:00442…	K11728|BPTF, E(bx)	http://www.genome.jp/dbget-bin/www_bget?ko:K11728	[R]	General function prediction only	gi|260790292|ref|XP_002590177.1|	1.6e-09	32/69(46.38)	69	hypothetical protein BRAFLDRAFT_126069 [Branchiostoma floridae]	--	--	--	--	--	sp|Q9FFF5|ALFL1_ARATH	1e-54	104/157(66.24)	214	PHD finger protein ALFIN-LIKE 1 OS=Arabidopsis thaliana GN=AL1 PE=1 SV=1
JY_1-10k_transcript/7760	13	GO:0002945: cyclin K-CDK13 complex (cellular_component); GO:0005615: extracellular space (cellular_component); GO:0005794: Golgi apparatus (cellular_component); GO:0006397: mRNA processing (biological_process); GO:0008353: RNA polymerase II carboxy-terminal domain kinase activity (molecular_function); GO:0008380: RNA splicing (biological_process); GO:0016607: nuclear speck (cellular_component); G…	K08819|CDK12_13	http://www.genome.jp/dbget-bin/www_bget?ko:K08819	[D]	Cell cycle control, cell division, chromosome partitioning	gi|10443224|emb|CAC10401.1|	8.5e-71	156/412(37.86)	275	CDC2L5 protein kinase [Homo sapiens]	--	--	--	--	--	sp|F4I114|Y1960_ARATH	4.5e-147	246/343(71.72)	523	Probable serine/threonine-protein kinase At1g09600 OS=Arabidopsis thaliana GN=At1g09600 PE=3 SV=1
JY_1-10k_transcript/38576	--	--	--	--	--	--	--	--	--	--	--	--	--	--	--	--	sp|O74545|YCV6_SCHPO	3.2e-50	112/294(38.10)	200	Putative hydrolase C777.06c OS=Schizosaccharomyces pombe (strain 972 / ATCC 24843) GN=SPCC777.06c PE=4 SV=1
JY_1-10k_transcript/30221	1	GO:0005525: GTP binding (molecular_function);	--	--	--	--	gi|410904279|ref|XP_003965619.1|	1.2e-157	262/365(71.78)	562	PREDICTED: developmentally-regulated GTP-binding protein 1 [Takifugu rubripes]	HE601624.1	5e-16	187/252(74.21)	97.1	Schistosoma mansoni strain Puerto Rico chromosome 1, complete genome	sp|Q9SVA6|DRG3_ARATH	6.6e-196	335/369(90.79)	684	Developmentally-regulated G-protein 3 OS=Arabidopsis thaliana GN=DRG3 PE=1 SV=1
JY_1-10k_transcript/14026	1	GO:0009987: cellular process (biological_process);	K13411|DUOX, THOX	http://www.genome.jp/dbget-bin/www_bget?ko:K13411	[PQ]	--	gi|585150100|ref|XP_006727532.1|	3.5e-78	189/596(31.71)	299	PREDICTED: dual oxidase 1 [Leptonychotes weddellii]	--	--	--	--	--	sp|Q2HXL0|RBOHC_SOLTU	8.1e-291	485/669(72.50)	1000	Respiratory burst oxidase homolog protein C OS=Solanum tuberosum GN=RBOHC PE=1 SV=2
JY_1-10k_transcript/20344	--	--	--	--	[R]	General function prediction only	--	--	--	--	--	--	--	--	--	--	sp|Q943I6|STOP1_ORYSJ	3.5e-149	280/488(57.38)	530	Zinc finger protein STOP1 homolog OS=Oryza sativa subsp. japonica GN=Os01g0871200 PE=2 SV=1
JY_1-10k_transcript/6807	--	--	K12616|EDC4	http://www.genome.jp/dbget-bin/www_bget?ko:K12616	--	--	gi|941762638|ref|XP_014327414.1|	2.7e-19	95/369(25.75)	104	PREDICTED: enhancer of mRNA-decapping protein 4 [Xiphophorus maculatus]	--	--	--	--	--	sp|Q9LTT9|VCR_ARATH	2.1e-176	381/824(46.24)	620	Varicose-related protein OS=Arabidopsis thaliana GN=VCR PE=2 SV=1
JY_1-10k_transcript/3221	6	GO:0000178: exosome (RNase complex) (cellular_component); GO:0000398: mRNA splicing, via spliceosome (biological_process); GO:0000460: maturation of 5.8S rRNA (biological_process); GO:0005515: protein binding (molecular_function); GO:0005654: nucleoplasm (cellular_component); GO:0071013: catalytic step 2 spliceosome (cellular_component);	K12598|MTR4, SKIV2L2	http://www.genome.jp/dbget-bin/www_bget?ko:K12598	--	--	gi|585716871|ref|XP_006825596.1|	1.7e-241	459/961(47.76)	842	PREDICTED: superkiller viralicidic activity 2-like 2-like [Saccoglossus kowalevskii]	XM_011139339.1	2e-14	316/446(70.85)	93.5	PREDICTED: Harpegnathos saltator superkiller viralicidic activity 2-like 2 (LOC105182137), transcript variant X3, mRNA	sp|Q9XIF2|MTR4_ARATH	0	628/989(63.50)	1171	DExH-box ATP-dependent RNA helicase DExH9 OS=Arabidopsis thaliana GN=MTR4 PE=2 SV=1
JY_1-10k_transcript/6514	--	--	--	--	[R]	General function prediction only	gi|939668755|ref|XP_014281343.1|	1.8e-23	78/245(31.84)	117	PREDICTED: multiple C2 and transmembrane domain-containing protein 1 isoform X1 [Halyomorpha halys]	--	--	--	--	--	sp|Q5RJH2|MCTP2_MOUSE	4.2e-18	99/418(23.68)	95	Multiple C2 and transmembrane domain-containing protein 2 OS=Mus musculus GN=Mctp2 PE=2 SV=1
JY_1-10k_transcript/37452	5	GO:0005524: ATP binding (molecular_function); GO:0007626: locomotory behavior (biological_process); GO:0016787: hydrolase activity (molecular_function); GO:0043009: chordate embryonic development (biological_process); GO:2000058: regulation of protein ubiquitination involved in ubiquitin-dependent protein catabolic process (biological_process);	K13525|VCP, CDC48	http://www.genome.jp/dbget-bin/www_bget?ko:K13525	[O]	Posttranslational modification, protein turnover, chaperones	gi|60735077|dbj|BAD91024.1|	3.6e-147	262/339(77.29)	527	valosin containing protein-1 [Eisenia fetida]	XM_008944288.1	3e-92	557/736(75.68)	350	PREDICTED: Merops nubicus valosin containing protein (VCP), mRNA	sp|Q9LZF6|CD48E_ARATH	5.4e-178	327/371(88.14)	625	Cell division control protein 48 homolog E OS=Arabidopsis thaliana GN=CDC48E PE=1 SV=2
JY_1-10k_transcript/29105	--	--	--	--	--	--	--	--	--	--	--	--	--	--	--	--	sp|Q7XZF5|RST1_ARATH	1.1e-89	193/457(42.23)	332	Protein RST1 OS=Arabidopsis thaliana GN=RST1 PE=2 SV=2
JY_1-10k_transcript/43567	--	--	K00799|GST, gst	http://www.genome.jp/dbget-bin/www_bget?ko:K00799	[P]	Inorganic ion transport and metabolism	gi|291231084|ref|XP_002735493.1|	8.2e-28	71/209(33.97)	131	PREDICTED: chloride intracellular channel protein 5-like [Saccoglossus kowalevskii]	--	--	--	--	--	sp|Q8LE52|DHAR3_ARATH	2.5e-96	159/215(73.95)	353	Glutathione S-transferase DHAR3, chloroplastic OS=Arabidopsis thaliana GN=DHAR3 PE=1 SV=1
JY_1-10k_transcript/38325	11	GO:0001046: core promoter sequence-specific DNA binding (molecular_function); GO:0005634: nucleus (cellular_component); GO:0005737: cytoplasm (cellular_component); GO:0008284: positive regulation of cell proliferation (biological_process); GO:0009416: response to light stimulus (biological_process); GO:0010628: positive regulation of gene expression (biological_process); GO:0034605: cellular resp…	K09414|HSF1	http://www.genome.jp/dbget-bin/www_bget?ko:K09414	[K]	Transcription	gi|729737929|ref|XP_010565109.1|	1.3e-18	52/108(48.15)	100	PREDICTED: heat shock factor protein 1 isoform X1 [Haliaeetus leucocephalus]	--	--	--	--	--	sp|Q6Z9C8|HFB2B_ORYSJ	1.5e-49	132/328(40.24)	198	Heat stress transcription factor B-2b OS=Oryza sativa subsp. japonica GN=HSFB2B PE=2 SV=1
JY_1-10k_transcript/38017	3	GO:0005488: binding (molecular_function); GO:0035097: histone methyltransferase complex (cellular_component); GO:0051568: histone H3-K4 methylation (biological_process);	K14962|WDR82, SWD2, CPS35	http://www.genome.jp/dbget-bin/www_bget?ko:K14962	[ABO]	--	gi|147902124|ref|NP_001090001.1|	3.9e-66	135/312(43.27)	258	WD repeat-containing protein 82-B [Xenopus laevis]	--	--	--	--	--	sp|Q58E77|WD82B_XENLA	1.3e-67	135/312(43.27)	258	WD repeat-containing protein 82-B OS=Xenopus laevis GN=wdr82-b PE=2 SV=1
JY_1-10k_transcript/13232	--	--	--	--	--	--	--	--	--	--	--	--	--	--	--	--	sp|Q8RY59|RCD1_ARATH	9e-72	187/607(30.81)	273	Inactive poly [ADP-ribose] polymerase RCD1 OS=Arabidopsis thaliana GN=RCD1 PE=1 SV=1
JY_1-10k_transcript/12674	--	--	--	--	--	--	--	--	--	--	--	--	--	--	--	--	sp|Q69VG1|CIGR1_ORYSJ	1.4e-197	367/563(65.19)	691	Chitin-inducible gibberellin-responsive protein 1 OS=Oryza sativa subsp. japonica GN=CIGR1 PE=2 SV=1
JY_1-10k_transcript/39939	--	--	--	--	--	--	--	--	--	--	--	--	--	--	--	--	sp|Q8LDS2|XTH27_ARATH	1.6e-107	194/326(59.51)	391	Probable xyloglucan endotransglucosylase/hydrolase protein 27 OS=Arabidopsis thaliana GN=XTH27 PE=2 SV=2
JY_1-10k_transcript/43095	--	--	--	--	[A]	RNA processing and modification	gi|597782961|ref|XP_007255014.1|	4.8e-06	36/76(47.37)	58	PREDICTED: phospholipase DDHD2 isoform X1 [Astyanax mexicanus]	--	--	--	--	--	sp|Q9Y6Y8|S23IP_HUMAN	1.7e-06	32/91(35.16)	55	SEC23-interacting protein OS=Homo sapiens GN=SEC23IP PE=1 SV=1
JY_1-10k_transcript/10764	4	GO:0006139: nucleobase-containing compound metabolic process (biological_process); GO:0016853: isomerase activity (molecular_function); GO:0097159: organic cyclic compound binding (molecular_function); GO:1901363: heterocyclic compound binding (molecular_function);	--	--	[B]	Chromatin structure and dynamics	gi|1036706674|ref|XP_017110195.1|	5.1e-131	250/547(45.70)	474	PREDICTED: DNA gyrase subunit A-like [Drosophila bipectinata]	--	--	--	--	--	sp|Q5YLB5|GYRA_NICBE	3.1e-312	551/705(78.16)	1072	DNA gyrase subunit A, chloroplastic/mitochondrial OS=Nicotiana benthamiana GN=GYRA PE=2 SV=1
JY_1-10k_transcript/48039	11	GO:0000209: protein polyubiquitination (biological_process); GO:0003677: DNA binding (molecular_function); GO:0003887: DNA-directed DNA polymerase activity (molecular_function); GO:0005524: ATP binding (molecular_function); GO:0005737: cytoplasm (cellular_component); GO:0006351: transcription, DNA-templated (biological_process); GO:0006511: ubiquitin-dependent protein catabolic process (biologica…	K10575|UBE2G1, UBC7	http://www.genome.jp/dbget-bin/www_bget?ko:K10575	--	--	gi|114053265|ref|NP_001040284.1|	5.6e-59	105/161(65.22)	234	ubiquitin conjugating enzyme isoform 1 [Bombyx mori]	--	--	--	--	--	sp|Q42540|UBC7_ARATH	5.5e-81	140/163(85.89)	302	Ubiquitin-conjugating enzyme E2 7 OS=Arabidopsis thaliana GN=UBC7 PE=1 SV=1
JY_1-10k_transcript/29913	--	--	--	--	[K]	Transcription	--	--	--	--	--	--	--	--	--	--	sp|Q9LJG8|ASIL2_ARATH	2.6e-30	80/181(44.20)	134	Trihelix transcription factor ASIL2 OS=Arabidopsis thaliana GN=ASIL2 PE=2 SV=1
JY_1-10k_transcript/831	--	--	--	--	--	--	--	--	--	--	--	--	--	--	--	--	sp|Q84TI3|OBE4_ARATH	3.2e-110	403/1224(32.92)	401	Protein OBERON 4 OS=Arabidopsis thaliana GN=OBE4 PE=1 SV=2
JY_1-10k_transcript/10416	6	GO:0003677: DNA binding (molecular_function); GO:0003700: transcription factor activity, sequence-specific DNA binding (molecular_function); GO:0005634: nucleus (cellular_component); GO:0006355: regulation of transcription, DNA-templated (biological_process); GO:0006366: transcription from RNA polymerase II promoter (biological_process); GO:0010558: negative regulation of macromolecule biosynthet…	K12236|NFX1	http://www.genome.jp/dbget-bin/www_bget?ko:K12236	--	--	gi|999984713|gb|KXJ23854.1|	1.4e-72	190/532(35.71)	280	Transcriptional repressor NF-X1 [Exaiptasia pallida]	--	--	--	--	--	sp|Q9SY59|NFXL1_ARATH	1.2e-215	434/753(57.64)	751	NF-X1-type zinc finger protein NFXL1 OS=Arabidopsis thaliana GN=NFXL1 PE=2 SV=1
JY_1-10k_transcript/33388	--	--	--	--	--	--	gi|954200849|gb|KRX11827.1|	2e-18	60/120(50.00)	100	Auxin-induced protein AUX28, partial [Trichinella nelsoni]	--	--	--	--	--	sp|Q38831|IAA13_ARATH	3.4e-40	100/222(45.05)	167	Auxin-responsive protein IAA13 OS=Arabidopsis thaliana GN=IAA13 PE=1 SV=2
JY_1-10k_transcript/54988	6	GO:0000786: nucleosome (cellular_component); GO:0003677: DNA binding (molecular_function); GO:0005634: nucleus (cellular_component); GO:0006334: nucleosome assembly (biological_process); GO:0006352: DNA-templated transcription, initiation (biological_process); GO:0046982: protein heterodimerization activity (molecular_function);	K11251|H2A	http://www.genome.jp/dbget-bin/www_bget?ko:K11251	--	--	gi|594047310|ref|XP_006048075.1|	6.5e-51	107/124(86.29)	206	PREDICTED: histone H4-like [Bubalus bubalis]	XM_016133788.1	3e-88	269/313(85.94)	335	PREDICTED: Rousettus aegyptiacus histone H4 (LOC107504525), mRNA	sp|P62785|H41_WHEAT	3.1e-51	103/103(100.00)	202	Histone H4 variant TH011 OS=Triticum aestivum PE=3 SV=2
JY_1-10k_transcript/6009	4	GO:0005488: binding (molecular_function); GO:0006508: proteolysis (biological_process); GO:0008234: cysteine-type peptidase activity (molecular_function); GO:0044267: cellular protein metabolic process (biological_process);	K11836|USP5_13, UBP14	http://www.genome.jp/dbget-bin/www_bget?ko:K11836	[O]	Posttranslational modification, protein turnover, chaperones	gi|585671172|ref|XP_006818005.1|	3e-223	391/818(47.80)	781	PREDICTED: ubiquitin carboxyl-terminal hydrolase 5-like [Saccoglossus kowalevskii]	XM_015904390.1	2e-18	126/160(78.75)	106	PREDICTED: Acropora digitifera ubiquitin carboxyl-terminal hydrolase 5-like (LOC107339146), mRNA	sp|Q8L6Y1|UBP14_ARATH	0	591/809(73.05)	1227	Ubiquitin carboxyl-terminal hydrolase 14 OS=Arabidopsis thaliana GN=UBP14 PE=1 SV=1
JY_1-10k_transcript/51386	--	--	--	--	[A]	RNA processing and modification	gi|736181434|ref|XP_010768770.1|	8.5e-11	43/138(31.16)	73	PREDICTED: G patch domain-containing protein 8 isoform X1 [Notothenia coriiceps]	--	--	--	--	--	sp|Q9UKJ3|GPTC8_HUMAN	1.4e-11	50/190(26.32)	71	G patch domain-containing protein 8 OS=Homo sapiens GN=GPATCH8 PE=1 SV=2
JY_1-10k_transcript/38378	--	--	--	--	--	--	gi|156381114|ref|XP_001632111.1|	9.6e-17	69/309(22.33)	94	predicted protein [Nematostella vectensis]	--	--	--	--	--	--	--	--	--	--
JY_1-10k_transcript/41862	--	--	--	--	[S]	Function unknown	--	--	--	--	--	--	--	--	--	--	sp|Q9FKY4|PILS7_ARATH	7.6e-59	115/182(63.19)	229	Protein PIN-LIKES 7 OS=Arabidopsis thaliana GN=PILS7 PE=2 SV=1
JY_1-10k_transcript/54046	--	--	--	--	--	--	--	--	--	--	--	--	--	--	--	--	sp|Q54RS7|ELMOC_DICDI	1.5e-07	32/90(35.56)	57	ELMO domain-containing protein C OS=Dictyostelium discoideum GN=elmoC PE=3 SV=1
JY_1-10k_transcript/9440	4	GO:0003824: catalytic activity (molecular_function); GO:0005737: cytoplasm (cellular_component); GO:0006470: protein dephosphorylation (biological_process); GO:0048519: negative regulation of biological process (biological_process);	K04461|PPM1B, PP2CB	http://www.genome.jp/dbget-bin/www_bget?ko:K04461	[T]	Signal transduction mechanisms	gi|817212251|ref|XP_012282301.1|	3.6e-34	90/249(36.14)	153	PREDICTED: probable protein phosphatase 2C T23F11.1 [Orussus abietinus]	--	--	--	--	--	sp|Q9FYN7|P2C02_ORYSJ	3.2e-126	236/358(65.92)	454	Probable protein phosphatase 2C 2 OS=Oryza sativa subsp. japonica GN=Os01g0295700 PE=2 SV=1
JY_1-10k_transcript/29677	--	--	--	--	--	--	--	--	--	--	--	--	--	--	--	--	sp|Q5IH13|SPP2_TOBAC	5.5e-124	214/315(67.94)	446	Sucrose-phosphatase 2 OS=Nicotiana tabacum GN=SPP2 PE=2 SV=1
JY_1-10k_transcript/25699	--	--	K01897|ACSL, fadD	http://www.genome.jp/dbget-bin/www_bget?ko:K01897	[I]	Lipid transport and metabolism	gi|405952151|gb|EKC19995.1|	1.6e-126	236/513(46.00)	459	Long-chain-fatty-acid--CoA ligase 1 [Crassostrea gigas]	--	--	--	--	--	sp|Q8LPS1|LACS6_ARATH	1.5e-241	395/511(77.30)	836	Long chain acyl-CoA synthetase 6, peroxisomal OS=Arabidopsis thaliana GN=LACS6 PE=1 SV=1
JY_1-10k_transcript/37723	--	--	K00365|uaZ	http://www.genome.jp/dbget-bin/www_bget?ko:K00365	--	--	gi|762134171|ref|XP_011450307.1|	1.1e-47	116/293(39.59)	197	PREDICTED: uricase-like [Crassostrea gigas]	--	--	--	--	--	sp|P53763|URIC_PHAVU	3.9e-117	204/306(66.67)	422	Uricase-2 OS=Phaseolus vulgaris GN=URIII PE=1 SV=2
JY_1-10k_transcript/30196	--	--	--	--	[L]	Replication, recombination and repair	gi|675374083|gb|KFM66985.1|	2.9e-39	108/336(32.14)	169	putative nuclease HARBI1, partial [Stegodyphus mimosarum]	--	--	--	--	--	--	--	--	--	--
JY_1-10k_transcript/27310	--	--	--	--	--	--	gi|291240132|ref|XP_002739974.1|	3.8e-45	155/515(30.10)	189	PREDICTED: indole-3-acetic acid-amido synthetase GH3.6-like, partial [Saccoglossus kowalevskii]	--	--	--	--	--	sp|Q6I581|GH35_ORYSJ	2.8e-224	361/514(70.23)	779	Jasmonic acid-amido synthetase JAR1 OS=Oryza sativa subsp. japonica GN=GH3.5 PE=2 SV=1
JY_1-10k_transcript/177	--	--	--	--	[R]	General function prediction only	gi|954322738|gb|KRY04100.1|	5e-09	34/93(36.56)	70	hypothetical protein T12_5690, partial [Trichinella patagoniensis]	--	--	--	--	--	--	--	--	--	--
JY_1-10k_transcript/16018	--	--	--	--	--	--	--	--	--	--	--	--	--	--	--	--	sp|Q9LW00|MBD11_ARATH	7.6e-25	50/87(57.47)	117	Methyl-CpG-binding domain-containing protein 11 OS=Arabidopsis thaliana GN=MBD11 PE=1 SV=1
JY_1-10k_transcript/30005	27	GO:0005515: protein binding (molecular_function); GO:0006807: nitrogen compound metabolic process (biological_process); GO:0006952: defense response (biological_process); GO:0008015: blood circulation (biological_process); GO:0009617: response to bacterium (biological_process); GO:0014070: response to organic cyclic compound (biological_process); GO:0033993: response to lipid (biological_process)…	K13240|NOS1	http://www.genome.jp/dbget-bin/www_bget?ko:K13240	[C]	Energy production and conversion	gi|910315985|ref|XP_013182279.1|	1.4e-17	77/237(32.49)	97	PREDICTED: nitric oxide synthase-like protein [Papilio xuthus]	--	--	--	--	--	sp|P41345|FENR2_ORYSJ	4.4e-179	303/379(79.95)	629	Ferredoxin--NADP reductase, root isozyme, chloroplastic OS=Oryza sativa subsp. japonica GN=Os03g0784700 PE=1 SV=1
JY_1-10k_transcript/21989	--	--	--	--	[Z]	Cytoskeleton	--	--	--	--	--	--	--	--	--	--	sp|F4K0A6|MYO2_ARATH	6.4e-44	132/369(35.77)	180	Myosin-2 OS=Arabidopsis thaliana GN=VIII-2 PE=2 SV=1
JY_1-10k_transcript/38150	--	--	--	--	--	--	gi|675378391|gb|KFM71293.1|	1.5e-25	74/210(35.24)	123	Methyltransferase-like protein 21D, partial [Stegodyphus mimosarum]	--	--	--	--	--	sp|Q96AZ1|MT21B_HUMAN	1.8e-21	68/171(39.77)	105	Protein-lysine methyltransferase METTL21B OS=Homo sapiens GN=METTL21B PE=1 SV=1
JY_1-10k_transcript/25354	--	--	K09485|HSP110	http://www.genome.jp/dbget-bin/www_bget?ko:K09485	[O]	Posttranslational modification, protein turnover, chaperones	gi|831561311|ref|XP_012731665.1|	9.5e-68	164/448(36.61)	264	PREDICTED: heat shock 70 kDa protein 4-like [Fundulus heteroclitus]	--	--	--	--	--	sp|Q9S7C0|HSP7O_ARATH	5.1e-165	307/484(63.43)	582	Heat shock 70 kDa protein 14 OS=Arabidopsis thaliana GN=HSP70-14 PE=2 SV=1
JY_1-10k_transcript/27603	4	GO:0005488: binding (molecular_function); GO:0006355: regulation of transcription, DNA-templated (biological_process); GO:0044424: intracellular part (cellular_component); GO:0048523: negative regulation of cellular process (biological_process);	K11644|SIN3A	http://www.genome.jp/dbget-bin/www_bget?ko:K11644	[B]	Chromatin structure and dynamics	gi|694853066|ref|XP_009467932.1|	4e-20	87/306(28.43)	105	PREDICTED: LOW QUALITY PROTEIN: paired amphipathic helix protein Sin3a [Nipponia nippon]	--	--	--	--	--	sp|O04539|SNL4_ARATH	3e-87	190/434(43.78)	323	Paired amphipathic helix protein Sin3-like 4 OS=Arabidopsis thaliana GN=SNL4 PE=3 SV=3
JY_1-10k_transcript/8373	--	--	--	--	[R]	General function prediction only	--	--	--	--	--	--	--	--	--	--	sp|Q9LXF2|PP385_ARATH	4e-116	302/522(57.85)	420	Pentatricopeptide repeat-containing protein At5g15300 OS=Arabidopsis thaliana GN=PCMP-E40 PE=2 SV=2
JY_1-10k_transcript/38694	--	--	K15542|PFS2	http://www.genome.jp/dbget-bin/www_bget?ko:K15542	[R]	General function prediction only	gi|405958263|gb|EKC24408.1|	1.1e-15	64/297(21.55)	90	WD repeat-containing protein 33 [Crassostrea gigas]	--	--	--	--	--	sp|O48847|LUH_ARATH	3.7e-126	218/340(64.12)	453	Transcriptional corepressor LEUNIG_HOMOLOG OS=Arabidopsis thaliana GN=LUH PE=1 SV=1
JY_1-10k_transcript/49823	--	--	K09506|DNAJA5	http://www.genome.jp/dbget-bin/www_bget?ko:K09506	[O]	Posttranslational modification, protein turnover, chaperones	gi|641771994|ref|XP_008169965.1|	7.3e-08	43/119(36.13)	64	PREDICTED: dnaJ homolog subfamily C member 21 isoform X1 [Chrysemys picta bellii]	--	--	--	--	--	sp|B8FUN3|DNAJ_DESHD	6.9e-09	33/64(51.56)	62	Chaperone protein DnaJ OS=Desulfitobacterium hafniense (strain DCB-2 / DSM 10664) GN=dnaJ PE=3 SV=1
JY_1-10k_transcript/44301	--	--	--	--	[C]	Energy production and conversion	--	--	--	--	--	--	--	--	--	--	--	--	--	--	--
JY_1-10k_transcript/50021	--	--	--	--	--	--	--	--	--	--	--	--	--	--	--	--	sp|Q8GWK6|NC104_ARATH	9.1e-46	95/189(50.26)	185	NAC domain-containing protein 104 OS=Arabidopsis thaliana GN=NAC104 PE=2 SV=1
JY_1-10k_transcript/42597	2	GO:0009987: cellular process (biological_process); GO:0044699: single-organism process (biological_process);	K01115|PLD1_2	http://www.genome.jp/dbget-bin/www_bget?ko:K01115	[I]	Lipid transport and metabolism	gi|391339849|ref|XP_003744259.1|	3.8e-20	76/225(33.78)	105	PREDICTED: phospholipase D1-like [Metaseiulus occidentalis]	--	--	--	--	--	sp|Q43007|PLDA1_ORYSJ	3.3e-147	244/297(82.15)	522	Phospholipase D alpha 1 OS=Oryza sativa subsp. japonica GN=PLD1 PE=1 SV=2
JY_1-10k_transcript/27096	--	--	--	--	--	--	gi|762121470|ref|XP_011443667.1|	2.1e-27	84/254(33.07)	130	PREDICTED: uncharacterized membrane protein C776.05-like isoform X1 [Crassostrea gigas]	--	--	--	--	--	--	--	--	--	--
JY_1-10k_transcript/54193	--	--	--	--	--	--	--	--	--	--	--	--	--	--	--	--	sp|Q9M5J9|PGIP1_ARATH	1.4e-24	53/116(45.69)	114	Polygalacturonase inhibitor 1 OS=Arabidopsis thaliana GN=PGIP1 PE=2 SV=1
JY_1-10k_transcript/12577	--	--	--	--	[K]	Transcription	--	--	--	--	--	--	--	--	--	--	sp|Q6YXY2|HACL1_ORYSJ	2.9e-97	272/776(35.05)	357	Probable histone acetyltransferase HAC-like 1 OS=Oryza sativa subsp. japonica GN=Os02g0137500 PE=3 SV=2
JY_1-10k_transcript/42620	--	--	K15127|TADA2B	http://www.genome.jp/dbget-bin/www_bget?ko:K15127	--	--	gi|780645557|ref|XP_011689073.1|	2.6e-13	72/272(26.47)	82	PREDICTED: transcriptional adapter 2-alpha [Wasmannia auropunctata]	--	--	--	--	--	sp|Q75LL6|TADA2_ORYSJ	1.3e-108	212/355(59.72)	394	Transcriptional adapter ADA2 OS=Oryza sativa subsp. japonica GN=ADA2 PE=2 SV=2
JY_1-10k_transcript/34345	3	GO:0000166: nucleotide binding (molecular_function); GO:0005856: cytoskeleton (cellular_component); GO:0016787: hydrolase activity (molecular_function);	K07767|KATNA1	http://www.genome.jp/dbget-bin/www_bget?ko:K07767	[O]	Posttranslational modification, protein turnover, chaperones	gi|780132066|ref|XP_011679405.1|	2.8e-105	206/325(63.38)	388	PREDICTED: katanin p60 ATPase-containing subunit A-like 2 [Strongylocentrotus purpuratus]	XM_008166049.1	8e-39	314/421(74.58)	172	PREDICTED: Chrysemys picta bellii katanin p60 subunit A-like 2 (KATNAL2), transcript variant X2, mRNA	sp|A0JMA9|KATL2_XENTR	3.2e-99	187/308(60.71)	363	Katanin p60 ATPase-containing subunit A-like 2 OS=Xenopus tropicalis GN=katnal2 PE=2 SV=1
JY_1-10k_transcript/53810	--	--	K15692|RNF13, RZF	http://www.genome.jp/dbget-bin/www_bget?ko:K15692	[O]	Posttranslational modification, protein turnover, chaperones	gi|1005419792|ref|XP_015754198.1|	1.7e-06	23/50(46.00)	59	PREDICTED: E3 ubiquitin-protein ligase RNF13-like [Acropora digitifera]	--	--	--	--	--	sp|Q9M622|RMR1_ARATH	1.8e-06	21/46(45.65)	54	Receptor homology region, transmembrane domain- and RING domain-containing protein 1 OS=Arabidopsis thaliana GN=RMR1 PE=2 SV=1
JY_1-10k_transcript/13427	1	GO:0005488: binding (molecular_function);	K16913|PELP1, MNAR	http://www.genome.jp/dbget-bin/www_bget?ko:K16913	--	--	gi|465992777|ref|XP_004267007.1|	4.6e-09	122/485(25.15)	69	PREDICTED: proline-, glutamic acid- and leucine-rich protein 1 isoform X1 [Orcinus orca]	--	--	--	--	--	sp|Q9DBD5|PELP1_MOUSE	4.9e-09	118/485(24.33)	64	Proline-, glutamic acid- and leucine-rich protein 1 OS=Mus musculus GN=Pelp1 PE=1 SV=2
JY_1-10k_transcript/9184	--	--	K10595|HERC2	http://www.genome.jp/dbget-bin/www_bget?ko:K10595	--	--	gi|1025261965|ref|XP_016372136.1|	4.2e-19	88/300(29.33)	103	PREDICTED: tripartite motif-containing protein 5-like isoform X1 [Sinocyclocheilus rhinocerous]	--	--	--	--	--	sp|Q9FY48|KEG_ARATH	2.9e-249	377/551(68.42)	862	E3 ubiquitin-protein ligase KEG OS=Arabidopsis thaliana GN=KEG PE=1 SV=2
JY_1-10k_transcript/12796	--	--	--	--	--	--	--	--	--	--	--	LN595460.1	0	732/785(93.25)	1151	Cyprinus carpio genome assembly common carp genome ,scaffold 000002324	sp|Q0G9F7|YCF2_LIRTU	0	676/747(90.50)	1266	Protein Ycf2 OS=Liriodendron tulipifera GN=ycf2-A PE=3 SV=1
JY_1-10k_transcript/10210	--	--	K04306|RXFP1, LGR7	http://www.genome.jp/dbget-bin/www_bget?ko:K04306	[R]	General function prediction only	gi|317419716|emb|CBN81752.1|	3.3e-08	42/117(35.90)	67	Pol polyprotein [Dicentrarchus labrax]	--	--	--	--	--	--	--	--	--	--
JY_1-10k_transcript/10549	1	GO:0003824: catalytic activity (molecular_function);	K12450|RHM	http://www.genome.jp/dbget-bin/www_bget?ko:K12450	[G]	Carbohydrate transport and metabolism	gi|999986068|gb|KXJ25209.1|	1.5e-93	171/335(51.04)	350	dTDP-D-glucose 4,6-dehydratase [Exaiptasia pallida]	--	--	--	--	--	sp|Q9SYM5|RHM1_ARATH	0	585/671(87.18)	1204	Trifunctional UDP-glucose 4,6-dehydratase/UDP-4-keto-6-deoxy-D-glucose 3,5-epimerase/UDP-4-keto-L-rhamnose-reductase RHM1 OS=Arabidopsis thaliana GN=RHM1 PE=1 SV=1
JY_1-10k_transcript/8774	4	GO:0004842: ubiquitin-protein transferase activity (molecular_function); GO:0005634: nucleus (cellular_component); GO:0005737: cytoplasm (cellular_component); GO:0042787: protein ubiquitination involved in ubiquitin-dependent protein catabolic process (biological_process);	K10592|HUWE1, MULE, ARF-BP1	http://www.genome.jp/dbget-bin/www_bget?ko:K10592	--	--	gi|926619925|ref|XP_013775231.1|	6.3e-119	229/474(48.31)	434	PREDICTED: E3 ubiquitin-protein ligase HUWE1-like [Limulus polyphemus]	--	--	--	--	--	sp|Q8GY23|UPL1_ARATH	8.7e-244	457/772(59.20)	844	E3 ubiquitin-protein ligase UPL1 OS=Arabidopsis thaliana GN=UPL1 PE=1 SV=3
JY_1-10k_transcript/55438	6	GO:0003677: DNA binding (molecular_function); GO:0003735: structural constituent of ribosome (molecular_function); GO:0005783: endoplasmic reticulum (cellular_component); GO:0006412: translation (biological_process); GO:0016021: integral component of membrane (cellular_component); GO:0022627: cytosolic small ribosomal subunit (cellular_component);	K02973|RP-S23e, RPS23	http://www.genome.jp/dbget-bin/www_bget?ko:K02973	--	--	gi|919004431|ref|XP_013379543.1|	3.2e-29	63/68(92.65)	134	PREDICTED: 40S ribosomal protein S23 [Lingula anatina]	--	--	--	--	--	sp|Q9SF35|RS231_ARATH	6.5e-33	68/68(100.00)	141	40S ribosomal protein S23-1 OS=Arabidopsis thaliana GN=RPS23A PE=2 SV=2
JY_1-10k_transcript/10380	--	--	--	--	--	--	--	--	--	--	--	--	--	--	--	--	sp|Q93YP4|EPN3_ARATH	1.5e-14	37/47(78.72)	83	Clathrin interactor EPSIN 3 OS=Arabidopsis thaliana GN=EPSIN3 PE=2 SV=1
JY_1-10k_transcript/52638	--	--	--	--	[P]	Inorganic ion transport and metabolism	gi|524876197|ref|XP_005094817.1|	6e-08	37/92(40.22)	64	PREDICTED: putative glutathione-specific gamma-glutamylcyclotransferase 2 [Aplysia californica]	--	--	--	--	--	sp|Q84MC1|GCT22_ARATH	6.3e-48	89/118(75.42)	192	Gamma-glutamylcyclotransferase 2-2 OS=Arabidopsis thaliana GN=GGCT2;2 PE=1 SV=1
JY_1-10k_transcript/28897	--	--	--	--	[R]	General function prediction only	--	--	--	--	--	--	--	--	--	--	sp|Q9M2C8|PP291_ARATH	1.2e-81	203/461(44.03)	305	Pentatricopeptide repeat-containing protein At3g61360 OS=Arabidopsis thaliana GN=At3g61360 PE=2 SV=1
JY_1-10k_transcript/29452	--	--	K13699|ABHD5, CGI-58	http://www.genome.jp/dbget-bin/www_bget?ko:K13699	[R]	General function prediction only	gi|443702875|gb|ELU00698.1|	2.1e-08	40/118(33.90)	67	hypothetical protein CAPTEDRAFT_224195 [Capitella teleta]	--	--	--	--	--	sp|Q02104|LIP1_PSYIM	3.4e-09	67/273(24.54)	64	Lipase 1 OS=Psychrobacter immobilis GN=lip1 PE=1 SV=2
JY_1-10k_transcript/34669	--	--	K01054|MGLL	http://www.genome.jp/dbget-bin/www_bget?ko:K01054	[I]	Lipid transport and metabolism	gi|831534423|ref|XP_012722245.1|	4.7e-28	88/279(31.54)	132	PREDICTED: monoglyceride lipase isoform X1 [Fundulus heteroclitus]	--	--	--	--	--	sp|Q9C942|CSE_ARATH	3.8e-121	209/312(66.99)	436	Caffeoylshikimate esterase OS=Arabidopsis thaliana GN=CSE PE=1 SV=1
JY_1-10k_transcript/22893	3	GO:0000166: nucleotide binding (molecular_function); GO:0006526: arginine biosynthetic process (biological_process); GO:0016874: ligase activity (molecular_function);	K01940|argG, ASS1	http://www.genome.jp/dbget-bin/www_bget?ko:K01940	--	--	gi|546686267|gb|ERL95612.1|	7.6e-124	210/395(53.16)	450	hypothetical protein D910_00038 [Dendroctonus ponderosae]	--	--	--	--	--	sp|Q9SZX3|ASSY_ARATH	2.3e-203	347/402(86.32)	709	Argininosuccinate synthase, chloroplastic OS=Arabidopsis thaliana GN=At4g24830 PE=1 SV=3
JY_1-10k_transcript/11071	--	--	--	--	[E]	Amino acid transport and metabolism	gi|196008775|ref|XP_002114253.1|	3.9e-86	212/584(36.30)	325	hypothetical protein TRIADDRAFT_50459 [Trichoplax adhaerens]	--	--	--	--	--	sp|Q0V8E4|ASND1_BOVIN	2.2e-79	204/620(32.90)	298	Asparagine synthetase domain-containing protein 1 OS=Bos taurus GN=ASNSD1 PE=2 SV=1
JY_1-10k_transcript/4425	7	GO:0003682: chromatin binding (molecular_function); GO:0005634: nucleus (cellular_component); GO:0008134: transcription factor binding (molecular_function); GO:0014898: cardiac muscle hypertrophy in response to stress (biological_process); GO:0042826: histone deacetylase binding (molecular_function); GO:0043565: sequence-specific DNA binding (molecular_function); GO:0045944: positive regulation o…	--	--	[S]	Function unknown	gi|1022987963|ref|XP_016286342.1|	2.7e-15	115/434(26.50)	90	PREDICTED: calmodulin-binding transcription activator 2 isoform X8 [Monodelphis domestica]	--	--	--	--	--	sp|O23463|CMTA5_ARATH	2e-170	393/877(44.81)	601	Calmodulin-binding transcription activator 5 OS=Arabidopsis thaliana GN=CMTA5 PE=2 SV=2
JY_1-10k_transcript/12426	6	GO:0003824: catalytic activity (molecular_function); GO:0005515: protein binding (molecular_function); GO:0005654: nucleoplasm (cellular_component); GO:0005730: nucleolus (cellular_component); GO:0006281: DNA repair (biological_process); GO:0006471: protein ADP-ribosylation (biological_process);	K10798|PARP	http://www.genome.jp/dbget-bin/www_bget?ko:K10798	[KLO]	--	gi|296214359|ref|XP_002753737.1|	1.4e-122	247/543(45.49)	446	PREDICTED: poly [ADP-ribose] polymerase 2 [Callithrix jacchus]	--	--	--	--	--	sp|O50017|PARP2_MAIZE	4.2e-226	405/658(61.55)	785	Poly [ADP-ribose] polymerase 2 OS=Zea mays GN=PARP2 PE=2 SV=1
JY_1-10k_transcript/48051	1	GO:0005694: chromosome (cellular_component);	--	--	--	--	gi|954200260|gb|KRX11649.1|	6.5e-07	33/56(58.93)	61	Histone H1, partial [Trichinella nelsoni]	--	--	--	--	--	sp|P23444|H1_MAIZE	9.3e-20	51/66(77.27)	99	Histone H1 OS=Zea mays PE=2 SV=2
JY_1-10k_transcript/25295	6	GO:0000287: magnesium ion binding (molecular_function); GO:0004450: isocitrate dehydrogenase (NADP+) activity (molecular_function); GO:0006099: tricarboxylic acid cycle (biological_process); GO:0006102: isocitrate metabolic process (biological_process); GO:0030097: hemopoiesis (biological_process); GO:0051287: NAD binding (molecular_function);	K00031|IDH1, IDH2, icd	http://www.genome.jp/dbget-bin/www_bget?ko:K00031	[C]	Energy production and conversion	gi|449674477|ref|XP_002163048.2|	2.4e-172	291/403(72.21)	611	PREDICTED: isocitrate dehydrogenase [NADP]-like [Hydra vulgaris]	FN601239.1	1e-18	115/144(79.86)	106	Blyzophilus dorsohamatus partial IDH gene for isocitrate dehydrogenase, specimen voucher NHRS:FT4	sp|Q40345|IDHP_MEDSA	1.3e-221	368/413(89.10)	770	Isocitrate dehydrogenase [NADP], chloroplastic (Fragment) OS=Medicago sativa PE=2 SV=1
JY_1-10k_transcript/38390	32	GO:0000165: MAPK cascade (biological_process); GO:0000209: protein polyubiquitination (biological_process); GO:0000724: double-strand break repair via homologous recombination (biological_process); GO:0001878: response to yeast (biological_process); GO:0002223: stimulatory C-type lectin receptor signaling pathway (biological_process); GO:0002479: antigen processing and presentation of exogenous p…	K03030|PSMD14, RPN11, POH1	http://www.genome.jp/dbget-bin/www_bget?ko:K03030	[O]	Posttranslational modification, protein turnover, chaperones	gi|1009548552|ref|XP_015910060.1|	5.4e-140	249/310(80.32)	503	PREDICTED: 26S proteasome non-ATPase regulatory subunit 14 [Parasteatoda tepidariorum]	XM_012840791.1	2e-93	589/785(75.03)	353	PREDICTED: Clupea harengus proteasome (prosome, macropain) 26S subunit, non-ATPase, 14 (psmd14), mRNA	sp|Q9LT08|PSDE_ARATH	2.8e-163	287/308(93.18)	576	26S proteasome non-ATPase regulatory subunit 14 homolog OS=Arabidopsis thaliana GN=RPN11 PE=1 SV=1
JY_1-10k_transcript/33637	5	GO:0000166: nucleotide binding (molecular_function); GO:0005737: cytoplasm (cellular_component); GO:0009058: biosynthetic process (biological_process); GO:0016779: nucleotidyltransferase activity (molecular_function); GO:0043227: membrane-bounded organelle (cellular_component);	K00966|GMPP	http://www.genome.jp/dbget-bin/www_bget?ko:K00966	[M]	Cell wall/membrane/envelope biogenesis	gi|328700431|ref|XP_001946280.2|	1.1e-104	215/360(59.72)	386	PREDICTED: mannose-1-phosphate guanyltransferase beta [Acyrthosiphon pisum]	--	--	--	--	--	sp|O22287|GMPP1_ARATH	9.9e-133	254/361(70.36)	474	Mannose-1-phosphate guanylyltransferase 1 OS=Arabidopsis thaliana GN=CYT1 PE=1 SV=1
JY_1-10k_transcript/17146	6	GO:0005515: protein binding (molecular_function); GO:0006355: regulation of transcription, DNA-templated (biological_process); GO:0007165: signal transduction (biological_process); GO:0043229: intracellular organelle (cellular_component); GO:0044763: single-organism cellular process (biological_process); GO:0048513: animal organ development (biological_process);	K04496|CTBP	http://www.genome.jp/dbget-bin/www_bget?ko:K04496	--	--	gi|402589294|gb|EJW83226.1|	5.4e-09	54/181(29.83)	69	D-isomer specific 2-hydroxyacid dehydrogenase [Wuchereria bancrofti]	--	--	--	--	--	sp|O23702|CTBP_ARATH	4e-71	145/196(73.98)	270	C-terminal binding protein AN OS=Arabidopsis thaliana GN=AN PE=1 SV=1
JY_1-10k_transcript/1154	--	--	K10595|HERC2	http://www.genome.jp/dbget-bin/www_bget?ko:K10595	--	--	gi|828216398|ref|XP_012560296.1|	8.1e-81	214/680(31.47)	308	PREDICTED: ultraviolet-B receptor UVR8-like [Hydra vulgaris]	--	--	--	--	--	sp|Q9VR91|HERC2_DROME	2.4e-51	129/385(33.51)	206	Probable E3 ubiquitin-protein ligase HERC2 OS=Drosophila melanogaster GN=HERC2 PE=1 SV=3
JY_1-10k_transcript/18125	--	--	--	--	--	--	gi|242002550|ref|XP_002435918.1|	1.5e-14	47/88(53.41)	87	hypothetical protein IscW_ISCW024385 [Ixodes scapularis]	LK919063.1	8e-170	451/506(89.13)	608	Brugia timori genome assembly B_timori_Indonesia_v1_0_4 ,scaffold BTMF_contig0006952	--	--	--	--	--
JY_1-10k_transcript/1415	--	--	K19525|VPS13A_C	http://www.genome.jp/dbget-bin/www_bget?ko:K19525	[U]	Intracellular trafficking, secretion, and vesicular transport	gi|768935207|ref|XP_011608011.1|	1.7e-51	209/850(24.59)	211	PREDICTED: vacuolar protein sorting-associated protein 13C [Takifugu rubripes]	--	--	--	--	--	sp|Q54LB8|VP13A_DICDI	1.1e-45	176/694(25.36)	187	Putative vacuolar protein sorting-associated protein 13A OS=Dictyostelium discoideum GN=vps13A PE=2 SV=1
JY_1-10k_transcript/50816	2	GO:0000398: mRNA splicing, via spliceosome (biological_process); GO:0005681: spliceosomal complex (cellular_component);	K12873|BUD31, G10	http://www.genome.jp/dbget-bin/www_bget?ko:K12873	--	--	gi|780140441|ref|XP_011680574.1|	2.9e-59	101/143(70.63)	235	PREDICTED: protein BUD31 homolog [Strongylocentrotus purpuratus]	--	--	--	--	--	sp|Q65WT0|BD31B_ORYSJ	2.4e-80	132/145(91.03)	300	Protein BUD31 homolog 2 OS=Oryza sativa subsp. japonica GN=Os05g0446300 PE=2 SV=1
JY_1-10k_transcript/46028	21	GO:0000209: protein polyubiquitination (biological_process); GO:0004839: ubiquitin activating enzyme activity (molecular_function); GO:0005886: plasma membrane (cellular_component); GO:0006914: autophagy (biological_process); GO:0008283: cell proliferation (biological_process); GO:0008340: determination of adult lifespan (biological_process); GO:0010906: regulation of glucose metabolic process (b…	K03178|UBE1, UBA1	http://www.genome.jp/dbget-bin/www_bget?ko:K03178	--	--	gi|195124517|ref|XP_002006739.1|	1.3e-59	119/297(40.07)	236	uncharacterized protein Dmoj_GI21231 [Drosophila mojavensis]	--	--	--	--	--	sp|P31251|UBE12_WHEAT	1.1e-133	231/299(77.26)	477	Ubiquitin-activating enzyme E1 2 OS=Triticum aestivum GN=UBA2 PE=2 SV=1
JY_1-10k_transcript/54317	--	--	--	--	--	--	--	--	--	--	--	--	--	--	--	--	sp|Q9T0I8|MTN1_ARATH	7.3e-31	64/100(64.00)	135	5&apos;-methylthioadenosine/S-adenosylhomocysteine nucleosidase 1 OS=Arabidopsis thaliana GN=MTN1 PE=1 SV=1
JY_1-10k_transcript/15252	--	--	K11592|DICER1, DCR1	http://www.genome.jp/dbget-bin/www_bget?ko:K11592	[A]	RNA processing and modification	gi|1009563981|ref|XP_015914875.1|	5.1e-58	162/454(35.68)	232	PREDICTED: endoribonuclease Dicer-like [Parasteatoda tepidariorum]	--	--	--	--	--	sp|Q10HL3|DCL2A_ORYSJ	1.6e-131	244/419(58.23)	471	Endoribonuclease Dicer homolog 2a OS=Oryza sativa subsp. japonica GN=DCL2A PE=2 SV=1
JY_1-10k_transcript/54360	--	--	--	--	--	--	--	--	--	--	--	--	--	--	--	--	sp|Q6H611|SDH7_ORYSJ	4.1e-20	52/79(65.82)	99	Succinate dehydrogenase subunit 7, mitochondrial OS=Oryza sativa subsp. japonica GN=SDH7 PE=1 SV=1
JY_1-10k_transcript/54892	3	GO:0005524: ATP binding (molecular_function); GO:0005737: cytoplasm (cellular_component); GO:0005856: cytoskeleton (cellular_component);	K05692|ACTB_G1	http://www.genome.jp/dbget-bin/www_bget?ko:K05692	[Z]	Cytoskeleton	gi|301298989|gb|ADK66838.1|	3.2e-29	62/68(91.18)	134	actin [Hypsibius klebelsbergi]	XM_014027352.1	7e-30	166/210(79.05)	141	PREDICTED: Austrofundulus limnaeus actin, cytoplasmic 1-like (LOC106531475), transcript variant X2, mRNA	sp|P30169|ACT7_SOLTU	9.6e-32	66/68(97.06)	137	Actin-75 OS=Solanum tuberosum GN=AC75 PE=3 SV=1
JY_1-10k_transcript/49422	1	GO:0008152: metabolic process (biological_process);	K04564|SOD2	http://www.genome.jp/dbget-bin/www_bget?ko:K04564	[P]	Inorganic ion transport and metabolism	gi|241116884|ref|XP_002401655.1|	4.5e-37	78/164(47.56)	161	manganese superoxide dismutase, putative [Ixodes scapularis]	--	--	--	--	--	sp|Q5VSB7|SODF2_ORYSJ	2.3e-76	128/178(71.91)	287	Superoxide dismutase [Fe] 2, chloroplastic OS=Oryza sativa subsp. japonica GN=Os06g0143000 PE=2 SV=1
JY_1-10k_transcript/53594	12	GO:0000788: nuclear nucleosome (cellular_component); GO:0002227: innate immune response in mucosa (biological_process); GO:0003677: DNA binding (molecular_function); GO:0005615: extracellular space (cellular_component); GO:0005654: nucleoplasm (cellular_component); GO:0005737: cytoplasm (cellular_component); GO:0006334: nucleosome assembly (biological_process); GO:0006352: DNA-templated transcrip…	K11252|H2B	http://www.genome.jp/dbget-bin/www_bget?ko:K11252	--	--	gi|954319740|gb|KRY03293.1|	2.6e-34	77/85(90.59)	151	Histone H2B.1, partial [Trichinella patagoniensis]	XM_011684848.1	1e-59	238/291(81.79)	241	PREDICTED: Strongylocentrotus purpuratus late histone H2B.2.2-like (LOC582704), mRNA	sp|Q1S9I9|H2B1_MEDTR	1.2e-37	80/85(94.12)	157	Probable histone H2B.1 OS=Medicago truncatula PE=3 SV=3
JY_1-10k_transcript/48785	--	--	--	--	--	--	--	--	--	--	--	--	--	--	--	--	sp|Q9SVL6|CRPM2_ARATH	4e-67	137/205(66.83)	256	Cold-regulated 413 plasma membrane protein 2 OS=Arabidopsis thaliana GN=COR413PM2 PE=2 SV=1
JY_1-10k_transcript/14924	--	--	--	--	--	--	gi|156354365|ref|XP_001623366.1|	2.2e-08	71/241(29.46)	67	predicted protein [Nematostella vectensis]	--	--	--	--	--	sp|Q9C5H4|Y3627_ARATH	8.5e-112	263/608(43.26)	406	VHS domain-containing protein At3g16270 OS=Arabidopsis thaliana GN=At3g16270 PE=1 SV=1
JY_1-10k_transcript/3209	--	--	K13123|GPATCH1	http://www.genome.jp/dbget-bin/www_bget?ko:K13123	--	--	gi|532089996|ref|XP_005330692.1|	2.1e-42	200/740(27.03)	181	PREDICTED: G patch domain-containing protein 1 [Ictidomys tridecemlineatus]	--	--	--	--	--	sp|Q67VW6|TGHH_ORYSJ	4.1e-246	462/795(58.11)	852	G patch domain-containing protein TGH homolog OS=Oryza sativa subsp. japonica GN=Os06g0489200 PE=2 SV=1
JY_1-10k_transcript/2982	--	--	--	--	--	--	--	--	--	--	--	--	--	--	--	--	sp|Q8LPR9|TI110_ARATH	9.8e-288	519/810(64.07)	991	Protein TIC110, chloroplastic OS=Arabidopsis thaliana GN=TIC110 PE=1 SV=1
JY_1-10k_transcript/16055	--	--	--	--	[H]	Coenzyme transport and metabolism	gi|556750818|ref|XP_005970822.1|	3e-12	76/239(31.80)	80	PREDICTED: adenosylhomocysteinase-like isoform X1 [Pantholops hodgsonii]	--	--	--	--	--	sp|P50249|SAHH_PHASS	1.1e-28	144/369(39.02)	129	Adenosylhomocysteinase OS=Phalaenopsis sp. GN=SAHH PE=2 SV=1
JY_1-10k_transcript/53534	5	GO:0015078: hydrogen ion transmembrane transporter activity (molecular_function); GO:0015986: ATP synthesis coupled proton transport (biological_process); GO:0015991: ATP hydrolysis coupled proton transport (biological_process); GO:0016021: integral component of membrane (cellular_component); GO:0045263: proton-transporting ATP synthase complex, coupling factor F(o) (cellular_component);	K02128|ATPeF0C, ATP5G, ATP9	http://www.genome.jp/dbget-bin/www_bget?ko:K02128	--	--	gi|954295713|gb|KRX85853.1|	7.9e-23	64/65(98.46)	113	ATP synthase subunit 9, mitochondrial, partial [Trichinella patagoniensis]	--	--	--	--	--	sp|P60112|ATP9_ARATH	1.2e-29	74/78(94.87)	131	ATP synthase subunit 9, mitochondrial OS=Arabidopsis thaliana GN=ATP9 PE=2 SV=2
JY_1-10k_transcript/29380	--	--	K09849|TRAF5	http://www.genome.jp/dbget-bin/www_bget?ko:K09849	--	--	gi|700382485|ref|XP_009931141.1|	1.1e-09	52/169(30.77)	71	PREDICTED: TNF receptor-associated factor 5 [Opisthocomus hoazin]	--	--	--	--	--	--	--	--	--	--
JY_1-10k_transcript/8358	--	--	K17821|RNF165	http://www.genome.jp/dbget-bin/www_bget?ko:K17821	[O]	Posttranslational modification, protein turnover, chaperones	gi|1020418519|ref|XP_016128220.1|	2.6e-11	40/95(42.11)	77	PREDICTED: RING finger protein 165-like [Sinocyclocheilus grahami]	--	--	--	--	--	sp|Q7XTV7|HIP1_ORYSJ	1.1e-105	272/725(37.52)	386	Probable E3 ubiquitin-protein ligase HIP1 OS=Oryza sativa subsp. japonica GN=HIP1 PE=1 SV=2
JY_1-10k_transcript/38621	--	--	--	--	--	--	gi|556774821|ref|XP_005982539.1|	3.4e-27	81/230(35.22)	129	PREDICTED: uncharacterized tatC-like protein ymf16-like [Pantholops hodgsonii]	--	--	--	--	--	sp|Q9AVE6|TATC_ORYSJ	3.8e-125	240/308(77.92)	449	Sec-independent protein translocase protein TATC, chloroplastic OS=Oryza sativa subsp. japonica GN=TATC PE=2 SV=1
JY_1-10k_transcript/39359	5	GO:0003700: transcription factor activity, sequence-specific DNA binding (molecular_function); GO:0005515: protein binding (molecular_function); GO:0005635: nuclear envelope (cellular_component); GO:0005667: transcription factor complex (cellular_component); GO:0006355: regulation of transcription, DNA-templated (biological_process);	K09392|TFDP2	http://www.genome.jp/dbget-bin/www_bget?ko:K09392	[K]	Transcription	gi|1022769423|gb|KZS13898.1|	3.1e-39	98/216(45.37)	169	Transcription factor Dp-1 [Daphnia magna]	--	--	--	--	--	sp|Q9FNY2|DPB_ARATH	2.3e-77	163/255(63.92)	290	Transcription factor-like protein DPB OS=Arabidopsis thaliana GN=DPB PE=1 SV=1
JY_1-10k_transcript/12933	--	--	--	--	--	--	--	--	--	--	--	--	--	--	--	--	sp|Q8RY18|Y5436_ARATH	3.9e-19	164/638(25.71)	98	MATH domain-containing protein At5g43560 OS=Arabidopsis thaliana GN=At5g43560 PE=1 SV=1
JY_1-10k_transcript/45251	--	--	--	--	[S]	Function unknown	gi|1009340121|emb|CRZ25293.1|	3.8e-32	67/134(50.00)	145	Bm3870 [Brugia malayi]	--	--	--	--	--	sp|Q93VG8|PPDEX_ARATH	1.5e-74	133/218(61.01)	281	DeSI-like protein At4g17486 OS=Arabidopsis thaliana GN=At4g17486 PE=2 SV=1
JY_1-10k_transcript/43337	--	--	K20102|YTHDF	http://www.genome.jp/dbget-bin/www_bget?ko:K20102	[R]	General function prediction only	gi|926614784|ref|XP_013772448.1|	1.1e-51	105/182(57.69)	210	PREDICTED: YTH domain-containing family protein 3-like isoform X1 [Limulus polyphemus]	--	--	--	--	--	sp|P59326|YTHD1_MOUSE	3.3e-51	107/205(52.20)	203	YTH domain-containing family protein 1 OS=Mus musculus GN=Ythdf1 PE=1 SV=1
JY_1-10k_transcript/16836	5	GO:0005488: binding (molecular_function); GO:0006606: protein import into nucleus (biological_process); GO:0022402: cell cycle process (biological_process); GO:0044428: nuclear part (cellular_component); GO:1902589: single-organism organelle organization (biological_process);	K14293|KPNB1, IPO1	http://www.genome.jp/dbget-bin/www_bget?ko:K14293	--	--	gi|821481515|ref|XP_012403809.1|	2.9e-76	180/459(39.22)	292	PREDICTED: importin subunit beta-1 [Sarcophilus harrisii]	--	--	--	--	--	sp|Q9FJD4|IMB1_ARATH	3.5e-197	348/453(76.82)	689	Importin subunit beta-1 OS=Arabidopsis thaliana GN=KPNB1 PE=1 SV=1
JY_1-10k_transcript/2250	7	GO:0008641: small protein activating enzyme activity (molecular_function); GO:0043231: intracellular membrane-bounded organelle (cellular_component); GO:0044267: cellular protein metabolic process (biological_process); GO:0044444: cytoplasmic part (cellular_component); GO:0044446: intracellular organelle part (cellular_component); GO:0097159: organic cyclic compound binding (molecular_function); …	K03178|UBE1, UBA1	http://www.genome.jp/dbget-bin/www_bget?ko:K03178	--	--	gi|260781890|ref|XP_002586029.1|	6.6e-167	297/649(45.76)	594	hypothetical protein BRAFLDRAFT_255626 [Branchiostoma floridae]	--	--	--	--	--	sp|P31251|UBE12_WHEAT	0	517/634(81.55)	1080	Ubiquitin-activating enzyme E1 2 OS=Triticum aestivum GN=UBA2 PE=2 SV=1
JY_1-10k_transcript/8312	--	--	--	--	--	--	gi|919049564|ref|XP_013407545.1|	8.2e-50	193/739(26.12)	205	PREDICTED: uncharacterized protein LOC106171653 [Lingula anatina]	--	--	--	--	--	--	--	--	--	--
JY_1-10k_transcript/52535	4	GO:0005509: calcium ion binding (molecular_function); GO:0016301: kinase activity (molecular_function); GO:0016310: phosphorylation (biological_process); GO:0070062: extracellular exosome (cellular_component);	K02183|CALM	http://www.genome.jp/dbget-bin/www_bget?ko:K02183	[T]	Signal transduction mechanisms	gi|226473516|emb|CAX71443.1|	2e-45	137/149(91.95)	188	calmodulin 3b (phosphorylase kinase, delta) [Schistosoma japonicum]	XM_017213630.1	3e-105	358/430(83.26)	392	PREDICTED: Drosophila eugracilis calmodulin (LOC108106522), mRNA	sp|P62200|CALM1_DAUCA	9.7e-54	149/149(100.00)	211	Calmodulin-1/11/16 OS=Daucus carota GN=CAM-1 PE=2 SV=2
JY_1-10k_transcript/16291	--	--	--	--	[P]	Inorganic ion transport and metabolism	--	--	--	--	--	--	--	--	--	--	sp|Q9FY46|SUT41_ARATH	2.8e-19	51/112(45.54)	98	Sulfate transporter 4.1, chloroplastic OS=Arabidopsis thaliana GN=SULTR4;1 PE=1 SV=1
JY_1-10k_transcript/27317	1	GO:0048731: system development (biological_process);	K07437|CYP26A	http://www.genome.jp/dbget-bin/www_bget?ko:K07437	[QI]	--	gi|734628707|ref|XP_010742602.1|	6.8e-34	133/467(28.48)	151	PREDICTED: cytochrome P450 26B1 [Larimichthys crocea]	--	--	--	--	--	sp|Q42569|C90A1_ARATH	3.8e-128	247/424(58.25)	459	Cytochrome P450 90A1 OS=Arabidopsis thaliana GN=CYP90A1 PE=2 SV=1
JY_1-10k_transcript/27674	1	GO:0003824: catalytic activity (molecular_function);	K01187|malZ	http://www.genome.jp/dbget-bin/www_bget?ko:K01187	--	--	gi|195998694|ref|XP_002109215.1|	5.6e-81	157/365(43.01)	308	hypothetical protein TRIADDRAFT_21692 [Trichoplax adhaerens]	--	--	--	--	--	sp|Q9S7Y7|XYL1_ARATH	2e-193	317/479(66.18)	676	Alpha-xylosidase 1 OS=Arabidopsis thaliana GN=XYL1 PE=1 SV=1
JY_1-10k_transcript/36300	--	--	K07977|ARF	http://www.genome.jp/dbget-bin/www_bget?ko:K07977	[U]	Intracellular trafficking, secretion, and vesicular transport	gi|732748463|gb|KHJ77472.1|	2.2e-06	31/50(62.00)	60	hypothetical protein OESDEN_22908 [Oesophagostomum dentatum]	--	--	--	--	--	sp|P36397|ARF1_ARATH	2.2e-09	31/35(88.57)	65	ADP-ribosylation factor 1 OS=Arabidopsis thaliana GN=ARF1 PE=1 SV=2
JY_1-10k_transcript/33103	--	--	K01176|E3.2.1.1, amyA, malS	http://www.genome.jp/dbget-bin/www_bget?ko:K01176	--	--	gi|572280504|ref|XP_006614569.1|	6.4e-09	70/296(23.65)	68	PREDICTED: alpha-amylase 4N-like [Apis dorsata]	--	--	--	--	--	sp|Q94A41|AMY3_ARATH	7.5e-194	299/357(83.75)	677	Alpha-amylase 3, chloroplastic OS=Arabidopsis thaliana GN=AMY3 PE=2 SV=1
JY_1-10k_transcript/2346	--	--	--	--	[K]	Transcription	--	--	--	--	--	--	--	--	--	--	sp|Q6YXY2|HACL1_ORYSJ	3.8e-117	354/1099(32.21)	424	Probable histone acetyltransferase HAC-like 1 OS=Oryza sativa subsp. japonica GN=Os02g0137500 PE=3 SV=2
JY_1-10k_transcript/38742	--	--	K05275|E1.1.1.65	http://www.genome.jp/dbget-bin/www_bget?ko:K05275	[C]	Energy production and conversion	gi|970917419|ref|XP_015125195.1|	6e-83	165/319(51.72)	314	PREDICTED: probable aldo-keto reductase 2 [Diachasma alloeum]	--	--	--	--	--	sp|C6TBN2|AKR1_SOYBN	1.9e-148	244/337(72.40)	526	Probable aldo-keto reductase 1 OS=Glycine max GN=AKR1 PE=2 SV=1
JY_1-10k_transcript/6	--	--	K12604|CNOT1, NOT1	http://www.genome.jp/dbget-bin/www_bget?ko:K12604	--	--	gi|999978483|gb|KXJ17657.1|	3.4e-298	745/2353(31.66)	1031	CCR4-NOT transcription complex subunit 1 [Exaiptasia pallida]	XM_015397398.1	4e-14	169/226(74.78)	93.5	PREDICTED: Cyprinodon variegatus CCR4-NOT transcription complex subunit 1 (cnot1), transcript variant X11, mRNA	sp|A5YKK6|CNOT1_HUMAN	1.5e-283	724/2313(31.30)	978	CCR4-NOT transcription complex subunit 1 OS=Homo sapiens GN=CNOT1 PE=1 SV=2
JY_1-10k_transcript/50615	--	--	K19882|NOTUM	http://www.genome.jp/dbget-bin/www_bget?ko:K19882	[M]	Cell wall/membrane/envelope biogenesis	gi|761912316|ref|XP_011405391.1|	7.6e-15	50/145(34.48)	87	PREDICTED: pectin acetylesterase 5-like [Amphimedon queenslandica]	--	--	--	--	--	sp|Q9SFF6|PAE12_ARATH	1.5e-58	96/148(64.86)	227	Pectin acetylesterase 12 OS=Arabidopsis thaliana GN=PAE12 PE=2 SV=1
JY_1-10k_transcript/34426	--	--	--	--	[O]	Posttranslational modification, protein turnover, chaperones	--	--	--	--	--	--	--	--	--	--	sp|Q8LE94|RING3_ARATH	1.1e-48	110/238(46.22)	195	E3 ubiquitin-protein ligase At3g02290 OS=Arabidopsis thaliana GN=At3g02290 PE=2 SV=1
JY_1-10k_transcript/17696	8	GO:0005488: binding (molecular_function); GO:0005634: nucleus (cellular_component); GO:0006913: nucleocytoplasmic transport (biological_process); GO:0033036: macromolecule localization (biological_process); GO:0044446: intracellular organelle part (cellular_component); GO:0044699: single-organism process (biological_process); GO:0050794: regulation of cellular process (biological_process); GO:007…	K09291|TPR, MLP1, MLP2	http://www.genome.jp/dbget-bin/www_bget?ko:K09291	--	--	gi|679183827|gb|KFW75401.1|	3.8e-12	129/633(20.38)	79	Nucleoprotein TPR, partial [Phalacrocorax carbo]	--	--	--	--	--	sp|A4GSN8|NUA_ARATH	1.3e-111	245/520(47.12)	405	Nuclear-pore anchor OS=Arabidopsis thaliana GN=NUA PE=1 SV=1
JY_1-10k_transcript/4624	--	--	--	--	[E]	Amino acid transport and metabolism	gi|828228250|ref|XP_012564219.1|	2.2e-147	309/840(36.79)	529	PREDICTED: FACT complex subunit SPT16-like [Hydra vulgaris]	--	--	--	--	--	sp|Q7X923|SPT16_ORYSJ	0	629/833(75.51)	1241	FACT complex subunit SPT16 OS=Oryza sativa subsp. japonica GN=SPT16 PE=2 SV=2
JY_1-10k_transcript/54209	1	GO:0007420: brain development (biological_process);	K03265|ETF1, ERF1	http://www.genome.jp/dbget-bin/www_bget?ko:K03265	[J]	Translation, ribosomal structure and biogenesis	gi|761909821|ref|XP_011404293.1|	4.4e-25	56/91(61.54)	120	PREDICTED: eukaryotic peptide chain release factor subunit 1 [Amphimedon queenslandica]	--	--	--	--	--	sp|P35614|ERF1Z_ARATH	1.3e-40	77/95(81.05)	167	Eukaryotic peptide chain release factor subunit 1-3 OS=Arabidopsis thaliana GN=ERF1-3 PE=1 SV=1
JY_1-10k_transcript/23844	--	--	--	--	--	--	--	--	--	--	--	--	--	--	--	--	sp|Q9GIG3|MATK_LILTS	1.4e-223	409/426(96.01)	776	Maturase K OS=Lilium tsingtauense GN=matK PE=2 SV=1
JY_1-10k_transcript/22856	1	GO:0044428: nuclear part (cellular_component);	K14544|UTP22, NOL6	http://www.genome.jp/dbget-bin/www_bget?ko:K14544	--	--	gi|62900684|sp|Q6NRY2.2|NOL6_XENLA	5.3e-72	163/534(30.52)	278	RecName: Full=Nucleolar protein 6 [Xenopus laevis]	--	--	--	--	--	sp|Q6NRY2|NOL6_XENLA	1.7e-73	163/534(30.52)	278	Nucleolar protein 6 OS=Xenopus laevis GN=nol6 PE=2 SV=2
JY_1-10k_transcript/51772	--	--	K01303|APEH	http://www.genome.jp/dbget-bin/www_bget?ko:K01303	[O]	Posttranslational modification, protein turnover, chaperones	gi|676433689|ref|XP_009046982.1|	1.4e-55	112/198(56.57)	222	hypothetical protein LOTGIDRAFT_238013 [Lottia gigantea]	--	--	--	--	--	--	--	--	--	--
JY_1-10k_transcript/3281	--	--	K18134|EOGT	http://www.genome.jp/dbget-bin/www_bget?ko:K18134	[S]	Function unknown	gi|762105044|ref|XP_011435077.1|	1.1e-27	94/360(26.11)	132	PREDICTED: beta-(1,2)-xylosyltransferase-like [Crassostrea gigas]	--	--	--	--	--	sp|Q9LDH0|XYLT_ARATH	8e-157	286/535(53.46)	556	Beta-(1,2)-xylosyltransferase OS=Arabidopsis thaliana GN=XYLT PE=1 SV=1
JY_1-10k_transcript/4092	--	--	--	--	[C]	Energy production and conversion	--	--	--	--	--	--	--	--	--	--	sp|Q8S0G4|GPDH1_ORYSJ	1.1e-144	250/308(81.17)	515	Probable glycerol-3-phosphate dehydrogenase [NAD(+)] 1, cytosolic OS=Oryza sativa subsp. japonica GN=Os01g0939600 PE=2 SV=1
JY_1-10k_transcript/1130	--	--	--	--	[R]	General function prediction only	gi|861639671|gb|KMQ92933.1|	5.2e-11	37/88(42.05)	77	integrase core domain protein [Lasius niger]	--	--	--	--	--	--	--	--	--	--
JY_1-10k_transcript/25408	--	--	K10752|RBBP4, HAT2, CAF1, MIS16	http://www.genome.jp/dbget-bin/www_bget?ko:K10752	[B]	Chromatin structure and dynamics	gi|954345577|gb|KRY18465.1|	9.5e-39	135/476(28.36)	167	putative histone-binding protein Caf1 [Trichinella patagoniensis]	--	--	--	--	--	sp|O22607|MSI4_ARATH	1.5e-196	330/462(71.43)	687	WD-40 repeat-containing protein MSI4 OS=Arabidopsis thaliana GN=MSI4 PE=1 SV=3
JY_1-10k_transcript/53371	--	--	K17777|TIM9	http://www.genome.jp/dbget-bin/www_bget?ko:K17777	--	--	gi|295987045|gb|ADG64942.1|	6.2e-07	33/79(41.77)	60	hypothetical protein GA22671 [Drosophila pseudoobscura]	--	--	--	--	--	sp|Q9XGX7|TIM9_ORYSJ	5.5e-38	76/89(85.39)	159	Mitochondrial import inner membrane translocase subunit Tim9 OS=Oryza sativa subsp. japonica GN=TIM9 PE=3 SV=2
JY_1-10k_transcript/29540	--	--	--	--	--	--	gi|704312771|ref|XP_010166501.1|	3e-23	77/247(31.17)	116	PREDICTED: protein FAR1-RELATED SEQUENCE 7-like, partial [Caprimulgus carolinensis]	--	--	--	--	--	sp|Q9SY66|FRS11_ARATH	1.7e-178	294/413(71.19)	627	Protein FAR1-RELATED SEQUENCE 11 OS=Arabidopsis thaliana GN=FRS11 PE=2 SV=1
JY_1-10k_transcript/18921	--	--	--	--	--	--	gi|669222085|emb|CDW56602.1|	1.4e-06	69/260(26.54)	61	Tyrosinase domain containing protein [Trichuris trichiura]	--	--	--	--	--	sp|P43311|PPO_VITVI	1.1e-86	208/601(34.61)	322	Polyphenol oxidase, chloroplastic OS=Vitis vinifera PE=1 SV=1
JY_1-10k_transcript/32484	11	GO:0004069: L-aspartate:2-oxoglutarate aminotransferase activity (molecular_function); GO:0006103: 2-oxoglutarate metabolic process (biological_process); GO:0006457: protein folding (biological_process); GO:0006533: aspartate catabolic process (biological_process); GO:0006538: glutamate catabolic process (biological_process); GO:0006869: lipid transport (biological_process); GO:0009058: biosynthe…	K14455|GOT2	http://www.genome.jp/dbget-bin/www_bget?ko:K14455	[E]	Amino acid transport and metabolism	gi|918603341|ref|XP_013371686.1|	3.9e-126	229/392(58.42)	458	PREDICTED: aspartate aminotransferase, mitochondrial [Chinchilla lanigera]	--	--	--	--	--	sp|P46643|AAT1_ARATH	2.5e-192	318/391(81.33)	672	Aspartate aminotransferase, mitochondrial OS=Arabidopsis thaliana GN=ASP1 PE=1 SV=1
JY_1-10k_transcript/17341	15	GO:0000785: chromatin (cellular_component); GO:0000981: RNA polymerase II transcription factor activity, sequence-specific DNA binding (molecular_function); GO:0001135: transcription factor activity, RNA polymerase II transcription factor recruiting (molecular_function); GO:0001654: eye development (biological_process); GO:0005515: protein binding (molecular_function); GO:0005634: nucleus (cellul…	K09420|MYB	http://www.genome.jp/dbget-bin/www_bget?ko:K09420	[K]	Transcription	gi|972949916|ref|XP_015202209.1|	6.2e-61	109/188(57.98)	241	PREDICTED: transcriptional activator Myb isoform X1 [Lepisosteus oculatus]	XM_008758639.1	6e-12	135/179(75.42)	84.2	PREDICTED: Rattus norvegicus similar to Myb proto-oncogene protein (C-myb) (predicted) (RGD1560020_predicted), transcript variant X6, mRNA	sp|Q9S7G7|MB3R1_ARATH	4.3e-73	125/173(72.25)	277	Myb-related protein 3R-1 OS=Arabidopsis thaliana GN=MYB3R-1 PE=2 SV=1
JY_1-10k_transcript/12551	3	GO:0017111: nucleoside-triphosphatase activity (molecular_function); GO:0097159: organic cyclic compound binding (molecular_function); GO:1901363: heterocyclic compound binding (molecular_function);	K11273|DDX11, CHL1, CTF1	http://www.genome.jp/dbget-bin/www_bget?ko:K11273	--	--	gi|170029991|ref|XP_001842874.1|	1.6e-36	93/232(40.09)	161	fanconi anemia group J protein [Culex quinquefasciatus]	XM_002010831.2	2e-06	45/50(90.00)	65.8	Drosophila mojavensis uncharacterized protein (Dmoj\GI21782), mRNA	sp|Q5AD67|CHL1_CANAL	6.7e-30	79/182(43.41)	134	ATP-dependent DNA helicase CHL1 OS=Candida albicans (strain SC5314 / ATCC MYA-2876) GN=CHL1 PE=3 SV=1
JY_1-10k_transcript/34704	--	--	--	--	--	--	--	--	--	--	--	--	--	--	--	--	sp|Q96520|PER12_ARATH	4.3e-08	92/296(31.08)	60	Peroxidase 12 OS=Arabidopsis thaliana GN=PER12 PE=1 SV=1
JY_1-10k_transcript/37078	--	--	K05652|ABCA10	http://www.genome.jp/dbget-bin/www_bget?ko:K05652	[RK]	--	gi|984143261|ref|XP_015332027.1|	4e-29	72/158(45.57)	135	PREDICTED: CCR4-associated factor 16 [Marmota marmota marmota]	--	--	--	--	--	sp|Q9LZ98|AB20I_ARATH	6.7e-144	254/319(79.62)	511	ABC transporter I family member 20 OS=Arabidopsis thaliana GN=ABCI20 PE=2 SV=1
JY_1-10k_transcript/8849	7	GO:0003676: nucleic acid binding (molecular_function); GO:0004812: aminoacyl-tRNA ligase activity (molecular_function); GO:0010467: gene expression (biological_process); GO:0036094: small molecule binding (molecular_function); GO:0043039: tRNA aminoacylation (biological_process); GO:0043168: anion binding (molecular_function); GO:0044444: cytoplasmic part (cellular_component);	K01872|AARS, alaS	http://www.genome.jp/dbget-bin/www_bget?ko:K01872	--	--	gi|960949328|ref|XP_014804137.1|	3.8e-241	436/825(52.85)	840	PREDICTED: alanine--tRNA ligase, cytoplasmic [Calidris pugnax]	XM_017112031.1	4e-49	260/331(78.55)	207	PREDICTED: Drosophila biarmipes alanine--tRNA ligase, cytoplasmic (LOC108036082), mRNA	sp|P36428|SYA_ARATH	0	618/856(72.20)	1283	Alanine--tRNA ligase OS=Arabidopsis thaliana GN=ALATS PE=1 SV=3
JY_1-10k_transcript/11160	4	GO:0002376: immune system process (biological_process); GO:0007165: signal transduction (biological_process); GO:0016301: kinase activity (molecular_function); GO:0051179: localization (biological_process);	K04733|IRAK4	http://www.genome.jp/dbget-bin/www_bget?ko:K04733	[T]	Signal transduction mechanisms	gi|669223737|emb|CDW54951.1|	7.6e-42	105/296(35.47)	178	TKL:IRAK protein kinase [Trichuris trichiura]	--	--	--	--	--	sp|Q9LX66|HERK_ARATH	8.9e-235	430/728(59.07)	814	Receptor-like protein kinase HERK 1 OS=Arabidopsis thaliana GN=HERK1 PE=1 SV=1
JY_1-10k_transcript/1001	--	--	K20476|RIC1	http://www.genome.jp/dbget-bin/www_bget?ko:K20476	--	--	gi|913320087|ref|XP_013191143.1|	2e-79	280/964(29.05)	304	PREDICTED: uncharacterized protein LOC106135401 [Amyelois transitella]	--	--	--	--	--	sp|P15594|RTP2_TRYBG	2.2e-15	90/365(24.66)	86	Retrotransposable element SLACS 132 kDa protein OS=Trypanosoma brucei gambiense PE=3 SV=1
JY_1-10k_transcript/474	--	--	K01530|E3.6.3.1	http://www.genome.jp/dbget-bin/www_bget?ko:K01530	[R]	General function prediction only	gi|926609493|ref|XP_013783603.1|	7.9e-213	461/1222(37.73)	747	PREDICTED: probable phospholipid-transporting ATPase VD [Limulus polyphemus]	XM_008292577.1	4e-07	97/126(76.98)	69.4	PREDICTED: Stegastes partitus ATPase, class V, type 10A (atp10a), mRNA	sp|P98204|ALA1_ARATH	0	660/1175(56.17)	1250	Phospholipid-transporting ATPase 1 OS=Arabidopsis thaliana GN=ALA1 PE=2 SV=1
JY_1-10k_transcript/6618	2	GO:0007165: signal transduction (biological_process); GO:0016301: kinase activity (molecular_function);	K04733|IRAK4	http://www.genome.jp/dbget-bin/www_bget?ko:K04733	--	--	gi|507569956|ref|XP_004668590.1|	5.2e-39	116/300(38.67)	169	PREDICTED: interleukin-1 receptor-associated kinase 4 [Jaculus jaculus]	--	--	--	--	--	sp|O81905|SD18_ARATH	1.2e-243	427/827(51.63)	844	Receptor-like serine/threonine-protein kinase SD1-8 OS=Arabidopsis thaliana GN=SD18 PE=1 SV=1
JY_1-10k_transcript/27561	7	GO:0004812: aminoacyl-tRNA ligase activity (molecular_function); GO:0005515: protein binding (molecular_function); GO:0005739: mitochondrion (cellular_component); GO:0006418: tRNA aminoacylation for protein translation (biological_process); GO:0016787: hydrolase activity (molecular_function); GO:0030141: secretory granule (cellular_component); GO:0042995: cell projection (cellular_component);	K01880|GARS, glyS1	http://www.genome.jp/dbget-bin/www_bget?ko:K01880	[J]	Translation, ribosomal structure and biogenesis	gi|585698486|ref|XP_002739603.2|	3.8e-138	249/477(52.20)	498	PREDICTED: glycine--tRNA ligase-like [Saccoglossus kowalevskii]	--	--	--	--	--	sp|O23627|SYGM1_ARATH	6.3e-224	383/482(79.46)	778	Glycine--tRNA ligase, mitochondrial 1 OS=Arabidopsis thaliana GN=At1g29880 PE=1 SV=1
JY_1-10k_transcript/40098	--	--	K01054|MGLL	http://www.genome.jp/dbget-bin/www_bget?ko:K01054	[I]	Lipid transport and metabolism	gi|908496201|ref|XP_013060523.1|	3.1e-36	98/283(34.63)	159	PREDICTED: monoglyceride lipase-like [Biomphalaria glabrata]	--	--	--	--	--	sp|Q9C942|CSE_ARATH	1.5e-52	112/292(38.36)	208	Caffeoylshikimate esterase OS=Arabidopsis thaliana GN=CSE PE=1 SV=1
JY_1-10k_transcript/25744	--	--	--	--	--	--	gi|938454767|gb|ALJ33565.1|	2.2e-51	114/203(56.16)	209	Hlh-2, partial [Clytia hemisphaerica]	KT318162.1	5e-52	203/246(82.52)	217	Clytia hemisphaerica Hlh-2 mRNA, partial cds	sp|Q8GZM7|PIF1_ARATH	1.8e-27	86/174(49.43)	125	Transcription factor PIF1 OS=Arabidopsis thaliana GN=PIF1 PE=1 SV=1
JY_1-10k_transcript/712	3	GO:0005829: cytosol (cellular_component); GO:0006749: glutathione metabolic process (biological_process); GO:0017168: 5-oxoprolinase (ATP-hydrolyzing) activity (molecular_function);	K01469|OPLAH, OXP1, oplAH	http://www.genome.jp/dbget-bin/www_bget?ko:K01469	--	--	gi|443682399|gb|ELT87012.1|	0	748/1264(59.18)	1469	hypothetical protein CAPTEDRAFT_176070 [Capitella teleta]	--	--	--	--	--	sp|Q9FIZ7|OPLA_ARATH	0	1024/1266(80.88)	2085	5-oxoprolinase OS=Arabidopsis thaliana GN=OXP1 PE=2 SV=1
JY_1-10k_transcript/43316	7	GO:0003871: 5-methyltetrahydropteroyltriglutamate-homocysteine S-methyltransferase activity (molecular_function); GO:0005576: extracellular region (cellular_component); GO:0005829: cytosol (cellular_component); GO:0008652: cellular amino acid biosynthetic process (biological_process); GO:0008705: methionine synthase activity (molecular_function); GO:0016020: membrane (cellular_component); GO:0050…	K00549|metE	http://www.genome.jp/dbget-bin/www_bget?ko:K00549	[E]	Amino acid transport and metabolism	gi|556758003|ref|XP_005974338.1|	1.2e-89	167/255(65.49)	336	PREDICTED: probable 5-methyltetrahydropteroyltriglutamate--homocysteine methyltransferase-like [Pantholops hodgsonii]	--	--	--	--	--	sp|Q2QLY5|METE1_ORYSJ	1.3e-142	244/265(92.08)	507	5-methyltetrahydropteroyltriglutamate--homocysteine methyltransferase 1 OS=Oryza sativa subsp. japonica GN=Os12g0623900 PE=2 SV=1
JY_1-10k_transcript/43834	--	--	--	--	[R]	General function prediction only	gi|198421511|ref|XP_002124183.1|	5.9e-10	44/91(48.35)	71	PREDICTED: coiled-coil domain-containing protein 25-like [Ciona intestinalis]	--	--	--	--	--	sp|Q78PG9|CCD25_MOUSE	1.1e-09	40/91(43.96)	65	Coiled-coil domain-containing protein 25 OS=Mus musculus GN=Ccdc25 PE=1 SV=1
JY_1-10k_transcript/53840	--	--	--	--	--	--	--	--	--	--	--	--	--	--	--	--	sp|P82901|NLT2P_WHEAT	1.5e-10	30/66(45.45)	67	Non-specific lipid-transfer protein 2P OS=Triticum aestivum PE=1 SV=1
JY_1-10k_transcript/45801	2	GO:0005524: ATP binding (molecular_function); GO:0016887: ATPase activity (molecular_function);	K06174|ABCE1, Rli1	http://www.genome.jp/dbget-bin/www_bget?ko:K06174	[A]	RNA processing and modification	gi|780157478|ref|XP_011682582.1|	5.5e-95	174/225(77.33)	354	PREDICTED: ATP-binding cassette sub-family E member 1 [Strongylocentrotus purpuratus]	NM_067316.4	2e-19	213/289(73.70)	108	Caenorhabditis elegans ABC transporter, class E (abce-1), partial mRNA	sp|Q8LPJ4|AB2E_ARATH	5e-115	205/225(91.11)	415	ABC transporter E family member 2 OS=Arabidopsis thaliana GN=ABCE2 PE=2 SV=1
JY_1-10k_transcript/18532	--	--	--	--	[YU]	--	--	--	--	--	--	--	--	--	--	--	sp|Q0WP44|HASTY_ARATH	7.6e-179	334/569(58.70)	628	Protein HASTY 1 OS=Arabidopsis thaliana GN=HST1 PE=1 SV=1
JY_1-10k_transcript/29779	3	GO:0004618: phosphoglycerate kinase activity (molecular_function); GO:0005524: ATP binding (molecular_function); GO:0006096: glycolytic process (biological_process);	K00927|PGK, pgk	http://www.genome.jp/dbget-bin/www_bget?ko:K00927	[G]	Carbohydrate transport and metabolism	gi|954318062|gb|KRY02864.1|	4.1e-43	89/110(80.91)	182	Phosphoglycerate kinase, chloroplastic, partial [Trichinella patagoniensis]	--	--	--	--	--	sp|Q42961|PGKH_TOBAC	2e-77	185/360(51.39)	291	Phosphoglycerate kinase, chloroplastic OS=Nicotiana tabacum PE=2 SV=1
JY_1-10k_transcript/24492	11	GO:0000390: spliceosomal complex disassembly (biological_process); GO:0000784: nuclear chromosome, telomeric region (cellular_component); GO:0005515: protein binding (molecular_function); GO:0005730: nucleolus (cellular_component); GO:0006974: cellular response to DNA damage stimulus (biological_process); GO:0016607: nuclear speck (cellular_component); GO:0031333: negative regulation of protein c…	K13103|TFIP11	http://www.genome.jp/dbget-bin/www_bget?ko:K13103	[A]	RNA processing and modification	gi|919060624|ref|XP_013412006.1|	2.4e-37	85/218(38.99)	163	PREDICTED: tuftelin-interacting protein 11-like isoform X1 [Lingula anatina]	--	--	--	--	--	sp|Q9SLC6|STIP2_ARATH	2.8e-52	131/397(33.00)	208	Septin and tuftelin-interacting protein 1 homolog 2 OS=Arabidopsis thaliana GN=STIPL2 PE=2 SV=1
JY_1-10k_transcript/25709	--	--	--	--	--	--	--	--	--	--	--	--	--	--	--	--	sp|O48791|SCAB1_ARATH	3.5e-155	299/490(61.02)	549	Stomatal closure-related actin-binding protein 1 OS=Arabidopsis thaliana GN=SCAB1 PE=1 SV=1
JY_1-10k_transcript/20241	--	--	--	--	--	--	--	--	--	--	--	--	--	--	--	--	sp|B4FXN6|NNJA7_MAIZE	3.3e-59	183/523(34.99)	231	Ninja-family protein 7 OS=Zea mays PE=2 SV=1
JY_1-10k_transcript/41559	--	--	K13096|SF4	http://www.genome.jp/dbget-bin/www_bget?ko:K13096	[R]	General function prediction only	gi|919047337|ref|XP_013406861.1|	3.9e-28	61/126(48.41)	132	PREDICTED: splicing factor, arginine/serine-rich 15-like [Lingula anatina]	--	--	--	--	--	sp|Q94C11|SUGP1_ARATH	1.1e-89	183/348(52.59)	331	SURP and G-patch domain-containing protein 1-like protein OS=Arabidopsis thaliana GN=At3g52120 PE=2 SV=1
JY_1-10k_transcript/15946	6	GO:0005488: binding (molecular_function); GO:0005615: extracellular space (cellular_component); GO:0007254: JNK cascade (biological_process); GO:0016740: transferase activity (molecular_function); GO:0019221: cytokine-mediated signaling pathway (biological_process); GO:0048661: positive regulation of smooth muscle cell proliferation (biological_process);	K04733|IRAK4	http://www.genome.jp/dbget-bin/www_bget?ko:K04733	[T]	Signal transduction mechanisms	gi|507983161|ref|XP_004694842.1|	1.9e-44	103/240(42.92)	187	PREDICTED: interleukin-1 receptor-associated kinase 4 [Condylura cristata]	--	--	--	--	--	sp|Q9SRH7|Y3130_ARATH	6.5e-173	306/398(76.88)	609	Receptor-like serine/threonine-protein kinase At3g01300 OS=Arabidopsis thaliana GN=At3g01300 PE=2 SV=1
JY_1-10k_transcript/11814	--	--	K09571|FKBP4_5	http://www.genome.jp/dbget-bin/www_bget?ko:K09571	[O]	Posttranslational modification, protein turnover, chaperones	gi|926629289|ref|XP_013780286.1|	4.7e-41	121/405(29.88)	176	PREDICTED: peptidyl-prolyl cis-trans isomerase FKBP4-like [Limulus polyphemus]	--	--	--	--	--	sp|Q7DMA9|PAS1_ARATH	4.9e-222	378/517(73.11)	772	Peptidyl-prolyl cis-trans isomerase PASTICCINO1 OS=Arabidopsis thaliana GN=PAS1 PE=1 SV=2
JY_1-10k_transcript/19069	7	GO:0000015: phosphopyruvate hydratase complex (cellular_component); GO:0000287: magnesium ion binding (molecular_function); GO:0004634: phosphopyruvate hydratase activity (molecular_function); GO:0005811: lipid particle (cellular_component); GO:0005886: plasma membrane (cellular_component); GO:0006096: glycolytic process (biological_process); GO:0010906: regulation of glucose metabolic process (b…	K01689|ENO, eno	http://www.genome.jp/dbget-bin/www_bget?ko:K01689	--	--	gi|1036772122|ref|XP_016973295.1|	2.8e-172	306/431(71.00)	611	PREDICTED: enolase isoform X1 [Drosophila rhopaloa]	--	--	--	--	--	sp|Q9C9C4|ENO1_ARATH	9.8e-224	389/459(84.75)	777	Enolase 1, chloroplastic OS=Arabidopsis thaliana GN=ENO1 PE=1 SV=1
JY_1-10k_transcript/526	6	GO:0006259: DNA metabolic process (biological_process); GO:0006974: cellular response to DNA damage stimulus (biological_process); GO:0016874: ligase activity (molecular_function); GO:0034645: cellular macromolecule biosynthetic process (biological_process); GO:0097159: organic cyclic compound binding (molecular_function); GO:1901363: heterocyclic compound binding (molecular_function);	K10747|LIG1	http://www.genome.jp/dbget-bin/www_bget?ko:K10747	[L]	Replication, recombination and repair	gi|926621699|ref|XP_013776199.1|	3.6e-117	229/572(40.03)	429	PREDICTED: DNA ligase 1-like isoform X1 [Limulus polyphemus]	--	--	--	--	--	sp|F4HPZ9|LIG6_ARATH	2.6e-219	367/572(64.16)	764	DNA ligase 6 OS=Arabidopsis thaliana GN=LIG6 PE=2 SV=1
JY_1-10k_transcript/10431	7	GO:0000166: nucleotide binding (molecular_function); GO:0000398: mRNA splicing, via spliceosome (biological_process); GO:0004004: ATP-dependent RNA helicase activity (molecular_function); GO:0022008: neurogenesis (biological_process); GO:0071011: precatalytic spliceosome (cellular_component); GO:0071013: catalytic step 2 spliceosome (cellular_component); GO:1900745: positive regulation of p38MAPK…	K12820|DHX15, PRP43	http://www.genome.jp/dbget-bin/www_bget?ko:K12820	[A]	RNA processing and modification	gi|1036996283|ref|XP_017031956.1|	2.5e-202	350/655(53.44)	711	PREDICTED: putative pre-mRNA-splicing factor ATP-dependent RNA helicase PRP1 isoform X1 [Drosophila kikkawai]	XM_015416762.1	1e-08	85/108(78.70)	73.1	PREDICTED: Gekko japonicus DEAH-box helicase 15 (DHX15), mRNA	sp|Q9LZQ9|DEAH2_ARATH	2.8e-228	394/662(59.52)	793	Probable pre-mRNA-splicing factor ATP-dependent RNA helicase DEAH2 OS=Arabidopsis thaliana GN=At3g62310 PE=2 SV=1
JY_1-10k_transcript/23288	--	--	K05665|ABCC1	http://www.genome.jp/dbget-bin/www_bget?ko:K05665	[Q]	Secondary metabolites biosynthesis, transport and catabolism	gi|405951735|gb|EKC19623.1|	3e-43	125/351(35.61)	183	Multidrug resistance-associated protein 1 [Crassostrea gigas]	--	--	--	--	--	sp|Q9LK64|AB3C_ARATH	2.5e-141	319/649(49.15)	503	ABC transporter C family member 3 OS=Arabidopsis thaliana GN=ABCC3 PE=1 SV=1
JY_1-10k_transcript/6543	--	--	K01301|NAALAD	http://www.genome.jp/dbget-bin/www_bget?ko:K01301	[R]	General function prediction only	gi|719769482|ref|XP_010218741.1|	4.4e-65	123/250(49.20)	256	PREDICTED: LOW QUALITY PROTEIN: KRAB-A domain-containing protein 2, partial [Tinamus guttatus]	--	--	--	--	--	sp|Q99315|YG31B_YEAST	6.5e-51	105/243(43.21)	204	Transposon Ty3-G Gag-Pol polyprotein OS=Saccharomyces cerevisiae (strain ATCC 204508 / S288c) GN=TY3B-G PE=1 SV=3
JY_1-10k_transcript/18640	--	--	K15282|SLC44A3	http://www.genome.jp/dbget-bin/www_bget?ko:K15282	[I]	Lipid transport and metabolism	gi|847028668|gb|AKN21690.1|	4e-06	70/317(22.08)	59	slc44a-1 [Schmidtea mediterranea]	--	--	--	--	--	--	--	--	--	--
JY_1-10k_transcript/2736	3	GO:0005694: chromosome (cellular_component); GO:0006259: DNA metabolic process (biological_process); GO:0044446: intracellular organelle part (cellular_component);	--	--	[L]	Replication, recombination and repair	gi|828207255|ref|XP_012557221.1|	1.5e-86	384/1050(36.57)	327	PREDICTED: structural maintenance of chromosomes protein 6-like [Hydra vulgaris]	--	--	--	--	--	sp|Q9FII7|SMC6B_ARATH	6.9e-305	575/1054(54.55)	1048	Structural maintenance of chromosomes protein 6B OS=Arabidopsis thaliana GN=SMC6B PE=2 SV=1
JY_1-10k_transcript/2848	--	--	K12604|CNOT1, NOT1	http://www.genome.jp/dbget-bin/www_bget?ko:K12604	--	--	gi|999978483|gb|KXJ17657.1|	2.3e-169	406/1091(37.21)	602	CCR4-NOT transcription complex subunit 1 [Exaiptasia pallida]	--	--	--	--	--	sp|Q6ZQ08|CNOT1_MOUSE	2.4e-156	321/782(41.05)	554	CCR4-NOT transcription complex subunit 1 OS=Mus musculus GN=Cnot1 PE=1 SV=2
JY_1-10k_transcript/588	--	--	K12616|EDC4	http://www.genome.jp/dbget-bin/www_bget?ko:K12616	[R]	General function prediction only	gi|780173959|ref|XP_784386.4|	9.8e-19	89/372(23.92)	102	PREDICTED: enhancer of mRNA-decapping protein 4 [Strongylocentrotus purpuratus]	--	--	--	--	--	sp|Q9LTT8|VCS_ARATH	4e-273	586/1316(44.53)	943	Enhancer of mRNA-decapping protein 4 OS=Arabidopsis thaliana GN=VCS PE=1 SV=1
JY_1-10k_transcript/44678	--	--	--	--	--	--	--	--	--	--	--	--	--	--	--	--	sp|P35694|XTH2_SOYBN	3.6e-55	96/146(65.75)	216	Xyloglucan endotransglucosylase/hydrolase 2 OS=Glycine max PE=2 SV=1
JY_1-10k_transcript/43088	19	GO:0000184: nuclear-transcribed mRNA catabolic process, nonsense-mediated decay (biological_process); GO:0003729: mRNA binding (molecular_function); GO:0003735: structural constituent of ribosome (molecular_function); GO:0005654: nucleoplasm (cellular_component); GO:0005730: nucleolus (cellular_component); GO:0005925: focal adhesion (cellular_component); GO:0006364: rRNA processing (biological_pr…	K02984|RP-S3Ae, RPS3A	http://www.genome.jp/dbget-bin/www_bget?ko:K02984	[J]	Translation, ribosomal structure and biogenesis	gi|961115082|ref|XP_014780414.1|	2.1e-92	174/254(68.50)	345	PREDICTED: 40S ribosomal protein S3a-like [Octopus bimaculoides]	KT755210.1	2e-19	297/412(72.09)	108	Centropages dorsispinatus clone CendocDNA51 40S ribosomal protein S3a mRNA, complete cds	sp|Q8GTE3|RS3A_CICAR	9.6e-125	224/261(85.82)	448	40S ribosomal protein S3a OS=Cicer arietinum PE=2 SV=1
JY_1-10k_transcript/44718	3	GO:0005525: GTP binding (molecular_function); GO:0005622: intracellular (cellular_component); GO:0007264: small GTPase mediated signal transduction (biological_process);	K07877|RAB2A	http://www.genome.jp/dbget-bin/www_bget?ko:K07877	[U]	Intracellular trafficking, secretion, and vesicular transport	gi|951564182|ref|XP_014481041.1|	3.8e-91	167/210(79.52)	341	PREDICTED: ras-related protein Rab-2 [Dinoponera quadriceps]	--	--	--	--	--	sp|P92963|RAB1C_ARATH	1e-107	194/206(94.17)	391	Ras-related protein RABB1c OS=Arabidopsis thaliana GN=RABB1C PE=1 SV=1
JY_1-10k_transcript/32713	1	GO:0003676: nucleic acid binding (molecular_function);	K12836|U2AF1	http://www.genome.jp/dbget-bin/www_bget?ko:K12836	[A]	RNA processing and modification	gi|391345692|ref|XP_003747118.1|	2.7e-68	122/208(58.65)	265	PREDICTED: splicing factor U2af 38 kDa subunit-like [Metaseiulus occidentalis]	--	--	--	--	--	sp|Q9ZQW8|U2AFA_ORYSJ	5.9e-90	148/186(79.57)	332	Splicing factor U2af small subunit A OS=Oryza sativa subsp. japonica GN=U2AF35A PE=2 SV=1
JY_1-10k_transcript/2379	11	GO:0005515: protein binding (molecular_function); GO:0005886: plasma membrane (cellular_component); GO:0031323: regulation of cellular metabolic process (biological_process); GO:0043226: organelle (cellular_component); GO:0044425: membrane part (cellular_component); GO:0044763: single-organism cellular process (biological_process); GO:0048523: negative regulation of cellular process (biological_p…	K05850|ATP2B	http://www.genome.jp/dbget-bin/www_bget?ko:K05850	--	--	gi|560903762|ref|XP_006178250.1|	6e-189	433/1043(41.51)	667	PREDICTED: plasma membrane calcium-transporting ATPase 4 isoform X5 [Camelus ferus]	--	--	--	--	--	sp|Q2QMX9|ACA1_ORYSJ	0	807/1019(79.20)	1624	Calcium-transporting ATPase 1, plasma membrane-type OS=Oryza sativa subsp. japonica GN=Os12g0586600 PE=2 SV=1
JY_1-10k_transcript/7368	--	--	K06699|PSME4	http://www.genome.jp/dbget-bin/www_bget?ko:K06699	[S]	Function unknown	gi|657753381|ref|XP_008312188.1|	8.8e-31	137/531(25.80)	142	PREDICTED: proteasome activator complex subunit 4B-like [Cynoglossus semilaevis]	--	--	--	--	--	sp|F4JC97|PSME4_ARATH	0	551/861(64.00)	1082	Proteasome activator subunit 4 OS=Arabidopsis thaliana GN=PA200 PE=2 SV=2
JY_1-10k_transcript/37790	--	--	--	--	--	--	gi|954580704|ref|XP_014614963.1|	8.9e-58	150/323(46.44)	230	PREDICTED: protein TIC 214-like, partial [Polistes canadensis]	--	--	--	--	--	sp|A9L9E2|TI214_LEMMI	3.8e-115	249/429(58.04)	416	Protein TIC 214 OS=Lemna minor GN=TIC214 PE=3 SV=1
JY_1-10k_transcript/47697	3	GO:0000166: nucleotide binding (molecular_function); GO:0004674: protein serine/threonine kinase activity (molecular_function); GO:0006468: protein phosphorylation (biological_process);	K04371|MAPK1_3	http://www.genome.jp/dbget-bin/www_bget?ko:K04371	[T]	Signal transduction mechanisms	gi|968054371|ref|XP_002004089.2|	2.5e-67	124/206(60.19)	261	uncharacterized protein Dmoj_GI18259 [Drosophila mojavensis]	--	--	--	--	--	sp|Q5Z859|MPK4_ORYSJ	2.1e-109	216/251(86.06)	396	Mitogen-activated protein kinase 4 OS=Oryza sativa subsp. japonica GN=MPK4 PE=2 SV=1
JY_1-10k_transcript/21228	--	--	--	--	--	--	gi|556755044|ref|XP_005972881.1|	5e-33	101/328(30.79)	149	PREDICTED: probable potassium transporter 2-like [Pantholops hodgsonii]	--	--	--	--	--	sp|Q5JK32|HAK5_ORYSJ	1.7e-164	288/499(57.72)	580	Potassium transporter 5 OS=Oryza sativa subsp. japonica GN=HAK5 PE=2 SV=2
JY_1-10k_transcript/26172	--	--	--	--	--	--	--	--	--	--	--	--	--	--	--	--	sp|Q6NQK2|NAC8_ARATH	5.9e-108	215/448(47.99)	392	NAC domain-containing protein 8 OS=Arabidopsis thaliana GN=NAC008 PE=2 SV=1
JY_1-10k_transcript/44490	--	--	K17278|PGRMC1_2	http://www.genome.jp/dbget-bin/www_bget?ko:K17278	[R]	General function prediction only	gi|668453129|gb|KFB41863.1|	5.5e-21	57/151(37.75)	108	hypothetical protein ZHAS_00009707 [Anopheles sinensis]	--	--	--	--	--	sp|Q9M2Z4|MSBP2_ARATH	4.8e-52	112/188(59.57)	206	Membrane steroid-binding protein 2 OS=Arabidopsis thaliana GN=MSBP2 PE=1 SV=1
JY_1-10k_transcript/14937	1	GO:0007165: signal transduction (biological_process);	K04733|IRAK4	http://www.genome.jp/dbget-bin/www_bget?ko:K04733	[T]	Signal transduction mechanisms	gi|634840028|ref|XP_007936113.1|	1.6e-35	100/300(33.33)	157	PREDICTED: interleukin-1 receptor-associated kinase 4 [Orycteropus afer afer]	--	--	--	--	--	sp|Q9FX99|Y1497_ARATH	5.6e-164	330/656(50.30)	579	Probable receptor-like protein kinase At1g49730 OS=Arabidopsis thaliana GN=At1g49730 PE=2 SV=1
JY_1-10k_transcript/30580	--	--	--	--	[MW]	--	--	--	--	--	--	--	--	--	--	--	sp|Q66GR0|FLA17_ARATH	4.7e-141	289/433(66.74)	502	Fasciclin-like arabinogalactan protein 17 OS=Arabidopsis thaliana GN=FLA17 PE=2 SV=1
JY_1-10k_transcript/14474	1	GO:0003755: peptidyl-prolyl cis-trans isomerase activity (molecular_function);	K12736|PPWD1	http://www.genome.jp/dbget-bin/www_bget?ko:K12736	[O]	Posttranslational modification, protein turnover, chaperones	gi|543373875|ref|XP_005530153.1|	3.4e-182	310/598(51.84)	644	PREDICTED: peptidylprolyl isomerase domain and WD repeat-containing protein 1 [Pseudopodoces humilis]	--	--	--	--	--	sp|Q8W4D0|CPY71_ARATH	5.6e-305	488/600(81.33)	1047	Peptidyl-prolyl cis-trans isomerase CYP71 OS=Arabidopsis thaliana GN=CYP71 PE=1 SV=1
JY_1-10k_transcript/53299	15	GO:0000184: nuclear-transcribed mRNA catabolic process, nonsense-mediated decay (biological_process); GO:0000463: maturation of LSU-rRNA from tricistronic rRNA transcript (SSU-rRNA, 5.8S rRNA, LSU-rRNA) (biological_process); GO:0003729: mRNA binding (molecular_function); GO:0003735: structural constituent of ribosome (molecular_function); GO:0005730: nucleolus (cellular_component); GO:0006413: tr…	K02918|RP-L35e, RPL35	http://www.genome.jp/dbget-bin/www_bget?ko:K02918	--	--	gi|957822009|ref|XP_014681346.1|	7.6e-34	81/123(65.85)	150	PREDICTED: 60S ribosomal protein L35 [Priapulus caudatus]	--	--	--	--	--	sp|Q9M5L0|RL35_EUPES	5.2e-49	108/122(88.52)	195	60S ribosomal protein L35 OS=Euphorbia esula GN=RPL35 PE=2 SV=1
JY_1-10k_transcript/47039	2	GO:0008233: peptidase activity (molecular_function); GO:0044424: intracellular part (cellular_component);	K02732|PSMB1	http://www.genome.jp/dbget-bin/www_bget?ko:K02732	--	--	gi|676491240|ref|XP_009065531.1|	2.4e-57	113/213(53.05)	228	hypothetical protein LOTGIDRAFT_132853 [Lottia gigantea]	--	--	--	--	--	sp|O64464|PSB1_ORYSJ	1.7e-109	194/221(87.78)	397	Proteasome subunit beta type-1 OS=Oryza sativa subsp. japonica GN=PBF1 PE=2 SV=1
JY_1-10k_transcript/1293	--	--	--	--	[P]	Inorganic ion transport and metabolism	--	--	--	--	--	--	--	--	--	--	sp|Q42556|PMA9_ARATH	6e-44	323/1001(32.27)	181	ATPase 9, plasma membrane-type OS=Arabidopsis thaliana GN=AHA9 PE=2 SV=2
JY_1-10k_transcript/51735	1	GO:0016020: membrane (cellular_component);	--	--	[C]	Energy production and conversion	gi|11177032|dbj|BAB17854.1|	4.9e-24	61/131(46.56)	117	cytochrome b5 [Ciona savignyi]	--	--	--	--	--	sp|P49098|CYB5_TOBAC	5.3e-61	108/133(81.20)	235	Cytochrome b5 OS=Nicotiana tabacum PE=2 SV=1
JY_1-10k_transcript/29267	4	GO:0003676: nucleic acid binding (molecular_function); GO:0008380: RNA splicing (biological_process); GO:0016787: hydrolase activity (molecular_function); GO:0044424: intracellular part (cellular_component);	K12822|RBM25, S164	http://www.genome.jp/dbget-bin/www_bget?ko:K12822	--	--	gi|734522510|gb|KHN71030.1|	2.2e-10	35/83(42.17)	73	RNA-binding protein 25 [Toxocara canis]	--	--	--	--	--	sp|P49756|RBM25_HUMAN	3.1e-10	37/89(41.57)	68	RNA-binding protein 25 OS=Homo sapiens GN=RBM25 PE=1 SV=3
JY_1-10k_transcript/17295	--	--	--	--	--	--	--	--	--	--	--	--	--	--	--	--	sp|Q6NQK2|NAC8_ARATH	1.3e-48	102/190(53.68)	196	NAC domain-containing protein 8 OS=Arabidopsis thaliana GN=NAC008 PE=2 SV=1
JY_1-10k_transcript/54265	4	GO:0002181: cytoplasmic translation (biological_process); GO:0003735: structural constituent of ribosome (molecular_function); GO:0022625: cytosolic large ribosomal subunit (cellular_component); GO:0044699: single-organism process (biological_process);	K02920|RP-L36e, RPL36	http://www.genome.jp/dbget-bin/www_bget?ko:K02920	--	--	gi|954320235|gb|KRY03408.1|	1.7e-48	103/110(93.64)	198	60S ribosomal protein L36-2 [Trichinella patagoniensis]	--	--	--	--	--	sp|O80929|RL361_ARATH	1e-40	89/112(79.46)	167	60S ribosomal protein L36-1 OS=Arabidopsis thaliana GN=RPL36A PE=2 SV=1
JY_1-10k_transcript/35298	--	--	K14376|PAP	http://www.genome.jp/dbget-bin/www_bget?ko:K14376	[A]	RNA processing and modification	gi|1041137486|ref|XP_017293456.1|	1.5e-34	89/249(35.74)	153	PREDICTED: poly(A) polymerase gamma isoform X1 [Kryptolebias marmoratus]	--	--	--	--	--	sp|Q8VYW1|PAPS4_ARATH	3.5e-103	187/276(67.75)	376	Nuclear poly(A) polymerase 4 OS=Arabidopsis thaliana GN=PAPS4 PE=1 SV=1
JY_1-10k_transcript/46358	--	--	--	--	--	--	--	--	--	--	--	--	--	--	--	--	sp|Q9FPW6|POB1_ARATH	1.5e-116	201/245(82.04)	420	BTB/POZ domain-containing protein POB1 OS=Arabidopsis thaliana GN=POB1 PE=2 SV=2
JY_1-10k_transcript/47572	--	--	--	--	--	--	gi|828207857|ref|XP_012557434.1|	1.2e-06	34/95(35.79)	60	PREDICTED: glucan endo-1,3-beta-glucosidase-like [Hydra vulgaris]	--	--	--	--	--	sp|P52409|E13B_WHEAT	5.5e-71	143/225(63.56)	269	Glucan endo-1,3-beta-glucosidase OS=Triticum aestivum GN=GLC1 PE=2 SV=1
JY_1-10k_transcript/13697	--	--	--	--	--	--	--	--	--	--	--	--	--	--	--	--	sp|Q9ZW75|PMTJ_ARATH	5.4e-186	296/523(56.60)	652	Probable methyltransferase PMT19 OS=Arabidopsis thaliana GN=At2g43200 PE=3 SV=1
JY_1-10k_transcript/44670	--	--	--	--	--	--	gi|954282688|gb|KRX73890.1|	5.3e-08	34/45(75.56)	65	putative ATP synthase 24 kDa subunit, mitochondrial [Trichinella patagoniensis]	--	--	--	--	--	sp|Q9SJ12|ATP7_ARATH	4.2e-88	176/240(73.33)	326	Probable ATP synthase 24 kDa subunit, mitochondrial OS=Arabidopsis thaliana GN=At2g21870 PE=1 SV=1
JY_1-10k_transcript/14110	--	--	K03283|HSPA1_8	http://www.genome.jp/dbget-bin/www_bget?ko:K03283	[O]	Posttranslational modification, protein turnover, chaperones	gi|530584286|ref|XP_005285953.1|	5.3e-58	206/663(31.07)	232	PREDICTED: heat shock-related 70 kDa protein 2 [Chrysemys picta bellii]	XM_015490103.1	3e-40	304/403(75.43)	178	PREDICTED: Marmota marmota marmota heat shock protein family A (Hsp70) member 2 (Hspa2), mRNA	sp|P22954|MD37D_ARATH	1.8e-72	231/670(34.48)	275	Probable mediator of RNA polymerase II transcription subunit 37c OS=Arabidopsis thaliana GN=MED37D PE=1 SV=2
JY_1-10k_transcript/30693	4	GO:0010259: multicellular organism aging (biological_process); GO:0036464: cytoplasmic ribonucleoprotein granule (cellular_component); GO:0040011: locomotion (biological_process); GO:0050896: response to stimulus (biological_process);	K13201|TIA1, TIAL1	http://www.genome.jp/dbget-bin/www_bget?ko:K13201	[R]	General function prediction only	gi|734551123|gb|KHN78820.1|	3.8e-39	100/293(34.13)	169	Nucleolysin TIAR [Toxocara canis]	--	--	--	--	--	sp|Q9LEB3|RBP47_NICPL	2.1e-120	218/346(63.01)	434	Polyadenylate-binding protein RBP47 OS=Nicotiana plumbaginifolia GN=RBP47 PE=1 SV=1
JY_1-10k_transcript/15084	--	--	--	--	--	--	--	--	--	--	--	--	--	--	--	--	sp|Q9LI74|CHUP1_ARATH	2.7e-62	132/259(50.97)	241	Protein CHUP1, chloroplastic OS=Arabidopsis thaliana GN=CHUP1 PE=1 SV=1
JY_1-10k_transcript/36456	1	GO:0005488: binding (molecular_function);	K10133|TP53I3	http://www.genome.jp/dbget-bin/www_bget?ko:K10133	[CR]	--	gi|556736089|ref|XP_005963647.1|	1.2e-81	156/313(49.84)	310	PREDICTED: quinone oxidoreductase PIG3-like [Pantholops hodgsonii]	--	--	--	--	--	sp|Q53FA7|QORX_HUMAN	4.3e-58	131/317(41.32)	226	Quinone oxidoreductase PIG3 OS=Homo sapiens GN=TP53I3 PE=1 SV=2
JY_1-10k_transcript/13328	1	GO:0016787: hydrolase activity (molecular_function);	K14805|DDX24, MAK5	http://www.genome.jp/dbget-bin/www_bget?ko:K14805	--	--	gi|156404211|ref|XP_001640301.1|	2.2e-104	233/572(40.73)	386	predicted protein [Nematostella vectensis]	--	--	--	--	--	sp|A2XVF7|RH13_ORYSI	7.8e-241	430/623(69.02)	834	DEAD-box ATP-dependent RNA helicase 13 OS=Oryza sativa subsp. indica GN=OsI_016050 PE=3 SV=2
JY_1-10k_transcript/52556	--	--	--	--	--	--	gi|957818407|ref|XP_014669668.1|	1e-10	57/169(33.73)	73	PREDICTED: probable indole-3-acetic acid-amido synthetase GH3.9 [Priapulus caudatus]	--	--	--	--	--	sp|P0C0M2|GH32_ORYSJ	9.7e-73	132/180(73.33)	274	Probable indole-3-acetic acid-amido synthetase GH3.2 OS=Oryza sativa subsp. japonica GN=GH3.2 PE=2 SV=1
JY_1-10k_transcript/7779	--	--	--	--	[S]	Function unknown	--	--	--	--	--	--	--	--	--	--	--	--	--	--	--
JY_1-10k_transcript/46363	4	GO:0005524: ATP binding (molecular_function); GO:0006457: protein folding (biological_process); GO:0006950: response to stress (biological_process); GO:0051082: unfolded protein binding (molecular_function);	K04079|htpG, HSP90A	http://www.genome.jp/dbget-bin/www_bget?ko:K04079	[O]	Posttranslational modification, protein turnover, chaperones	gi|14198259|gb|AAH08189.1|	3.2e-108	211/234(90.17)	397	Unknown (protein for IMAGE:3584589), partial [Mus musculus]	KP121423.1	2e-108	314/362(86.74)	403	Siniperca chuatsi heat shock protein 90 mRNA, partial cds	sp|A2YWQ1|HSP81_ORYSI	2.4e-114	215/233(92.27)	413	Heat shock protein 81-1 OS=Oryza sativa subsp. indica GN=HSP81-1 PE=2 SV=1
JY_1-10k_transcript/17411	13	GO:0004478: methionine adenosyltransferase activity (molecular_function); GO:0005524: ATP binding (molecular_function); GO:0005829: cytosol (cellular_component); GO:0006556: S-adenosylmethionine biosynthetic process (biological_process); GO:0007623: circadian rhythm (biological_process); GO:0009725: response to hormone (biological_process); GO:0016597: amino acid binding (molecular_function); GO:…	K00789|metK	http://www.genome.jp/dbget-bin/www_bget?ko:K00789	[H]	Coenzyme transport and metabolism	gi|734596002|ref|XP_010734609.1|	8.2e-143	251/387(64.86)	513	PREDICTED: S-adenosylmethionine synthase isoform type-2-like [Larimichthys crocea]	BC080342.1	2e-32	132/157(84.08)	152	Xenopus tropicalis methionine adenosyltransferase II, alpha, mRNA (cDNA clone MGC:79598 IMAGE:6979233), complete cds	sp|A4PU48|METK_MEDTR	1.2e-221	367/394(93.15)	770	S-adenosylmethionine synthase OS=Medicago truncatula GN=METK PE=3 SV=1
JY_1-10k_transcript/17803	--	--	K01464|DPYS, dht, hydA	http://www.genome.jp/dbget-bin/www_bget?ko:K01464	--	--	gi|551512071|ref|XP_005807551.1|	2.5e-128	237/475(49.89)	465	PREDICTED: dihydropyrimidinase [Xiphophorus maculatus]	--	--	--	--	--	sp|Q9FMP3|DPYS_ARATH	3.4e-232	392/519(75.53)	805	Dihydropyrimidinase OS=Arabidopsis thaliana GN=PYD2 PE=1 SV=1
JY_1-10k_transcript/36072	--	--	K09291|TPR, MLP1, MLP2	http://www.genome.jp/dbget-bin/www_bget?ko:K09291	--	--	--	--	--	--	--	--	--	--	--	--	sp|A4GSN8|NUA_ARATH	2.4e-67	164/303(54.13)	257	Nuclear-pore anchor OS=Arabidopsis thaliana GN=NUA PE=1 SV=1
JY_1-10k_transcript/53663	--	--	--	--	--	--	gi|242002550|ref|XP_002435918.1|	4.5e-15	47/88(53.41)	87	hypothetical protein IscW_ISCW024385 [Ixodes scapularis]	LM735493.1	3e-80	288/346(83.24)	309	Protopolystoma xenopodis genome assembly P_xenopodis_South_Africa ,scaffold PXEA_scaffold0028316	--	--	--	--	--
JY_1-10k_transcript/44829	3	GO:0006364: rRNA processing (biological_process); GO:0022627: cytosolic small ribosomal subunit (cellular_component); GO:0042274: ribosomal small subunit biogenesis (biological_process);	K02991|RP-S6e, RPS6	http://www.genome.jp/dbget-bin/www_bget?ko:K02991	[J]	Translation, ribosomal structure and biogenesis	gi|392874654|gb|AFM86159.1|	3.2e-74	154/246(62.60)	285	ribosomal protein S6 [Callorhinchus milii]	--	--	--	--	--	sp|P51430|RS62_ARATH	2.1e-116	214/249(85.94)	420	40S ribosomal protein S6-2 OS=Arabidopsis thaliana GN=RPS6B PE=1 SV=3
JY_1-10k_transcript/33002	3	GO:0000166: nucleotide binding (molecular_function); GO:0006807: nitrogen compound metabolic process (biological_process); GO:0016874: ligase activity (molecular_function);	K01915|glnA, GLUL	http://www.genome.jp/dbget-bin/www_bget?ko:K01915	[E]	Amino acid transport and metabolism	gi|676426165|ref|XP_009044536.1|	1.5e-119	205/344(59.59)	436	hypothetical protein LOTGIDRAFT_184997 [Lottia gigantea]	--	--	--	--	--	sp|P51118|GLNA1_VITVI	9.3e-197	320/356(89.89)	687	Glutamine synthetase cytosolic isozyme 1 OS=Vitis vinifera GN=GS1-1 PE=2 SV=1
JY_1-10k_transcript/18017	--	--	K12580|CNOT3, NOT3	http://www.genome.jp/dbget-bin/www_bget?ko:K12580	--	--	gi|195116169|ref|XP_002002628.1|	4.4e-11	44/98(44.90)	76	uncharacterized protein Dmoj_GI11716 [Drosophila mojavensis]	--	--	--	--	--	sp|Q5XVF0|MEE12_ARATH	5.8e-14	38/65(58.46)	80	TATA box-binding protein-associated factor RNA polymerase I subunit B OS=Arabidopsis thaliana GN=MEE12 PE=1 SV=1
JY_1-10k_transcript/52454	--	--	--	--	--	--	gi|762164817|ref|XP_011420739.1|	1.3e-10	42/103(40.78)	73	PREDICTED: huntingtin-interacting protein K-like [Crassostrea gigas]	--	--	--	--	--	sp|Q9NX55|HYPK_HUMAN	1e-08	36/96(37.50)	62	Huntingtin-interacting protein K OS=Homo sapiens GN=HYPK PE=1 SV=2
JY_1-10k_transcript/28103	--	--	K20474|RINT1, TIP20	http://www.genome.jp/dbget-bin/www_bget?ko:K20474	[UD]	--	gi|683470426|gb|KFZ64635.1|	3.2e-20	109/482(22.61)	106	RAD50-interacting protein 1, partial [Podiceps cristatus]	--	--	--	--	--	sp|Q9STU3|MAG2_ARATH	8.2e-160	278/505(55.05)	565	RINT1-like protein MAG2 OS=Arabidopsis thaliana GN=MAG2 PE=1 SV=1
JY_1-10k_transcript/50998	--	--	--	--	[S]	Function unknown	--	--	--	--	--	--	--	--	--	--	--	--	--	--	--
JY_1-10k_transcript/3518	--	--	K01176|E3.2.1.1, amyA, malS	http://www.genome.jp/dbget-bin/www_bget?ko:K01176	--	--	gi|572280504|ref|XP_006614569.1|	2.9e-09	80/351(22.79)	70	PREDICTED: alpha-amylase 4N-like [Apis dorsata]	--	--	--	--	--	sp|Q94A41|AMY3_ARATH	0	537/899(59.73)	1103	Alpha-amylase 3, chloroplastic OS=Arabidopsis thaliana GN=AMY3 PE=2 SV=1
JY_1-10k_transcript/27586	--	--	K11247|SH3GL	http://www.genome.jp/dbget-bin/www_bget?ko:K11247	--	--	gi|586476885|ref|XP_006868989.1|	2.8e-08	40/133(30.08)	66	PREDICTED: endophilin-A2 isoform X2 [Chrysochloris asiatica]	--	--	--	--	--	sp|Q8VWF1|SH3P2_ARATH	2.5e-148	273/368(74.18)	526	SH3 domain-containing protein 2 OS=Arabidopsis thaliana GN=SH3P2 PE=1 SV=1
JY_1-10k_transcript/49119	--	--	K03259|EIF4E	http://www.genome.jp/dbget-bin/www_bget?ko:K03259	[J]	Translation, ribosomal structure and biogenesis	gi|114051309|ref|NP_001040379.1|	1.2e-42	87/189(46.03)	179	mRNA cap-binding protein eIF4E [Bombyx mori]	--	--	--	--	--	sp|O81481|IF4E1_MAIZE	6.9e-86	143/200(71.50)	318	Eukaryotic translation initiation factor 4E-1 OS=Zea mays PE=2 SV=1
JY_1-10k_transcript/25542	--	--	--	--	--	--	gi|998522318|ref|XP_015522227.1|	2.1e-72	181/509(35.56)	279	PREDICTED: nuclear export mediator factor NEMF homolog [Neodiprion lecontei]	--	--	--	--	--	sp|Q9VBX1|NEMF_DROME	7.9e-70	184/537(34.26)	266	Nuclear export mediator factor NEMF homolog OS=Drosophila melanogaster GN=Clbn PE=1 SV=2
JY_1-10k_transcript/54080	4	GO:0002181: cytoplasmic translation (biological_process); GO:0003735: structural constituent of ribosome (molecular_function); GO:0022625: cytosolic large ribosomal subunit (cellular_component); GO:0042273: ribosomal large subunit biogenesis (biological_process);	K02917|RP-L35Ae, RPL35A	http://www.genome.jp/dbget-bin/www_bget?ko:K02917	--	--	gi|469664449|gb|AGH70179.1|	1e-29	65/111(58.56)	136	60S ribosomal protein L35a [Placozoa sp. H4]	--	--	--	--	--	sp|Q9LMK0|R35A1_ARATH	8.4e-54	99/112(88.39)	211	60S ribosomal protein L35a-1 OS=Arabidopsis thaliana GN=RPL35AA PE=3 SV=1
JY_1-10k_transcript/49872	--	--	--	--	--	--	--	--	--	--	--	--	--	--	--	--	sp|O80920|PYL4_ARATH	2.6e-56	112/158(70.89)	220	Abscisic acid receptor PYL4 OS=Arabidopsis thaliana GN=PYL4 PE=1 SV=1
JY_1-10k_transcript/29615	3	GO:0005634: nucleus (cellular_component); GO:0010265: SCF complex assembly (biological_process); GO:0016567: protein ubiquitination (biological_process);	K17263|CAND1	http://www.genome.jp/dbget-bin/www_bget?ko:K17263	--	--	gi|780138348|ref|XP_011680284.1|	3.2e-102	199/402(49.50)	378	PREDICTED: cullin-associated NEDD8-dissociated protein 1 isoform X1 [Strongylocentrotus purpuratus]	--	--	--	--	--	sp|Q8L5Y6|CAND1_ARATH	3.5e-179	330/418(78.95)	629	Cullin-associated NEDD8-dissociated protein 1 OS=Arabidopsis thaliana GN=CAND1 PE=1 SV=1
JY_1-10k_transcript/20930	3	GO:0000502: proteasome complex (cellular_component); GO:0030163: protein catabolic process (biological_process); GO:0044707: single-multicellular organism process (biological_process);	K03033|PSMD3, RPN3	http://www.genome.jp/dbget-bin/www_bget?ko:K03033	[O]	Posttranslational modification, protein turnover, chaperones	gi|919013700|ref|XP_013391357.1|	1.5e-98	204/436(46.79)	366	PREDICTED: 26S proteasome non-ATPase regulatory subunit 3-like [Lingula anatina]	--	--	--	--	--	sp|Q06364|PSMD3_DAUCA	2.3e-193	348/438(79.45)	676	Probable 26S proteasome non-ATPase regulatory subunit 3 OS=Daucus carota GN=21D7 PE=1 SV=2
JY_1-10k_transcript/45532	--	--	K16911|DDX21	http://www.genome.jp/dbget-bin/www_bget?ko:K16911	[A]	RNA processing and modification	--	--	--	--	--	--	--	--	--	--	sp|Q8L7S8|RH3_ARATH	1.2e-15	37/56(66.07)	85	DEAD-box ATP-dependent RNA helicase 3, chloroplastic OS=Arabidopsis thaliana GN=RH3 PE=1 SV=2
JY_1-10k_transcript/34042	--	--	--	--	--	--	--	--	--	--	--	--	--	--	--	--	sp|O64571|UBA1C_ARATH	4.3e-13	36/88(40.91)	77	UBP1-associated proteins 1C OS=Arabidopsis thaliana GN=UBA1C PE=3 SV=2
JY_1-10k_transcript/26380	1	GO:0005488: binding (molecular_function);	K13098|TLS, FUS	http://www.genome.jp/dbget-bin/www_bget?ko:K13098	--	--	gi|646717054|gb|KDR20048.1|	5.1e-29	70/178(39.33)	135	RNA-binding protein cabeza [Zootermopsis nevadensis]	--	--	--	--	--	sp|Q9AST1|TAF15_ARATH	6.7e-104	232/318(72.96)	379	Transcription initiation factor TFIID subunit 15 OS=Arabidopsis thaliana GN=TAF15 PE=1 SV=1
JY_1-10k_transcript/18623	--	--	K09699|DBT, bkdB	http://www.genome.jp/dbget-bin/www_bget?ko:K09699	--	--	gi|675365677|gb|KFM58579.1|	2e-90	182/438(41.55)	339	Lipoamide acyltransferase component of branched-chain alpha-keto acid dehydrogenase complex, mitochondrial, partial [Stegodyphus mimosarum]	--	--	--	--	--	sp|Q9M7Z1|ODB2_ARATH	2e-146	290/501(57.88)	520	Lipoamide acyltransferase component of branched-chain alpha-keto acid dehydrogenase complex, mitochondrial OS=Arabidopsis thaliana GN=BCE2 PE=1 SV=1
JY_1-10k_transcript/22963	5	GO:0004672: protein kinase activity (molecular_function); GO:0005488: binding (molecular_function); GO:0006468: protein phosphorylation (biological_process); GO:0007165: signal transduction (biological_process); GO:0044464: cell part (cellular_component);	K08896|BMX, ETK	http://www.genome.jp/dbget-bin/www_bget?ko:K08896	[T]	Signal transduction mechanisms	gi|761904863|ref|XP_011410477.1|	3e-11	46/147(31.29)	76	PREDICTED: uncharacterized protein LOC100631648 [Amphimedon queenslandica]	--	--	--	--	--	sp|P51813|BMX_HUMAN	3.1e-11	43/112(38.39)	71	Cytoplasmic tyrosine-protein kinase BMX OS=Homo sapiens GN=BMX PE=1 SV=1
JY_1-10k_transcript/5825	--	--	--	--	--	--	gi|734559088|gb|KHN85530.1|	3.7e-27	70/95(73.68)	130	hypothetical protein Tcan_01978 [Toxocara canis]	KF982844.1	0	596/619(96.28)	1014	Bombyx mori 18S ribosomal RNA gene, partial sequence	--	--	--	--	--
JY_1-10k_transcript/26110	6	GO:0003677: DNA binding (molecular_function); GO:0003824: catalytic activity (molecular_function); GO:0006259: DNA metabolic process (biological_process); GO:0044424: intracellular part (cellular_component); GO:0051716: cellular response to stimulus (biological_process); GO:0065007: biological regulation (biological_process);	K10885|XRCC5, KU80, G22P2	http://www.genome.jp/dbget-bin/www_bget?ko:K10885	--	--	gi|919039316|ref|XP_013403161.1|	2.2e-48	162/548(29.56)	199	PREDICTED: X-ray repair cross-complementing protein 5-like [Lingula anatina]	--	--	--	--	--	sp|Q75IP6|KU80_ORYSJ	5.9e-206	352/517(68.09)	718	ATP-dependent DNA helicase 2 subunit KU80 OS=Oryza sativa subsp. japonica GN=KU80 PE=1 SV=1
JY_1-10k_transcript/18422	27	GO:0000082: G1/S transition of mitotic cell cycle (biological_process); GO:0002028: regulation of sodium ion transport (biological_process); GO:0004674: protein serine/threonine kinase activity (molecular_function); GO:0005634: nucleus (cellular_component); GO:0006816: calcium ion transport (biological_process); GO:0006875: cellular metal ion homeostasis (biological_process); GO:0010646: regulati…	K13412|CPK	http://www.genome.jp/dbget-bin/www_bget?ko:K13412	[T]	Signal transduction mechanisms	gi|967510619|ref|XP_002805943.2|	6.4e-60	114/261(43.68)	238	PREDICTED: calcium-dependent protein kinase 2-like, partial [Macaca mulatta]	--	--	--	--	--	sp|Q42438|CDPK8_ARATH	3e-233	396/529(74.86)	809	Calcium-dependent protein kinase 8 OS=Arabidopsis thaliana GN=CPK8 PE=1 SV=1
JY_1-10k_transcript/33665	--	--	K17987|NBR1	http://www.genome.jp/dbget-bin/www_bget?ko:K17987	--	--	gi|506968491|gb|AGM32589.1|	1.8e-22	58/144(40.28)	113	hypothetical protein [Coptotermes formosanus]	--	--	--	--	--	sp|Q9SB64|NBR1_ARATH	8e-66	182/415(43.86)	252	Protein NBR1 homolog OS=Arabidopsis thaliana GN=NBR1 PE=1 SV=1
JY_1-10k_transcript/32118	--	--	K17508|PTC7, PPTC7	http://www.genome.jp/dbget-bin/www_bget?ko:K17508	[T]	Signal transduction mechanisms	gi|524892261|ref|XP_005102660.1|	4.4e-32	94/245(38.37)	145	PREDICTED: protein phosphatase PTC7 homolog [Aplysia californica]	--	--	--	--	--	sp|Q9SUK9|P2C55_ARATH	1.2e-117	241/410(58.78)	424	Probable protein phosphatase 2C 55 OS=Arabidopsis thaliana GN=At4g16580 PE=2 SV=2
JY_1-10k_transcript/46023	3	GO:0044237: cellular metabolic process (biological_process); GO:0044238: primary metabolic process (biological_process); GO:1901564: organonitrogen compound metabolic process (biological_process);	K15115|SLC25A32, MFT	http://www.genome.jp/dbget-bin/www_bget?ko:K15115	--	--	gi|383849023|ref|XP_003700146.1|	4.1e-36	85/192(44.27)	158	PREDICTED: mitochondrial folate transporter/carrier [Megachile rotundata]	--	--	--	--	--	sp|O22261|NDT1_ARATH	2.3e-85	157/195(80.51)	317	Nicotinamide adenine dinucleotide transporter 1, chloroplastic OS=Arabidopsis thaliana GN=NDT1 PE=1 SV=2
JY_1-10k_transcript/29559	--	--	--	--	--	--	--	--	--	--	--	--	--	--	--	--	sp|Q8VYJ2|AHL1_ARATH	1.5e-70	160/282(56.74)	268	AT-hook motif nuclear-localized protein 1 OS=Arabidopsis thaliana GN=AHL1 PE=1 SV=1
JY_1-10k_transcript/1218	--	--	--	--	[R]	General function prediction only	--	--	--	--	--	--	--	--	--	--	--	--	--	--	--
JY_1-10k_transcript/12437	--	--	--	--	[Z]	Cytoskeleton	--	--	--	--	--	--	--	--	--	--	--	--	--	--	--
JY_1-10k_transcript/41867	23	GO:0000165: MAPK cascade (biological_process); GO:0000209: protein polyubiquitination (biological_process); GO:0000932: P-body (cellular_component); GO:0002223: stimulatory C-type lectin receptor signaling pathway (biological_process); GO:0002479: antigen processing and presentation of exogenous peptide antigen via MHC class I, TAP-dependent (biological_process); GO:0004175: endopeptidase activit…	K02728|PSMA4	http://www.genome.jp/dbget-bin/www_bget?ko:K02728	--	--	gi|260804394|ref|XP_002597073.1|	7e-75	146/239(61.09)	287	hypothetical protein BRAFLDRAFT_201484 [Branchiostoma floridae]	XM_005930759.2	7e-14	80/96(83.33)	89.8	PREDICTED: Haplochromis burtoni proteasome subunit alpha 4 (psma4), transcript variant X2, mRNA	sp|P52427|PSA4_SPIOL	3e-121	220/250(88.00)	436	Proteasome subunit alpha type-4 OS=Spinacia oleracea GN=PAC1 PE=2 SV=1
JY_1-10k_transcript/14532	9	GO:0004176: ATP-dependent peptidase activity (molecular_function); GO:0005743: mitochondrial inner membrane (cellular_component); GO:0006461: protein complex assembly (biological_process); GO:0008053: mitochondrial fusion (biological_process); GO:0008237: metallopeptidase activity (molecular_function); GO:0034982: mitochondrial protein processing (biological_process); GO:0042407: cristae formatio…	K08956|AFG3	http://www.genome.jp/dbget-bin/www_bget?ko:K08956	[O]	Posttranslational modification, protein turnover, chaperones	gi|815929178|ref|XP_012249034.1|	3.1e-79	172/341(50.44)	302	PREDICTED: ATP-dependent zinc metalloprotease FTSH 1, chloroplastic-like [Bombus impatiens]	--	--	--	--	--	sp|Q9M895|FTSI3_ARATH	4.6e-198	365/532(68.61)	692	Probable inactive ATP-dependent zinc metalloprotease FTSHI 3, chloroplastic OS=Arabidopsis thaliana GN=FTSHI3 PE=1 SV=1
JY_1-10k_transcript/34527	2	GO:0006779: porphyrin-containing compound biosynthetic process (biological_process); GO:0016829: lyase activity (molecular_function);	K01599|hemE, UROD	http://www.genome.jp/dbget-bin/www_bget?ko:K01599	--	--	gi|297573435|gb|ADI46568.1|	5.3e-96	169/338(50.00)	357	uroporphyrinogen decarboxylase [Elysia chlorotica]	--	--	--	--	--	sp|Q42967|DCUP_TOBAC	5.6e-173	306/388(78.87)	608	Uroporphyrinogen decarboxylase, chloroplastic OS=Nicotiana tabacum GN=DCUP PE=1 SV=1
JY_1-10k_transcript/8824	--	--	K12847|USP39, SAD1	http://www.genome.jp/dbget-bin/www_bget?ko:K12847	[Z]	Cytoskeleton	gi|926630996|ref|XP_013781211.1|	1.3e-137	256/472(54.24)	496	PREDICTED: U4/U6.U5 tri-snRNP-associated protein 2-like [Limulus polyphemus]	--	--	--	--	--	sp|Q53GS9|SNUT2_HUMAN	3.2e-134	246/471(52.23)	480	U4/U6.U5 tri-snRNP-associated protein 2 OS=Homo sapiens GN=USP39 PE=1 SV=2
JY_1-10k_transcript/6923	--	--	--	--	--	--	--	--	--	--	--	--	--	--	--	--	sp|O82345|BAG6_ARATH	8.8e-29	125/405(30.86)	130	BAG family molecular chaperone regulator 6 OS=Arabidopsis thaliana GN=BAG6 PE=1 SV=1
JY_1-10k_transcript/38845	3	GO:0003723: RNA binding (molecular_function); GO:0030529: intracellular ribonucleoprotein complex (cellular_component); GO:0044428: nuclear part (cellular_component);	K11092|SNRPA1	http://www.genome.jp/dbget-bin/www_bget?ko:K11092	--	--	gi|913325531|ref|XP_013194130.1|	2.5e-52	126/260(48.46)	212	PREDICTED: U2 small nuclear ribonucleoprotein A&apos; [Amyelois transitella]	--	--	--	--	--	sp|P43333|RU2A_ARATH	4.3e-87	174/243(71.60)	323	U2 small nuclear ribonucleoprotein A&apos; OS=Arabidopsis thaliana GN=At1g09760 PE=2 SV=2
JY_1-10k_transcript/44236	6	GO:0003979: UDP-glucose 6-dehydrogenase activity (molecular_function); GO:0005634: nucleus (cellular_component); GO:0005829: cytosol (cellular_component); GO:0005975: carbohydrate metabolic process (biological_process); GO:0006024: glycosaminoglycan biosynthetic process (biological_process); GO:0006065: UDP-glucuronate biosynthetic process (biological_process);	K00012|UGDH, ugd	http://www.genome.jp/dbget-bin/www_bget?ko:K00012	[GT]	--	gi|241574833|ref|XP_002403144.1|	5.9e-76	142/239(59.41)	290	UDP-glucose dehydrogenase, putative [Ixodes scapularis]	--	--	--	--	--	sp|Q9AUV6|UGDH3_ORYSJ	1.5e-133	228/249(91.57)	477	UDP-glucose 6-dehydrogenase 3 OS=Oryza sativa subsp. japonica GN=UGD3 PE=2 SV=1
JY_1-10k_transcript/19331	4	GO:0002376: immune system process (biological_process); GO:0005488: binding (molecular_function); GO:0007165: signal transduction (biological_process); GO:0016301: kinase activity (molecular_function);	K04733|IRAK4	http://www.genome.jp/dbget-bin/www_bget?ko:K04733	[T]	Signal transduction mechanisms	gi|826277130|ref|XP_012493938.1|	1.1e-46	117/314(37.26)	194	PREDICTED: interleukin-1 receptor-associated kinase 4 [Propithecus coquereli]	--	--	--	--	--	sp|O49840|APK2B_ARATH	1.1e-129	218/283(77.03)	465	Protein kinase 2B, chloroplastic OS=Arabidopsis thaliana GN=APK2B PE=2 SV=1
JY_1-10k_transcript/34401	--	--	--	--	--	--	--	--	--	--	--	--	--	--	--	--	sp|Q9SRR0|PEX13_ARATH	1.1e-48	209/310(67.42)	195	Peroxisomal membrane protein 13 OS=Arabidopsis thaliana GN=PEX13 PE=1 SV=1
JY_1-10k_transcript/26221	--	--	--	--	[R]	General function prediction only	--	--	--	--	--	--	--	--	--	--	sp|Q8S9K3|VAR3_ARATH	9.2e-21	68/222(30.63)	103	Zinc finger protein VAR3, chloroplastic OS=Arabidopsis thaliana GN=VAR3 PE=1 SV=2
JY_1-10k_transcript/14497	--	--	--	--	[E]	Amino acid transport and metabolism	gi|685824308|emb|CEF59362.1|	1.9e-07	92/417(22.06)	64	Amino acid transporter, transmembrane family-containing protein [Strongyloides ratti]	--	--	--	--	--	sp|Q9FEL7|LAX2_MEDTR	1.6e-251	419/495(84.65)	870	Auxin transporter-like protein 2 OS=Medicago truncatula GN=LAX2 PE=2 SV=1
JY_1-10k_transcript/39813	--	--	--	--	--	--	--	--	--	--	--	--	--	--	--	--	sp|Q9SF29|SYP71_ARATH	1.1e-102	199/268(74.25)	374	Syntaxin-71 OS=Arabidopsis thaliana GN=SYP71 PE=1 SV=1
JY_1-10k_transcript/54878	--	--	K02998|RP-SAe, RPSA	http://www.genome.jp/dbget-bin/www_bget?ko:K02998	--	--	--	--	--	--	--	--	--	--	--	--	sp|O22518|RSSA_SOYBN	7.7e-13	34/45(75.56)	75	40S ribosomal protein SA OS=Glycine max PE=2 SV=1
JY_1-10k_transcript/44410	4	GO:0000398: mRNA splicing, via spliceosome (biological_process); GO:0005685: U1 snRNP (cellular_component); GO:0030619: U1 snRNA binding (molecular_function); GO:0035614: snRNA stem-loop binding (molecular_function);	K11094|SNRPB2	http://www.genome.jp/dbget-bin/www_bget?ko:K11094	[A]	RNA processing and modification	gi|156402885|ref|XP_001639820.1|	1.1e-58	124/231(53.68)	233	predicted protein [Nematostella vectensis]	KC740865.1	3e-12	184/253(72.73)	84.2	Coptotermes formosanus clone CFSNI2301 RNA binding domain containing protein mRNA, complete cds	sp|B8AM21|RU2B_ORYSI	2.7e-76	184/238(77.31)	287	U2 small nuclear ribonucleoprotein B&apos;&apos; OS=Oryza sativa subsp. indica GN=OsI_11177 PE=3 SV=1
JY_1-10k_transcript/37996	--	--	--	--	[K]	Transcription	--	--	--	--	--	--	--	--	--	--	sp|Q9FIX0|AGL81_ARATH	2.5e-07	29/60(48.33)	58	Agamous-like MADS-box protein AGL81 OS=Arabidopsis thaliana GN=AGL81 PE=1 SV=1
JY_1-10k_transcript/37058	--	--	--	--	[CR]	--	gi|556740603|ref|XP_005965845.1|	1.2e-81	165/371(44.47)	310	PREDICTED: putative 12-oxophytodienoate reductase 5-like [Pantholops hodgsonii]	--	--	--	--	--	sp|Q69TI0|OPR5_ORYSJ	2.3e-168	282/367(76.84)	593	Putative 12-oxophytodienoate reductase 5 OS=Oryza sativa subsp. japonica GN=OPR5 PE=2 SV=1
JY_1-10k_transcript/8090	4	GO:0003008: system process (biological_process); GO:0008152: metabolic process (biological_process); GO:0016787: hydrolase activity (molecular_function); GO:0044763: single-organism cellular process (biological_process);	K01187|malZ	http://www.genome.jp/dbget-bin/www_bget?ko:K01187	--	--	gi|195998694|ref|XP_002109215.1|	1.8e-169	306/682(44.87)	602	hypothetical protein TRIADDRAFT_21692 [Trichoplax adhaerens]	--	--	--	--	--	sp|Q9S7Y7|XYL1_ARATH	0	559/800(69.88)	1204	Alpha-xylosidase 1 OS=Arabidopsis thaliana GN=XYL1 PE=1 SV=1
JY_1-10k_transcript/11661	4	GO:0003676: nucleic acid binding (molecular_function); GO:0004386: helicase activity (molecular_function); GO:0005524: ATP binding (molecular_function); GO:0043170: macromolecule metabolic process (biological_process);	K20096|DDX28	http://www.genome.jp/dbget-bin/www_bget?ko:K20096	[A]	RNA processing and modification	gi|47077008|dbj|BAD18438.1|	3.2e-175	298/416(71.63)	621	unnamed protein product [Homo sapiens]	--	--	--	--	--	sp|Q0DVX2|RH50_ORYSJ	7.5e-199	366/619(59.13)	695	DEAD-box ATP-dependent RNA helicase 50 OS=Oryza sativa subsp. japonica GN=Os03g0108600 PE=2 SV=2
JY_1-10k_transcript/36578	--	--	--	--	--	--	--	--	--	--	--	--	--	--	--	--	sp|Q96262|PCAP1_ARATH	4.9e-17	50/101(49.50)	90	Plasma membrane-associated cation-binding protein 1 OS=Arabidopsis thaliana GN=PCAP1 PE=1 SV=1
JY_1-10k_transcript/42417	--	--	--	--	--	--	gi|1036778439|ref|XP_017110394.1|	1.4e-17	74/288(25.69)	97	PREDICTED: nuclease S1-like [Drosophila elegans]	--	--	--	--	--	sp|Q9SXA6|ENDO1_ARATH	7.1e-126	197/283(69.61)	451	Endonuclease 1 OS=Arabidopsis thaliana GN=ENDO1 PE=1 SV=1
JY_1-10k_transcript/46391	7	GO:0016798: hydrolase activity, acting on glycosyl bonds (molecular_function); GO:0034097: response to cytokine (biological_process); GO:0043170: macromolecule metabolic process (biological_process); GO:0044238: primary metabolic process (biological_process); GO:0044699: single-organism process (biological_process); GO:0048522: positive regulation of cellular process (biological_process); GO:0051…	K01183|E3.2.1.14	http://www.genome.jp/dbget-bin/www_bget?ko:K01183	[G]	Carbohydrate transport and metabolism	gi|589939590|ref|XP_006982537.1|	2.4e-29	91/240(37.92)	136	PREDICTED: chitotriosidase-1 [Peromyscus maniculatus bairdii]	--	--	--	--	--	sp|Q9D7Q1|CHIT1_MOUSE	1.6e-28	92/240(38.33)	128	Chitotriosidase-1 OS=Mus musculus GN=Chit1 PE=1 SV=2
JY_1-10k_transcript/21513	--	--	--	--	[CR]	--	gi|826413863|ref|XP_012521586.1|	3.2e-16	67/236(28.39)	93	PREDICTED: zeaxanthin epoxidase, chloroplastic-like, partial [Monomorium pharaonis]	--	--	--	--	--	sp|Q0JCU7|ZEP_ORYSJ	4.4e-242	408/540(75.56)	838	Zeaxanthin epoxidase, chloroplastic OS=Oryza sativa subsp. japonica GN=ZEP PE=2 SV=1
JY_1-10k_transcript/16118	--	--	--	--	[I]	Lipid transport and metabolism	gi|1026916091|gb|OAF65451.1|	9.6e-09	72/314(22.93)	68	Lecithin-cholesterol acyltransferase [Intoshia linei]	--	--	--	--	--	sp|Q71N54|LCAT4_ARATH	7.6e-190	328/545(60.18)	665	Lecithin-cholesterol acyltransferase-like 4 OS=Arabidopsis thaliana GN=LCAT4 PE=1 SV=1
JY_1-10k_transcript/11472	8	GO:0000028: ribosomal small subunit assembly (biological_process); GO:0000462: maturation of SSU-rRNA from tricistronic rRNA transcript (SSU-rRNA, 5.8S rRNA, LSU-rRNA) (biological_process); GO:0003735: structural constituent of ribosome (molecular_function); GO:0005763: mitochondrial small ribosomal subunit (cellular_component); GO:0006412: translation (biological_process); GO:0022627: cytosolic …	K02948|RP-S11, MRPS11, rpsK	http://www.genome.jp/dbget-bin/www_bget?ko:K02948	--	--	gi|556756359|ref|XP_005973529.1|	9.2e-32	63/114(55.26)	145	PREDICTED: 30S ribosomal protein S11, chloroplastic-like [Pantholops hodgsonii]	--	--	--	--	--	sp|A6MMN9|RPOA_DIOEL	1.2e-122	212/239(88.70)	442	DNA-directed RNA polymerase subunit alpha OS=Dioscorea elephantipes GN=rpoA PE=3 SV=1
JY_1-10k_transcript/2682	--	--	K03881|ND4	http://www.genome.jp/dbget-bin/www_bget?ko:K03881	[C]	Energy production and conversion	gi|556742519|ref|XP_005966782.1|	1.8e-129	265/485(54.64)	470	PREDICTED: NADH-ubiquinone oxidoreductase chain 4-like [Pantholops hodgsonii]	--	--	--	--	--	sp|P93313|NU4M_ARATH	1.7e-263	475/494(96.15)	910	NADH-ubiquinone oxidoreductase chain 4 OS=Arabidopsis thaliana GN=ND4 PE=2 SV=2
JY_1-10k_transcript/53798	--	--	K02183|CALM	http://www.genome.jp/dbget-bin/www_bget?ko:K02183	[T]	Signal transduction mechanisms	gi|823428529|ref|XP_012421844.1|	5.1e-11	44/135(32.59)	74	PREDICTED: calmodulin-like protein 5 [Odobenus rosmarus divergens]	--	--	--	--	--	sp|Q5ZCK5|CML16_ORYSJ	4.1e-11	53/163(32.52)	69	Probable calcium-binding protein CML16 OS=Oryza sativa subsp. japonica GN=CML16 PE=2 SV=1
JY_1-10k_transcript/11348	--	--	K11111|TERF2, TRF2	http://www.genome.jp/dbget-bin/www_bget?ko:K11111	--	--	gi|734610695|ref|XP_010732719.1|	5.1e-06	31/68(45.59)	59	PREDICTED: telomeric repeat-binding factor 2-like [Larimichthys crocea]	--	--	--	--	--	sp|Q9FFY9|TRP4_ARATH	1.7e-07	31/87(35.63)	59	Telomere repeat-binding protein 4 OS=Arabidopsis thaliana GN=TRP4 PE=1 SV=1
JY_1-10k_transcript/12834	--	--	--	--	[L]	Replication, recombination and repair	--	--	--	--	--	--	--	--	--	--	sp|Q67XL4|Y3544_ARATH	6.4e-33	92/253(36.36)	144	Uncharacterized CRM domain-containing protein At3g25440, chloroplastic OS=Arabidopsis thaliana GN=At3g25440 PE=2 SV=1
JY_1-10k_transcript/10360	--	--	--	--	[R]	General function prediction only	gi|919034868|ref|XP_013400986.1|	1.6e-60	162/511(31.70)	240	PREDICTED: uncharacterized protein LOC106166866 [Lingula anatina]	--	--	--	--	--	sp|Q61107|GBP4_MOUSE	1.7e-47	122/407(29.98)	192	Guanylate-binding protein 4 OS=Mus musculus GN=Gbp4 PE=1 SV=1
JY_1-10k_transcript/4718	1	GO:0016787: hydrolase activity (molecular_function);	K14165|K14165	http://www.genome.jp/dbget-bin/www_bget?ko:K14165	[V]	Defense mechanisms	gi|926634697|ref|XP_013783209.1|	2.3e-19	63/141(44.68)	104	PREDICTED: dual specificity protein phosphatase 3-like [Limulus polyphemus]	--	--	--	--	--	sp|Q75QN6|DPHS1_ARATH	2.3e-267	506/931(54.35)	923	Dual specificity protein phosphatase PHS1 OS=Arabidopsis thaliana GN=PHS1 PE=1 SV=1
JY_1-10k_transcript/39075	--	--	--	--	[K]	Transcription	--	--	--	--	--	--	--	--	--	--	sp|Q5YDB5|CPL2_ARATH	2.1e-110	199/313(63.58)	400	RNA polymerase II C-terminal domain phosphatase-like 2 OS=Arabidopsis thaliana GN=CPL2 PE=1 SV=3
JY_1-10k_transcript/25652	--	--	--	--	[GC]	--	--	--	--	--	--	--	--	--	--	--	sp|O22822|U74F2_ARATH	4.7e-14	84/298(28.19)	80	UDP-glycosyltransferase 74F2 OS=Arabidopsis thaliana GN=UGT74F2 PE=1 SV=1
JY_1-10k_transcript/43923	--	--	--	--	--	--	--	--	--	--	--	--	--	--	--	--	sp|Q6I581|GH35_ORYSJ	1.2e-10	35/67(52.24)	68	Jasmonic acid-amido synthetase JAR1 OS=Oryza sativa subsp. japonica GN=GH3.5 PE=2 SV=1
JY_1-10k_transcript/42791	--	--	--	--	--	--	gi|556748827|ref|XP_005969854.1|	5.6e-32	83/194(42.78)	144	PREDICTED: riboflavin synthase-like [Pantholops hodgsonii]	--	--	--	--	--	sp|Q9Y7P0|RISA_SCHPO	5.3e-49	99/201(49.25)	196	Riboflavin synthase OS=Schizosaccharomyces pombe (strain 972 / ATCC 24843) GN=rib5 PE=1 SV=1
JY_1-10k_transcript/117	--	--	--	--	[R]	General function prediction only	gi|530660275|ref|XP_005315177.1|	8.2e-10	53/184(28.80)	73	PREDICTED: uncharacterized protein LOC101933223 [Chrysemys picta bellii]	--	--	--	--	--	--	--	--	--	--
JY_1-10k_transcript/6563	--	--	--	--	[M]	Cell wall/membrane/envelope biogenesis	--	--	--	--	--	--	--	--	--	--	--	--	--	--	--
JY_1-10k_transcript/13915	--	--	--	--	[R]	General function prediction only	gi|188501676|gb|ACD54792.1|	8.3e-19	87/353(24.65)	102	putative vegetative storage protein-like protein [Philodina roseola]	--	--	--	--	--	sp|Q9FXB9|PPR84_ARATH	2.1e-142	238/378(62.96)	507	Pentatricopeptide repeat-containing protein At1g56690, mitochondrial OS=Arabidopsis thaliana GN=PCMP-H69 PE=2 SV=1
JY_1-10k_transcript/22570	5	GO:0005783: endoplasmic reticulum (cellular_component); GO:0015297: antiporter activity (molecular_function); GO:0016021: integral component of membrane (cellular_component); GO:0044765: single-organism transport (biological_process); GO:0071702: organic substance transport (biological_process);	K13783|SLC37A1_2	http://www.genome.jp/dbget-bin/www_bget?ko:K13783	[G]	Carbohydrate transport and metabolism	gi|762168556|ref|XP_011422656.1|	4e-114	240/511(46.97)	418	PREDICTED: sugar phosphate exchanger 2-like isoform X2 [Crassostrea gigas]	XM_014026266.1	1e-13	83/100(83.00)	89.8	PREDICTED: Austrofundulus limnaeus solute carrier family 37 (glucose-6-phosphate transporter), member 2 (slc37a2), mRNA	sp|Q9SL56|GLPT5_ARATH	2.6e-172	317/482(65.77)	606	Putative glycerol-3-phosphate transporter 5 OS=Arabidopsis thaliana GN=At2g13100 PE=2 SV=2
JY_1-10k_transcript/24504	--	--	--	--	--	--	--	--	--	--	--	--	--	--	--	--	sp|Q8GXC7|FBK50_ARATH	2.2e-17	102/407(25.06)	92	F-box/kelch-repeat protein At3g06240 OS=Arabidopsis thaliana GN=At3g06240 PE=2 SV=1
JY_1-10k_transcript/52897	8	GO:0006810: transport (biological_process); GO:0009987: cellular process (biological_process); GO:0012505: endomembrane system (cellular_component); GO:0016020: membrane (cellular_component); GO:0043231: intracellular membrane-bounded organelle (cellular_component); GO:0044444: cytoplasmic part (cellular_component); GO:0044446: intracellular organelle part (cellular_component); GO:0044699: single…	K20352|TMED10, ERV25	http://www.genome.jp/dbget-bin/www_bget?ko:K20352	--	--	gi|57529934|ref|NP_001006482.1|	3.1e-25	74/190(38.95)	121	transmembrane emp24 domain-containing protein 10 precursor [Gallus gallus]	--	--	--	--	--	sp|Q6IDL4|P24D3_ARATH	2.4e-68	129/185(69.73)	260	Transmembrane emp24 domain-containing protein p24delta3 OS=Arabidopsis thaliana GN=At1g09580 PE=1 SV=1
JY_1-10k_transcript/401	4	GO:0005488: binding (molecular_function); GO:0009987: cellular process (biological_process); GO:0044424: intracellular part (cellular_component); GO:0065007: biological regulation (biological_process);	K07204|RAPTOR	http://www.genome.jp/dbget-bin/www_bget?ko:K07204	--	--	gi|527244885|ref|XP_005140786.1|	2.1e-269	561/1344(41.74)	935	PREDICTED: regulatory-associated protein of mTOR isoform X1 [Melopsittacus undulatus]	--	--	--	--	--	sp|Q93YQ1|RTOR1_ARATH	0	972/1384(70.23)	1906	Regulatory-associated protein of TOR 1 OS=Arabidopsis thaliana GN=RAPTOR1 PE=1 SV=1
JY_1-10k_transcript/24038	1	GO:0006629: lipid metabolic process (biological_process);	K10257|FAD3, FAD7, FAD8, desB	http://www.genome.jp/dbget-bin/www_bget?ko:K10257	--	--	gi|676484510|ref|XP_009063368.1|	4.2e-26	91/312(29.17)	125	hypothetical protein LOTGIDRAFT_74451, partial [Lottia gigantea]	--	--	--	--	--	sp|P48627|FAD6C_BRANA	2.3e-200	316/443(71.33)	699	Omega-6 fatty acid desaturase, chloroplastic OS=Brassica napus PE=1 SV=1
JY_1-10k_transcript/25700	--	--	--	--	--	--	gi|144952784|gb|ABP04046.1|	7.9e-38	88/207(42.51)	164	glutathione peroxidase-like protein [Crassostrea ariakensis]	--	--	--	--	--	sp|A7QEU4|PER5_VITVI	1.4e-93	184/347(53.03)	345	Peroxidase 5 OS=Vitis vinifera GN=GSVIVT00037159001 PE=1 SV=2
JY_1-10k_transcript/34633	--	--	--	--	--	--	gi|1022773080|gb|KZS17192.1|	1e-06	34/109(31.19)	61	Uncharacterized protein APZ42_016767 [Daphnia magna]	--	--	--	--	--	--	--	--	--	--
JY_1-10k_transcript/52481	13	GO:0000213: tRNA-intron endonuclease activity (molecular_function); GO:0003735: structural constituent of ribosome (molecular_function); GO:0005730: nucleolus (cellular_component); GO:0005925: focal adhesion (cellular_component); GO:0006388: tRNA splicing, via endonucleolytic cleavage and ligation (biological_process); GO:0008284: positive regulation of cell proliferation (biological_process); GO…	K02997|RP-S9e, RPS9	http://www.genome.jp/dbget-bin/www_bget?ko:K02997	[J]	Translation, ribosomal structure and biogenesis	gi|585701136|ref|XP_006897356.1|	4.2e-56	113/156(72.44)	224	PREDICTED: 40S ribosomal protein S9 [Elephantulus edwardii]	--	--	--	--	--	sp|Q9FLF0|RS92_ARATH	2.5e-67	132/157(84.08)	256	40S ribosomal protein S9-2 OS=Arabidopsis thaliana GN=RPS9C PE=1 SV=1
JY_1-10k_transcript/31303	3	GO:0005515: protein binding (molecular_function); GO:0005737: cytoplasm (cellular_component); GO:0042026: protein refolding (biological_process);	K09560|ST13	http://www.genome.jp/dbget-bin/www_bget?ko:K09560	--	--	gi|602683567|ref|XP_007454043.1|	1.6e-53	118/243(48.56)	216	PREDICTED: hsc70-interacting protein isoform X1 [Lipotes vexillifer]	--	--	--	--	--	sp|Q8VWG7|TDX_ARATH	1.9e-102	201/385(52.21)	374	TPR repeat-containing thioredoxin TDX OS=Arabidopsis thaliana GN=TDX PE=1 SV=1
JY_1-10k_transcript/30303	--	--	K12199|VTA1, LIP5	http://www.genome.jp/dbget-bin/www_bget?ko:K12199	[S]	Function unknown	gi|642122704|emb|CDQ63384.1|	1.1e-09	40/97(41.24)	71	unnamed protein product [Oncorhynchus mykiss]	--	--	--	--	--	sp|Q9SZ15|LIP5_ARATH	2.3e-42	84/102(82.35)	174	Protein HOMOLOG OF MAMMALIAN LYST-INTERACTING PROTEIN 5 OS=Arabidopsis thaliana GN=LIP5 PE=1 SV=1
JY_1-10k_transcript/17881	14	GO:0004372: glycine hydroxymethyltransferase activity (molecular_function); GO:0005634: nucleus (cellular_component); GO:0005829: cytosol (cellular_component); GO:0006563: L-serine metabolic process (biological_process); GO:0006730: one-carbon metabolic process (biological_process); GO:0006760: folic acid-containing compound metabolic process (biological_process); GO:0018130: heterocycle biosynth…	K00600|glyA, SHMT	http://www.genome.jp/dbget-bin/www_bget?ko:K00600	[E]	Amino acid transport and metabolism	gi|156362009|ref|XP_001625575.1|	3.4e-160	283/454(62.33)	571	predicted protein [Nematostella vectensis]	--	--	--	--	--	sp|O23254|GLYC4_ARATH	1.6e-245	404/471(85.77)	850	Serine hydroxymethyltransferase 4 OS=Arabidopsis thaliana GN=SHM4 PE=1 SV=1
JY_1-10k_transcript/51166	--	--	--	--	--	--	--	--	--	--	--	--	--	--	--	--	sp|Q05736|PR1_ASPOF	8.4e-43	88/157(56.05)	175	Pathogenesis-related protein 1 OS=Asparagus officinalis GN=PR1 PE=2 SV=1
JY_1-10k_transcript/26443	--	--	K05681|ABCG2	http://www.genome.jp/dbget-bin/www_bget?ko:K05681	[Q]	Secondary metabolites biosynthesis, transport and catabolism	gi|919013477|ref|XP_013391243.1|	3.8e-40	143/496(28.83)	172	PREDICTED: protein white-like [Lingula anatina]	--	--	--	--	--	sp|A2WSH0|AB36G_ORYSI	3.9e-213	370/483(76.60)	742	ABC transporter G family member 36 OS=Oryza sativa subsp. indica GN=ABCG36 PE=2 SV=1
JY_1-10k_transcript/14047	--	--	--	--	--	--	--	--	--	--	--	--	--	--	--	--	sp|Q9ZTX9|ARFD_ARATH	1.2e-89	241/689(34.98)	332	Auxin response factor 4 OS=Arabidopsis thaliana GN=ARF4 PE=1 SV=1
JY_1-10k_transcript/23415	--	--	--	--	--	--	gi|291240132|ref|XP_002739974.1|	1e-51	157/521(30.13)	211	PREDICTED: indole-3-acetic acid-amido synthetase GH3.6-like, partial [Saccoglossus kowalevskii]	--	--	--	--	--	sp|A3BLS0|GH38_ORYSI	1.2e-231	398/526(75.67)	803	Probable indole-3-acetic acid-amido synthetase GH3.8 OS=Oryza sativa subsp. indica GN=GH3.8 PE=2 SV=2
JY_1-10k_transcript/45118	--	--	--	--	--	--	--	--	--	--	--	--	--	--	--	--	sp|Q8LDC8|ERF92_ARATH	2e-39	102/217(47.00)	164	Ethylene-responsive transcription factor 1B OS=Arabidopsis thaliana GN=ERF1B PE=1 SV=2
JY_1-10k_transcript/15361	--	--	--	--	--	--	gi|954583963|gb|KRZ64112.1|	1.4e-20	45/60(75.00)	107	hypothetical protein T10_5812, partial [Trichinella papuae]	--	--	--	--	--	sp|F4K3G5|EDM2_ARATH	2.3e-114	197/314(62.74)	414	Protein ENHANCED DOWNY MILDEW 2 OS=Arabidopsis thaliana GN=EDM2 PE=1 SV=1
JY_1-10k_transcript/8988	5	GO:0005794: Golgi apparatus (cellular_component); GO:0015871: choline transport (biological_process); GO:0039536: negative regulation of RIG-I signaling pathway (biological_process); GO:0039552: RIG-I binding (molecular_function); GO:0098772: molecular function regulator (molecular_function);	--	--	[I]	Lipid transport and metabolism	gi|443685760|gb|ELT89258.1|	1.3e-30	83/231(35.93)	141	hypothetical protein CAPTEDRAFT_206169 [Capitella teleta]	--	--	--	--	--	sp|Q501H5|SFH13_ARATH	2.1e-151	307/622(49.36)	537	Phosphatidylinositol/phosphatidylcholine transfer protein SFH13 OS=Arabidopsis thaliana GN=SFH13 PE=2 SV=1
JY_1-10k_transcript/49856	3	GO:0005515: protein binding (molecular_function); GO:0005737: cytoplasm (cellular_component); GO:0009987: cellular process (biological_process);	K09512|DNAJB6	http://www.genome.jp/dbget-bin/www_bget?ko:K09512	[O]	Posttranslational modification, protein turnover, chaperones	gi|970899518|ref|XP_015115418.1|	1.8e-11	41/98(41.84)	76	PREDICTED: dnaJ homolog subfamily C member 21 [Diachasma alloeum]	--	--	--	--	--	sp|Q9SDN0|DNJ20_ARATH	1.8e-33	69/132(52.27)	144	Chaperone protein dnaJ 20, chloroplastic OS=Arabidopsis thaliana GN=ATJ20 PE=1 SV=2
JY_1-10k_transcript/20972	1	GO:0006351: transcription, DNA-templated (biological_process);	K03131|TAF6	http://www.genome.jp/dbget-bin/www_bget?ko:K03131	--	--	gi|410915422|ref|XP_003971186.1|	2.5e-69	154/380(40.53)	269	PREDICTED: transcription initiation factor TFIID subunit 6 [Takifugu rubripes]	--	--	--	--	--	sp|Q9MAU3|TAF6_ARATH	7.3e-157	305/553(55.15)	555	Transcription initiation factor TFIID subunit 6 OS=Arabidopsis thaliana GN=TAF6 PE=1 SV=1
JY_1-10k_transcript/10508	--	--	--	--	--	--	gi|957824129|ref|XP_014661798.1|	1.3e-20	59/201(29.35)	108	PREDICTED: glycosyltransferase 8 domain-containing protein 1-like [Priapulus caudatus]	--	--	--	--	--	sp|Q9LE59|GAUT1_ARATH	2.4e-280	475/640(74.22)	966	Polygalacturonate 4-alpha-galacturonosyltransferase OS=Arabidopsis thaliana GN=GAUT1 PE=1 SV=1
JY_1-10k_transcript/38174	--	--	--	--	[QR]	--	gi|1005471810|ref|XP_015772768.1|	7.9e-40	108/304(35.53)	171	PREDICTED: 1-aminocyclopropane-1-carboxylate oxidase-like [Acropora digitifera]	--	--	--	--	--	sp|Q9ZSA8|DLO1_ARATH	2.6e-49	109/330(33.03)	197	Protein DMR6-LIKE OXYGENASE 1 OS=Arabidopsis thaliana GN=DLO1 PE=1 SV=1
JY_1-10k_transcript/47505	--	--	--	--	--	--	--	--	--	--	--	--	--	--	--	--	sp|Q9LZX1|LOR15_ARATH	2e-62	112/200(56.00)	240	Protein LURP-one-related 15 OS=Arabidopsis thaliana GN=At5g01750 PE=1 SV=1
JY_1-10k_transcript/29812	--	--	K07514|EHHADH	http://www.genome.jp/dbget-bin/www_bget?ko:K07514	[I]	Lipid transport and metabolism	gi|556755843|ref|XP_005973274.1|	1.3e-71	155/402(38.56)	276	PREDICTED: peroxisomal bifunctional enzyme-like [Pantholops hodgsonii]	--	--	--	--	--	sp|Q8W1L6|MFP_ORYSJ	6e-189	324/420(77.14)	661	Peroxisomal fatty acid beta-oxidation multifunctional protein OS=Oryza sativa subsp. japonica GN=MFP PE=1 SV=2
JY_1-10k_transcript/2137	1	GO:0000166: nucleotide binding (molecular_function);	K12852|EFTUD2	http://www.genome.jp/dbget-bin/www_bget?ko:K12852	--	--	gi|291225920|ref|XP_002732943.1|	0	599/992(60.38)	1228	PREDICTED: 116 kDa U5 small nuclear ribonucleoprotein component-like [Saccoglossus kowalevskii]	XM_013226649.1	7e-53	774/1094(70.75)	220	PREDICTED: Biomphalaria glabrata 116 kDa U5 small nuclear ribonucleoprotein component-like (LOC106067471), mRNA	sp|Q9LNC5|CLO_ARATH	0	819/996(82.23)	1645	110 kDa U5 small nuclear ribonucleoprotein component CLO OS=Arabidopsis thaliana GN=CLO PE=1 SV=1
JY_1-10k_transcript/52908	3	GO:0007275: multicellular organism development (biological_process); GO:0007530: sex determination (biological_process); GO:0048024: regulation of mRNA splicing, via spliceosome (biological_process);	--	--	--	--	gi|999984623|gb|KXJ23764.1|	2.2e-15	46/129(35.66)	89	Pre-mRNA-splicing regulator WTAP [Exaiptasia pallida]	--	--	--	--	--	sp|Q9ZSZ8|FIP37_ARATH	3e-47	109/194(56.19)	189	FKBP12-interacting protein of 37 kDa OS=Arabidopsis thaliana GN=FIP37 PE=1 SV=1
JY_1-10k_transcript/16250	--	--	--	--	[R]	General function prediction only	gi|632944257|ref|XP_007887411.1|	3.9e-10	33/91(36.26)	73	PREDICTED: ATM interactor [Callorhinchus milii]	--	--	--	--	--	sp|Q9ZUL3|IDD5_ARATH	1.7e-88	164/215(76.28)	328	Protein indeterminate-domain 5, chloroplastic OS=Arabidopsis thaliana GN=IDD5 PE=1 SV=1
JY_1-10k_transcript/49344	1	GO:0005737: cytoplasm (cellular_component);	K08770|UBC	http://www.genome.jp/dbget-bin/www_bget?ko:K08770	[OR]	--	gi|675884946|ref|XP_009027975.1|	8e-116	217/224(96.88)	422	hypothetical protein HELRODRAFT_193870 [Helobdella robusta]	XM_008686011.1	4e-169	559/673(83.06)	604	PREDICTED: Ursus maritimus ubiquitin B (UBB), mRNA	sp|P69309|UBIQP_AVEFA	1.9e-120	224/224(100.00)	433	Polyubiquitin OS=Avena fatua PE=2 SV=2
JY_1-10k_transcript/36922	3	GO:0007275: multicellular organism development (biological_process); GO:0007530: sex determination (biological_process); GO:0048024: regulation of mRNA splicing, via spliceosome (biological_process);	--	--	--	--	gi|170041203|ref|XP_001848362.1|	8e-22	75/219(34.25)	111	wilms tumor 1 associated protein [Culex quinquefasciatus]	--	--	--	--	--	sp|Q9ZSZ8|FIP37_ARATH	3.4e-63	128/179(71.51)	243	FKBP12-interacting protein of 37 kDa OS=Arabidopsis thaliana GN=FIP37 PE=1 SV=1
JY_1-10k_transcript/14929	8	GO:0003735: structural constituent of ribosome (molecular_function); GO:0005524: ATP binding (molecular_function); GO:0005840: ribosome (cellular_component); GO:0005975: carbohydrate metabolic process (biological_process); GO:0006108: malate metabolic process (biological_process); GO:0006412: translation (biological_process); GO:0030060: L-malate dehydrogenase activity (molecular_function); GO:00…	K03283|HSPA1_8	http://www.genome.jp/dbget-bin/www_bget?ko:K03283	[O]	Posttranslational modification, protein turnover, chaperones	gi|954218224|gb|KRX27083.1|	2.4e-241	437/605(72.23)	841	Heat shock 70 kDa protein, partial [Trichinella nelsoni]	XM_006981229.2	0	1126/1497(75.22)	673	PREDICTED: Peromyscus maniculatus bairdii heat shock protein family A (Hsp70) member 8 (Hspa8), transcript variant X1, mRNA	sp|P27322|HSP72_SOLLC	1.2e-296	554/649(85.36)	1020	Heat shock cognate 70 kDa protein 2 OS=Solanum lycopersicum GN=HSC-2 PE=2 SV=1
JY_1-10k_transcript/34295	--	--	--	--	--	--	--	--	--	--	--	--	--	--	--	--	sp|Q8W486|Y1491_ARATH	8.4e-44	106/287(36.93)	179	Uncharacterized protein At1g04910 OS=Arabidopsis thaliana GN=At1g04910 PE=2 SV=1
JY_1-10k_transcript/33267	3	GO:0043229: intracellular organelle (cellular_component); GO:0097159: organic cyclic compound binding (molecular_function); GO:1901363: heterocyclic compound binding (molecular_function);	--	--	[DT]	--	gi|594672003|ref|XP_007183930.1|	1.5e-37	106/342(30.99)	163	PREDICTED: GTPase Era, mitochondrial [Balaenoptera acutorostrata scammoni]	--	--	--	--	--	sp|O82653|ERG_ARATH	3.9e-137	264/438(60.27)	489	GTP-binding protein ERG OS=Arabidopsis thaliana GN=ERG PE=1 SV=2
JY_1-10k_transcript/4327	5	GO:0004508: steroid 17-alpha-monooxygenase activity (molecular_function); GO:0042448: progesterone metabolic process (biological_process); GO:0047006: 17-alpha,20-alpha-dihydroxypregn-4-en-3-one dehydrogenase activity (molecular_function); GO:0047442: 17-alpha-hydroxyprogesterone aldolase activity (molecular_function); GO:1903449: androst-4-ene-3,17-dione biosynthetic process (biological_process);	K00512|CYP17A	http://www.genome.jp/dbget-bin/www_bget?ko:K00512	[Q]	Secondary metabolites biosynthesis, transport and catabolism	gi|320090180|gb|ADV59775.2|	1.6e-28	70/171(40.94)	134	cytochrome P450 17alpha-hydroxylase [Tachysurus fulvidraco]	--	--	--	--	--	sp|Q04468|TCMO_HELTU	6.6e-198	429/978(43.87)	692	Trans-cinnamate 4-monooxygenase OS=Helianthus tuberosus GN=CYP73A1 PE=1 SV=1
JY_1-10k_transcript/12666	--	--	--	--	--	--	gi|831504611|ref|XP_012711912.1|	1e-19	99/360(27.50)	105	PREDICTED: UPF0469 protein KIAA0907 homolog [Fundulus heteroclitus]	--	--	--	--	--	sp|Q32SG5|RIK_MAIZE	5.3e-112	262/519(50.48)	406	Protein RIK OS=Zea mays PE=1 SV=1
JY_1-10k_transcript/21119	--	--	--	--	[Z]	Cytoskeleton	--	--	--	--	--	--	--	--	--	--	sp|O22348|TBA2_ELEIN	1.4e-06	114/359(31.75)	56	Tubulin alpha-2 chain OS=Eleusine indica GN=TUBA2 PE=2 SV=1
JY_1-10k_transcript/36987	--	--	K00852|rbsK, RBKS	http://www.genome.jp/dbget-bin/www_bget?ko:K00852	[G]	Carbohydrate transport and metabolism	gi|815928826|ref|XP_012248876.1|	9.9e-41	110/306(35.95)	174	PREDICTED: probable fructokinase-3 [Bombus impatiens]	--	--	--	--	--	sp|Q0JGZ6|SCRK1_ORYSJ	1.9e-143	253/319(79.31)	510	Fructokinase-1 OS=Oryza sativa subsp. japonica GN=FRK1 PE=1 SV=2
JY_1-10k_transcript/13120	--	--	--	--	--	--	--	--	--	--	--	--	--	--	--	--	sp|F4IHS2|SYD_ARATH	2e-42	109/267(40.82)	175	Chromatin structure-remodeling complex protein SYD OS=Arabidopsis thaliana GN=SYD PE=1 SV=1
JY_1-10k_transcript/8341	--	--	--	--	[L]	Replication, recombination and repair	gi|768448419|ref|XP_011566240.1|	3.8e-09	52/219(23.74)	70	PREDICTED: zinc finger BED domain-containing protein 1-like [Plutella xylostella]	--	--	--	--	--	sp|B9FJG3|RSLE1_ORYSJ	8.4e-100	177/261(67.82)	366	Zinc finger BED domain-containing protein RICESLEEPER 1 OS=Oryza sativa subsp. japonica GN=Os05g0239150 PE=3 SV=1
JY_1-10k_transcript/48314	1	GO:0005737: cytoplasm (cellular_component);	K08770|UBC	http://www.genome.jp/dbget-bin/www_bget?ko:K08770	[OR]	--	gi|951572210|ref|XP_014484243.1|	4.8e-119	221/233(94.85)	433	PREDICTED: LOW QUALITY PROTEIN: polyubiquitin-B [Dinoponera quadriceps]	NM_001244378.1	0	573/671(85.39)	697	Cricetulus griseus ubiquitin C (Ubc), mRNA	sp|P69309|UBIQP_AVEFA	1.5e-123	229/229(100.00)	443	Polyubiquitin OS=Avena fatua PE=2 SV=2
JY_1-10k_transcript/53065	1	GO:0016829: lyase activity (molecular_function);	K01623|ALDO	http://www.genome.jp/dbget-bin/www_bget?ko:K01623	[G]	Carbohydrate transport and metabolism	gi|391328074|ref|XP_003738517.1|	4.4e-40	92/144(63.89)	171	PREDICTED: fructose-bisphosphate aldolase A-like [Metaseiulus occidentalis]	XM_012838995.1	2e-17	58/60(96.67)	100	PREDICTED: Clupea harengus fructose-bisphosphate aldolase A-like (LOC105910282), mRNA	sp|P17784|ALF_ORYSJ	3.9e-63	122/143(85.31)	242	Fructose-bisphosphate aldolase cytoplasmic isozyme OS=Oryza sativa subsp. japonica GN=FBA PE=1 SV=2
JY_1-10k_transcript/7477	1	GO:0006810: transport (biological_process);	K05016|CLCN7	http://www.genome.jp/dbget-bin/www_bget?ko:K05016	[P]	Inorganic ion transport and metabolism	gi|831301444|ref|XP_012682724.1|	2.7e-109	273/769(35.50)	402	PREDICTED: H(+)/Cl(-) exchange transporter 7 isoform X2 [Clupea harengus]	--	--	--	--	--	sp|P60300|CLCG_ARATH	9.4e-278	483/763(63.30)	957	Putative chloride channel-like protein CLC-g OS=Arabidopsis thaliana GN=CBSCLC6 PE=3 SV=2
JY_1-10k_transcript/52962	--	--	--	--	[R]	General function prediction only	--	--	--	--	--	--	--	--	--	--	sp|Q94AI7|TPL_ARATH	3.4e-46	86/146(58.90)	186	Protein TOPLESS OS=Arabidopsis thaliana GN=TPL PE=1 SV=1
JY_1-10k_transcript/3920	4	GO:0005488: binding (molecular_function); GO:0006355: regulation of transcription, DNA-templated (biological_process); GO:0043234: protein complex (cellular_component); GO:0044428: nuclear part (cellular_component);	K11649|SMARCC	http://www.genome.jp/dbget-bin/www_bget?ko:K11649	[B]	Chromatin structure and dynamics	gi|831293426|ref|XP_012678346.1|	2.8e-31	91/299(30.43)	144	PREDICTED: SWI/SNF complex subunit SMARCC1 [Clupea harengus]	--	--	--	--	--	sp|Q8VY05|SWI3D_ARATH	1.3e-108	383/956(40.06)	396	SWI/SNF complex subunit SWI3D OS=Arabidopsis thaliana GN=SWI3D PE=1 SV=3
JY_1-10k_transcript/52350	--	--	--	--	--	--	--	--	--	--	--	--	--	--	--	--	sp|Q7YJV6|PSAJ_CALFG	4.9e-16	40/42(95.24)	86	Photosystem I reaction center subunit IX OS=Calycanthus floridus var. glaucus GN=psaJ PE=3 SV=1
JY_1-10k_transcript/27978	3	GO:0044237: cellular metabolic process (biological_process); GO:0044238: primary metabolic process (biological_process); GO:1901135: carbohydrate derivative metabolic process (biological_process);	K11718|HUGT	http://www.genome.jp/dbget-bin/www_bget?ko:K11718	--	--	gi|928033413|ref|XP_013865224.1|	1.4e-137	239/414(57.73)	496	PREDICTED: UDP-glucose:glycoprotein glucosyltransferase 1 isoform X1 [Austrofundulus limnaeus]	--	--	--	--	--	sp|Q0WL80|UGGG_ARATH	1.4e-199	335/434(77.19)	697	UDP-glucose:glycoprotein glucosyltransferase OS=Arabidopsis thaliana GN=UGGT PE=1 SV=1
JY_1-10k_transcript/37276	--	--	K13981|AKR1E2, AKR1CL2	http://www.genome.jp/dbget-bin/www_bget?ko:K13981	[R]	General function prediction only	gi|972953748|ref|XP_015219578.1|	7.9e-67	133/298(44.63)	260	PREDICTED: alcohol dehydrogenase [NADP(+)] A-like [Lepisosteus oculatus]	--	--	--	--	--	sp|P28475|S6PD_MALDO	4.8e-131	216/310(69.68)	469	NADP-dependent D-sorbitol-6-phosphate dehydrogenase OS=Malus domestica GN=S6PDH PE=2 SV=1
JY_1-10k_transcript/52383	--	--	--	--	[K]	Transcription	gi|556780253|ref|XP_005985159.1|	4.4e-06	27/59(45.76)	58	PREDICTED: uncharacterized protein LOC102332968 [Pantholops hodgsonii]	--	--	--	--	--	sp|Q4GZK2|ORR9_ORYSI	1.9e-36	76/112(67.86)	154	Two-component response regulator ORR9 OS=Oryza sativa subsp. indica GN=RR9 PE=2 SV=1
JY_1-10k_transcript/21874	2	GO:0097159: organic cyclic compound binding (molecular_function); GO:1901363: heterocyclic compound binding (molecular_function);	K18733|LARP6	http://www.genome.jp/dbget-bin/www_bget?ko:K18733	[R]	General function prediction only	gi|762149857|ref|XP_011412872.1|	1.3e-22	68/185(36.76)	114	PREDICTED: la-related protein 6-like isoform X1 [Crassostrea gigas]	--	--	--	--	--	sp|O80567|LRP6B_ARATH	1.1e-67	190/411(46.23)	259	La-related protein 6B OS=Arabidopsis thaliana GN=LARP6B PE=1 SV=2
JY_1-10k_transcript/41589	--	--	K19589|N6AMT1	http://www.genome.jp/dbget-bin/www_bget?ko:K19589	--	--	gi|632970594|ref|XP_007901739.1|	1e-44	94/200(47.00)	187	PREDICTED: hemK methyltransferase family member 2 [Callorhinchus milii]	--	--	--	--	--	sp|Q9UT94|MTQ2_SCHPO	7.5e-22	70/222(31.53)	106	eRF1 methyltransferase catalytic subunit mtq2 OS=Schizosaccharomyces pombe (strain 972 / ATCC 24843) GN=mtq2 PE=3 SV=1
JY_1-10k_transcript/40731	6	GO:0006364: rRNA processing (biological_process); GO:0016020: membrane (cellular_component); GO:0030515: snoRNA binding (molecular_function); GO:0032040: small-subunit processome (cellular_component); GO:0034457: Mpp10 complex (cellular_component); GO:0042134: rRNA primary transcript binding (molecular_function);	K14561|IMP4	http://www.genome.jp/dbget-bin/www_bget?ko:K14561	--	--	gi|1005469851|ref|XP_015771809.1|	9e-105	182/291(62.54)	386	PREDICTED: U3 small nucleolar ribonucleoprotein protein IMP4-like [Acropora digitifera]	--	--	--	--	--	sp|Q8VHZ7|IMP4_MOUSE	2.2e-85	162/292(55.48)	317	U3 small nucleolar ribonucleoprotein protein IMP4 OS=Mus musculus GN=Imp4 PE=2 SV=1
JY_1-10k_transcript/41622	--	--	--	--	--	--	--	--	--	--	--	--	--	--	--	--	sp|Q9LSS4|TET4_ARATH	6.4e-53	107/177(60.45)	209	Tetraspanin-4 OS=Arabidopsis thaliana GN=TET4 PE=3 SV=1
JY_1-10k_transcript/43698	--	--	--	--	[QR]	--	gi|156405840|ref|XP_001640939.1|	8.5e-09	34/89(38.20)	67	predicted protein [Nematostella vectensis]	--	--	--	--	--	sp|Q9ZTA2|AOP2C_ARATH	1.1e-19	47/108(43.52)	99	Probable inactive 2-oxoglutarate-dependent dioxygenase AOP2 OS=Arabidopsis thaliana GN=AOP2 PE=2 SV=1
JY_1-10k_transcript/4248	--	--	--	--	[R]	General function prediction only	--	--	--	--	--	--	--	--	--	--	sp|Q9XIC7|SERK2_ARATH	3.7e-15	34/45(75.56)	85	Somatic embryogenesis receptor kinase 2 OS=Arabidopsis thaliana GN=SERK2 PE=1 SV=1
JY_1-10k_transcript/1780	--	--	K14400|PCF11	http://www.genome.jp/dbget-bin/www_bget?ko:K14400	[A]	RNA processing and modification	gi|1012974565|gb|KYQ48847.1|	7.9e-22	69/201(34.33)	112	Pre-mRNA cleavage complex 2 protein Pcf11 [Trachymyrmex zeteki]	--	--	--	--	--	sp|Q0WPF2|PCFS4_ARATH	7.3e-143	366/969(37.77)	510	Polyadenylation and cleavage factor homolog 4 OS=Arabidopsis thaliana GN=PCFS4 PE=1 SV=1
JY_1-10k_transcript/30882	--	--	--	--	[S]	Function unknown	--	--	--	--	--	--	--	--	--	--	sp|Q9LZN2|PILS6_ARATH	1.3e-162	293/431(67.98)	574	Protein PIN-LIKES 6 OS=Arabidopsis thaliana GN=PILS6 PE=2 SV=1
JY_1-10k_transcript/17524	5	GO:0005737: cytoplasm (cellular_component); GO:0006606: protein import into nucleus (biological_process); GO:0007283: spermatogenesis (biological_process); GO:0008022: protein C-terminus binding (molecular_function); GO:0044428: nuclear part (cellular_component);	K15043|KPNA2	http://www.genome.jp/dbget-bin/www_bget?ko:K15043	[U]	Intracellular trafficking, secretion, and vesicular transport	gi|322796574|gb|EFZ19048.1|	1.3e-98	268/460(58.26)	367	hypothetical protein SINV_09264, partial [Solenopsis invicta]	--	--	--	--	--	sp|Q9SLX0|IMA1B_ORYSJ	7.2e-177	396/462(85.71)	622	Importin subunit alpha-1b OS=Oryza sativa subsp. japonica GN=Os05g0155601 PE=1 SV=2
JY_1-10k_transcript/5617	--	--	--	--	--	--	--	--	--	--	--	--	--	--	--	--	sp|P16128|Y4849_ARATH	2.2e-17	191/804(23.76)	92	Uncharacterized protein At4g18490 OS=Arabidopsis thaliana GN=At4g18490 PE=2 SV=3
JY_1-10k_transcript/29549	1	GO:0006810: transport (biological_process);	K12400|AP4E1	http://www.genome.jp/dbget-bin/www_bget?ko:K12400	[U]	Intracellular trafficking, secretion, and vesicular transport	gi|999970264|gb|KXJ09438.1|	3.7e-13	45/116(38.79)	82	AP-4 complex subunit epsilon-1, partial [Exaiptasia pallida]	--	--	--	--	--	sp|Q8L7A9|AP4E_ARATH	9.8e-57	161/425(37.88)	222	AP-4 complex subunit epsilon OS=Arabidopsis thaliana GN=At1g31730 PE=1 SV=1
JY_1-10k_transcript/7464	1	GO:0003824: catalytic activity (molecular_function);	K01469|OPLAH, OXP1, oplAH	http://www.genome.jp/dbget-bin/www_bget?ko:K01469	--	--	gi|405965488|gb|EKC30857.1|	5.4e-278	482/831(58.00)	963	5-oxoprolinase [Crassostrea gigas]	--	--	--	--	--	sp|Q9FIZ7|OPLA_ARATH	0	659/835(78.92)	1346	5-oxoprolinase OS=Arabidopsis thaliana GN=OXP1 PE=2 SV=1
JY_1-10k_transcript/19387	--	--	K17871|ndh1	http://www.genome.jp/dbget-bin/www_bget?ko:K17871	--	--	gi|919032502|ref|XP_013399906.1|	4.2e-99	196/440(44.55)	368	PREDICTED: probable NADH dehydrogenase [Lingula anatina]	--	--	--	--	--	sp|Q8GWA1|NDA1_ARATH	9.9e-200	327/447(73.15)	698	Internal alternative NAD(P)H-ubiquinone oxidoreductase A1, mitochondrial OS=Arabidopsis thaliana GN=NDA1 PE=2 SV=1
JY_1-10k_transcript/39821	--	--	--	--	--	--	--	--	--	--	--	--	--	--	--	--	sp|Q9FYF9|FB76_ARATH	1.6e-110	206/355(58.03)	401	F-box protein At1g67340 OS=Arabidopsis thaliana GN=At1g67340 PE=1 SV=1
JY_1-10k_transcript/35518	2	GO:0003824: catalytic activity (molecular_function); GO:0008152: metabolic process (biological_process);	--	--	--	--	gi|556742831|ref|XP_005966934.1|	1.5e-68	131/243(53.91)	266	PREDICTED: 2-dehydro-3-deoxyphosphooctonate aldolase 1-like [Pantholops hodgsonii]	--	--	--	--	--	sp|O50044|KDSA_PEA	1.3e-147	248/284(87.32)	524	2-dehydro-3-deoxyphosphooctonate aldolase OS=Pisum sativum GN=KDSA PE=2 SV=1
JY_1-10k_transcript/52700	--	--	--	--	--	--	--	--	--	--	--	--	--	--	--	--	sp|O32107|YUID_BACSU	2e-19	54/138(39.13)	97	Uncharacterized membrane protein YuiD OS=Bacillus subtilis (strain 168) GN=yuiD PE=4 SV=1
JY_1-10k_transcript/21083	2	GO:0003824: catalytic activity (molecular_function); GO:0005488: binding (molecular_function);	K14286|AGXT2L1, ETNPPL	http://www.genome.jp/dbget-bin/www_bget?ko:K14286	[E]	Amino acid transport and metabolism	gi|815929196|ref|XP_012249044.1|	5.6e-130	232/426(54.46)	471	PREDICTED: glutamate-1-semialdehyde 2,1-aminomutase 1, chloroplastic-like [Bombus impatiens]	--	--	--	--	--	sp|P18492|GSA_HORVU	2.8e-225	386/468(82.48)	782	Glutamate-1-semialdehyde 2,1-aminomutase, chloroplastic OS=Hordeum vulgare GN=GSA PE=1 SV=3
JY_1-10k_transcript/34943	--	--	K10447|KLHL9_13	http://www.genome.jp/dbget-bin/www_bget?ko:K10447	[R]	General function prediction only	gi|966657999|gb|KTF92853.1|	2.7e-07	59/249(23.69)	63	hypothetical protein cypCar_00035002 [Cyprinus carpio]	--	--	--	--	--	sp|Q9M2C9|SKIP4_ARATH	8.4e-76	145/348(41.67)	285	F-box/kelch-repeat protein SKIP4 OS=Arabidopsis thaliana GN=SKIP4 PE=1 SV=1
JY_1-10k_transcript/14320	--	--	K14786|KRI1	http://www.genome.jp/dbget-bin/www_bget?ko:K14786	--	--	gi|936598783|ref|XP_014212934.1|	1.1e-31	193/577(33.45)	144	PREDICTED: protein KRI1 homolog [Copidosoma floridanum]	--	--	--	--	--	sp|Q0V8M0|KRI1_BOVIN	8.3e-22	181/617(29.34)	107	Protein KRI1 homolog OS=Bos taurus GN=KRI1 PE=2 SV=3
JY_1-10k_transcript/42105	1	GO:0009987: cellular process (biological_process);	K10839|RAD23, HR23	http://www.genome.jp/dbget-bin/www_bget?ko:K10839	[L]	Replication, recombination and repair	gi|957825471|ref|XP_014662516.1|	9.5e-35	96/250(38.40)	154	PREDICTED: UV excision repair protein RAD23 homolog A-like [Priapulus caudatus]	--	--	--	--	--	sp|Q84L31|RD23C_ARATH	3.4e-91	174/251(69.32)	336	Ubiquitin receptor RAD23c OS=Arabidopsis thaliana GN=RAD23C PE=1 SV=2
JY_1-10k_transcript/41634	--	--	--	--	--	--	--	--	--	--	--	--	--	--	--	--	sp|Q00451|PRF1_SOLLC	1.5e-17	47/82(57.32)	92	36.4 kDa proline-rich protein OS=Solanum lycopersicum GN=TPRP-F1 PE=2 SV=1
JY_1-10k_transcript/49197	7	GO:0003743: translation initiation factor activity (molecular_function); GO:0003746: translation elongation factor activity (molecular_function); GO:0006413: translational initiation (biological_process); GO:0006452: translational frameshifting (biological_process); GO:0043022: ribosome binding (molecular_function); GO:0045901: positive regulation of translational elongation (biological_process);…	K03263|EIF5A	http://www.genome.jp/dbget-bin/www_bget?ko:K03263	[J]	Translation, ribosomal structure and biogenesis	gi|954322581|gb|KRY04052.1|	8.5e-59	112/125(89.60)	233	Eukaryotic translation initiation factor 5A-2, partial [Trichinella patagoniensis]	--	--	--	--	--	sp|P24922|IF5A2_NICPL	1.1e-83	150/159(94.34)	311	Eukaryotic translation initiation factor 5A-2 OS=Nicotiana plumbaginifolia GN=EIF-5A2 PE=2 SV=1
JY_1-10k_transcript/32187	--	--	--	--	--	--	gi|156337751|ref|XP_001619875.1|	1.4e-38	82/150(54.67)	167	hypothetical protein NEMVEDRAFT_v1g149991 [Nematostella vectensis]	--	--	--	--	--	sp|O24428|STAD_ELAGV	9.6e-192	325/393(82.70)	671	Stearoyl-[acyl-carrier-protein] 9-desaturase, chloroplastic OS=Elaeis guineensis var. tenera PE=2 SV=2
JY_1-10k_transcript/28648	1	GO:0044710: single-organism metabolic process (biological_process);	--	--	--	--	gi|556766251|ref|XP_005978378.1|	7.5e-56	117/258(45.35)	224	PREDICTED: probable N-acetyl-gamma-glutamyl-phosphate reductase, chloroplastic-like [Pantholops hodgsonii]	--	--	--	--	--	sp|Q6AV34|ARGC_ORYSJ	1.2e-157	273/366(74.59)	557	Probable N-acetyl-gamma-glutamyl-phosphate reductase, chloroplastic OS=Oryza sativa subsp. japonica GN=Os03g0617900 PE=1 SV=1
JY_1-10k_transcript/53087	--	--	--	--	--	--	--	--	--	--	--	LK921421.1	4e-93	244/269(90.71)	351	Brugia timori genome assembly B_timori_Indonesia_v1_0_4 ,scaffold BTMF_contig0009309	--	--	--	--	--
JY_1-10k_transcript/2393	--	--	K06063|SNW1, SKIIP, SKIP	http://www.genome.jp/dbget-bin/www_bget?ko:K06063	--	--	gi|999970240|gb|KXJ09414.1|	7.3e-118	283/523(54.11)	431	SNW domain-containing protein 1 [Exaiptasia pallida]	--	--	--	--	--	sp|O80653|SKIP_ARATH	3.5e-187	413/612(67.48)	657	SNW/SKI-interacting protein OS=Arabidopsis thaliana GN=SKIP PE=1 SV=1
JY_1-10k_transcript/27348	5	GO:0004181: metallocarboxypeptidase activity (molecular_function); GO:0005515: protein binding (molecular_function); GO:0006508: proteolysis (biological_process); GO:0006520: cellular amino acid metabolic process (biological_process); GO:0070062: extracellular exosome (cellular_component);	K14213|PEPD	http://www.genome.jp/dbget-bin/www_bget?ko:K14213	[R]	General function prediction only	gi|340372485|ref|XP_003384774.1|	2.8e-133	242/470(51.49)	481	PREDICTED: xaa-Pro dipeptidase [Amphimedon queenslandica]	--	--	--	--	--	sp|P12955|PEPD_HUMAN	5.3e-130	243/473(51.37)	466	Xaa-Pro dipeptidase OS=Homo sapiens GN=PEPD PE=1 SV=3
JY_1-10k_transcript/23159	--	--	--	--	--	--	--	--	--	--	--	--	--	--	--	--	sp|Q9LV26|FBL45_ARATH	3.6e-07	58/236(24.58)	58	Putative F-box/LRR-repeat protein At3g18150 OS=Arabidopsis thaliana GN=At3g18150 PE=3 SV=2
JY_1-10k_transcript/16502	--	--	--	--	--	--	--	--	--	--	--	--	--	--	--	--	sp|Q5QNA6|SCRL2_ORYSJ	2.3e-21	157/596(26.34)	105	SCAR-like protein 2 OS=Oryza sativa subsp. japonica GN=Os01g0208600 PE=2 SV=1
JY_1-10k_transcript/2740	--	--	K13254|SPAST	http://www.genome.jp/dbget-bin/www_bget?ko:K13254	[O]	Posttranslational modification, protein turnover, chaperones	gi|542258874|ref|XP_005464698.1|	1.1e-62	122/287(42.51)	248	PREDICTED: ATPase family AAA domain-containing protein 1-B-like [Oreochromis niloticus]	--	--	--	--	--	sp|P28737|MSP1_YEAST	2.6e-62	128/272(47.06)	242	Protein MSP1 OS=Saccharomyces cerevisiae (strain ATCC 204508 / S288c) GN=MSP1 PE=1 SV=2
JY_1-10k_transcript/45215	8	GO:0004550: nucleoside diphosphate kinase activity (molecular_function); GO:0005524: ATP binding (molecular_function); GO:0006165: nucleoside diphosphate phosphorylation (biological_process); GO:0006183: GTP biosynthetic process (biological_process); GO:0006228: UTP biosynthetic process (biological_process); GO:0006241: CTP biosynthetic process (biological_process); GO:0042981: regulation of apop…	K00940|ndk, NME	http://www.genome.jp/dbget-bin/www_bget?ko:K00940	[F]	Nucleotide transport and metabolism	gi|568259239|gb|ETN67208.1|	3.3e-52	99/151(65.56)	211	abnormal wing disc [Anopheles darlingi]	--	--	--	--	--	sp|O49203|NDK3_ARATH	1.5e-92	169/238(71.01)	340	Nucleoside diphosphate kinase III, chloroplastic/mitochondrial OS=Arabidopsis thaliana GN=NDPK3 PE=1 SV=1
JY_1-10k_transcript/12966	--	--	K14290|XPO1, CRM1	http://www.genome.jp/dbget-bin/www_bget?ko:K14290	[YU]	--	gi|156392524|ref|XP_001636098.1|	2.6e-169	293/578(50.69)	602	predicted protein [Nematostella vectensis]	LM524969.1	3e-20	140/180(77.78)	111	Strongyloides venezuelensis genome assembly S_venezuelensis_HH1, scaffold SVE_contig0000001	sp|Q9SMV6|XPO1A_ARATH	8.3e-275	476/575(82.78)	947	Protein EXPORTIN 1A OS=Arabidopsis thaliana GN=XPO1 PE=1 SV=1
JY_1-10k_transcript/30173	3	GO:0005488: binding (molecular_function); GO:0007165: signal transduction (biological_process); GO:0016301: kinase activity (molecular_function);	K04733|IRAK4	http://www.genome.jp/dbget-bin/www_bget?ko:K04733	[T]	Signal transduction mechanisms	gi|403301716|ref|XP_003941529.1|	1.2e-37	106/298(35.57)	164	PREDICTED: interleukin-1 receptor-associated kinase 4 isoform X1 [Saimiri boliviensis boliviensis]	--	--	--	--	--	sp|Q8VZJ9|CRCK2_ARATH	2.5e-118	231/384(60.16)	427	Calmodulin-binding receptor-like cytoplasmic kinase 2 OS=Arabidopsis thaliana GN=CRCK2 PE=2 SV=1
JY_1-10k_transcript/246	--	--	--	--	--	--	--	--	--	--	--	--	--	--	--	--	sp|Q8LPT9|GWD1_CITRE	0	1020/1484(68.73)	1973	Alpha-glucan water dikinase, chloroplastic OS=Citrus reticulata GN=R1 PE=2 SV=1
JY_1-10k_transcript/37596	2	GO:0008168: methyltransferase activity (molecular_function); GO:0044424: intracellular part (cellular_component);	K07442|TRM61, GCD14	http://www.genome.jp/dbget-bin/www_bget?ko:K07442	--	--	gi|410898850|ref|XP_003962910.1|	9.4e-68	138/292(47.26)	263	PREDICTED: tRNA (adenine(58)-N(1))-methyltransferase catalytic subunit TRMT61A [Takifugu rubripes]	--	--	--	--	--	sp|Q6AY46|TRM61_RAT	1.5e-63	132/288(45.83)	245	tRNA (adenine(58)-N(1))-methyltransferase catalytic subunit TRMT61A OS=Rattus norvegicus GN=Trmt61a PE=2 SV=1
JY_1-10k_transcript/6458	--	--	K16061|BIRC7_8	http://www.genome.jp/dbget-bin/www_bget?ko:K16061	--	--	--	--	--	--	--	--	--	--	--	--	sp|Q9ZVT8|RF4_ARATH	4.7e-70	249/830(30.00)	267	Putative E3 ubiquitin-protein ligase RF4 OS=Arabidopsis thaliana GN=RF4 PE=3 SV=1
JY_1-10k_transcript/21112	2	GO:0003824: catalytic activity (molecular_function); GO:0008652: cellular amino acid biosynthetic process (biological_process);	K01755|argH, ASL	http://www.genome.jp/dbget-bin/www_bget?ko:K01755	--	--	gi|556752491|ref|XP_005971637.1|	4.5e-119	231/466(49.57)	434	PREDICTED: argininosuccinate lyase, chloroplastic-like [Pantholops hodgsonii]	--	--	--	--	--	sp|Q9LEU8|ARLY_ARATH	2.9e-209	363/495(73.33)	729	Argininosuccinate lyase, chloroplastic OS=Arabidopsis thaliana GN=At5g10920 PE=2 SV=1
JY_1-10k_transcript/14607	2	GO:0016763: transferase activity, transferring pentosyl groups (molecular_function); GO:0019363: pyridine nucleotide biosynthetic process (biological_process);	K00763|pncB, NAPRT1	http://www.genome.jp/dbget-bin/www_bget?ko:K00763	--	--	gi|291232557|ref|XP_002736222.1|	3.5e-187	320/542(59.04)	661	PREDICTED: nicotinate phosphoribosyltransferase-like [Saccoglossus kowalevskii]	--	--	--	--	--	sp|Q84WV8|NPRT2_ARATH	4.3e-265	438/560(78.21)	915	Nicotinate phosphoribosyltransferase 2 OS=Arabidopsis thaliana GN=NAPRT2 PE=2 SV=1
JY_1-10k_transcript/17043	--	--	--	--	--	--	--	--	--	--	--	--	--	--	--	--	sp|Q9LF97|Y3295_ARATH	3.1e-188	339/463(73.22)	659	CBS domain-containing protein CBSCBSPB3 OS=Arabidopsis thaliana GN=CBSCBSPB3 PE=1 SV=1
JY_1-10k_transcript/26957	2	GO:0006779: porphyrin-containing compound biosynthetic process (biological_process); GO:0016829: lyase activity (molecular_function);	K01599|hemE, UROD	http://www.genome.jp/dbget-bin/www_bget?ko:K01599	--	--	gi|297573435|gb|ADI46568.1|	7.4e-97	170/342(49.71)	360	uroporphyrinogen decarboxylase [Elysia chlorotica]	--	--	--	--	--	sp|Q42967|DCUP_TOBAC	3.5e-174	308/390(78.97)	612	Uroporphyrinogen decarboxylase, chloroplastic OS=Nicotiana tabacum GN=DCUP PE=1 SV=1
JY_1-10k_transcript/45704	2	GO:0005488: binding (molecular_function); GO:0044267: cellular protein metabolic process (biological_process);	K10144|RCHY1, PIRH2	http://www.genome.jp/dbget-bin/www_bget?ko:K10144	[R]	General function prediction only	gi|828230728|ref|XP_002159854.3|	1.1e-55	113/241(46.89)	223	PREDICTED: RING finger and CHY zinc finger domain-containing protein 1-like [Hydra vulgaris]	--	--	--	--	--	sp|Q8VZK0|MIEL1_ARATH	7.2e-69	141/246(57.32)	262	E3 ubiquitin-protein ligase MIEL1 OS=Arabidopsis thaliana GN=MIEL1 PE=1 SV=1
JY_1-10k_transcript/42754	6	GO:0000166: nucleotide binding (molecular_function); GO:0004478: methionine adenosyltransferase activity (molecular_function); GO:0005829: cytosol (cellular_component); GO:0043167: ion binding (molecular_function); GO:0044237: cellular metabolic process (biological_process); GO:0048269: methionine adenosyltransferase complex (cellular_component);	K00789|metK	http://www.genome.jp/dbget-bin/www_bget?ko:K00789	--	--	gi|558198167|ref|XP_006130867.1|	1.6e-111	207/317(65.30)	409	PREDICTED: S-adenosylmethionine synthase isoform type-2 [Pelodiscus sinensis]	BC080342.1	3e-37	353/482(73.24)	167	Xenopus tropicalis methionine adenosyltransferase II, alpha, mRNA (cDNA clone MGC:79598 IMAGE:6979233), complete cds	sp|Q944U4|METK_DENCR	1e-180	303/322(94.10)	634	S-adenosylmethionine synthase OS=Dendrobium crumenatum GN=SAMS PE=2 SV=1
JY_1-10k_transcript/16191	--	--	K01810|GPI, pgi	http://www.genome.jp/dbget-bin/www_bget?ko:K01810	--	--	gi|568260276|gb|ETN68022.1|	5.5e-41	147/483(30.43)	175	glucose-6-phosphate isomerase [Anopheles darlingi]	--	--	--	--	--	sp|Q8H103|G6PIP_ARATH	1.3e-282	482/612(78.76)	973	Glucose-6-phosphate isomerase 1, chloroplastic OS=Arabidopsis thaliana GN=PGI1 PE=1 SV=1
JY_1-10k_transcript/23346	--	--	K09580|PDIA1, P4HB	http://www.genome.jp/dbget-bin/www_bget?ko:K09580	--	--	gi|1036722713|ref|XP_017086061.1|	1.3e-21	73/223(32.74)	110	PREDICTED: phosphoadenosine phosphosulfate reductase-like [Drosophila eugracilis]	--	--	--	--	--	sp|P92981|APR2_ARATH	8.5e-184	321/458(70.09)	644	5&apos;-adenylylsulfate reductase 2, chloroplastic OS=Arabidopsis thaliana GN=APR2 PE=1 SV=2
JY_1-10k_transcript/23867	5	GO:0003824: catalytic activity (molecular_function); GO:0044249: cellular biosynthetic process (biological_process); GO:0044711: single-organism biosynthetic process (biological_process); GO:0044763: single-organism cellular process (biological_process); GO:1901566: organonitrogen compound biosynthetic process (biological_process);	--	--	--	--	gi|556759364|ref|XP_005975008.1|	1.7e-157	263/452(58.19)	562	PREDICTED: phospho-2-dehydro-3-deoxyheptonate aldolase 1, chloroplastic-like [Pantholops hodgsonii]	--	--	--	--	--	sp|Q75W16|AROG_ORYSJ	9.8e-244	415/506(82.02)	844	Phospho-2-dehydro-3-deoxyheptonate aldolase 2, chloroplastic OS=Oryza sativa subsp. japonica GN=DAHPS2 PE=2 SV=1
JY_1-10k_transcript/26237	5	GO:0003824: catalytic activity (molecular_function); GO:0005623: cell (cellular_component); GO:0020027: hemoglobin metabolic process (biological_process); GO:0044699: single-organism process (biological_process); GO:0055072: iron ion homeostasis (biological_process);	--	--	[O]	Posttranslational modification, protein turnover, chaperones	gi|290462801|gb|ADD24448.1|	2.3e-93	188/457(41.14)	349	Monothiol glutaredoxin-S11 [Lepeophtheirus salmonis]	--	--	--	--	--	sp|Q9ZPH2|GRS17_ARATH	8.2e-179	318/492(64.63)	628	Monothiol glutaredoxin-S17 OS=Arabidopsis thaliana GN=GRXS17 PE=1 SV=1
JY_1-10k_transcript/40899	--	--	--	--	--	--	--	--	--	--	--	--	--	--	--	--	sp|Q9LS48|SG1_ARATH	2.2e-29	79/207(38.16)	131	protein SLOW GREEN 1, chloroplastic OS=Arabidopsis thaliana GN=SG1 PE=1 SV=1
JY_1-10k_transcript/9789	--	--	K04730|IRAK1	http://www.genome.jp/dbget-bin/www_bget?ko:K04730	--	--	gi|765156660|ref|XP_011488203.1|	1.4e-14	53/144(36.81)	88	PREDICTED: bromodomain adjacent to zinc finger domain protein 2B-like [Oryzias latipes]	--	--	--	--	--	sp|Q9FGD7|PUB50_ARATH	1.4e-94	256/779(32.86)	349	Putative U-box domain-containing protein 50 OS=Arabidopsis thaliana GN=PUB50 PE=3 SV=1
JY_1-10k_transcript/7074	6	GO:0004519: endonuclease activity (molecular_function); GO:0005488: binding (molecular_function); GO:0006281: DNA repair (biological_process); GO:0044428: nuclear part (cellular_component); GO:0044773: mitotic DNA damage checkpoint (biological_process); GO:0051276: chromosome organization (biological_process);	K10865|MRE11	http://www.genome.jp/dbget-bin/www_bget?ko:K10865	--	--	gi|1005420847|ref|XP_015759100.1|	3.4e-123	250/534(46.82)	449	PREDICTED: double-strand break repair protein MRE11-like [Acropora digitifera]	--	--	--	--	--	sp|Q25AA3|MRE11_ORYSI	1.3e-266	458/595(76.97)	920	Double-strand break repair protein MRE11 OS=Oryza sativa subsp. indica GN=H0410G08.11 PE=3 SV=1
JY_1-10k_transcript/50222	2	GO:0016491: oxidoreductase activity (molecular_function); GO:0055114: oxidation-reduction process (biological_process);	--	--	[QR]	--	gi|65306319|gb|AAY41736.1|	3.3e-52	100/102(98.04)	211	ACC synthase [Limnodynastes tasmaniensis]	AY656735.2	4e-144	298/306(97.39)	521	Limnodynastes tasmaniensis clone DFBH ACC synthase gene, partial cds	sp|Q9MB94|ACCO_PRUMU	6.7e-88	159/196(81.12)	325	1-aminocyclopropane-1-carboxylate oxidase OS=Prunus mume GN=ACO1 PE=2 SV=1
JY_1-10k_transcript/46799	--	--	--	--	--	--	--	--	--	--	--	--	--	--	--	--	sp|Q9XIM0|MEE14_ARATH	9.3e-50	99/183(54.10)	198	CCG-binding protein 1 OS=Arabidopsis thaliana GN=MEE14 PE=1 SV=1
JY_1-10k_transcript/54244	4	GO:0005737: cytoplasm (cellular_component); GO:0005980: glycogen catabolic process (biological_process); GO:0008184: glycogen phosphorylase activity (molecular_function); GO:0030170: pyridoxal phosphate binding (molecular_function);	K00688|E2.4.1.1, glgP, PYG	http://www.genome.jp/dbget-bin/www_bget?ko:K00688	[G]	Carbohydrate transport and metabolism	gi|685828664|emb|CEF63586.1|	6e-14	45/93(48.39)	84	Glycogen phosphorylase, muscle form [Strongyloides ratti]	--	--	--	--	--	sp|Q9SD76|PHS2_ARATH	2.5e-55	100/112(89.29)	216	Alpha-glucan phosphorylase 2, cytosolic OS=Arabidopsis thaliana GN=PHS2 PE=1 SV=1
JY_1-10k_transcript/43822	3	GO:0006796: phosphate-containing compound metabolic process (biological_process); GO:0016021: integral component of membrane (cellular_component); GO:0044255: cellular lipid metabolic process (biological_process);	--	--	--	--	gi|1022772660|gb|KZS16817.1|	6e-44	93/211(44.08)	184	Phosphatidate phosphatase PPAPDC1A [Daphnia magna]	--	--	--	--	--	sp|Q9XI60|LPP2_ARATH	1.5e-101	168/240(70.00)	370	Lipid phosphate phosphatase 2 OS=Arabidopsis thaliana GN=LPP2 PE=2 SV=1
JY_1-10k_transcript/36744	1	GO:0046872: metal ion binding (molecular_function);	K09511|DNAJB5	http://www.genome.jp/dbget-bin/www_bget?ko:K09511	[O]	Posttranslational modification, protein turnover, chaperones	gi|960967652|ref|XP_014798659.1|	1.8e-13	47/116(40.52)	83	PREDICTED: dnaJ homolog subfamily B member 8 [Calidris pugnax]	--	--	--	--	--	sp|Q5F5M1|DNAJ_NEIG1	5.9e-15	36/63(57.14)	83	Chaperone protein DnaJ OS=Neisseria gonorrhoeae (strain ATCC 700825 / FA 1090) GN=dnaJ PE=3 SV=1
JY_1-10k_transcript/17981	--	--	K10357|MYO5	http://www.genome.jp/dbget-bin/www_bget?ko:K10357	[Z]	Cytoskeleton	gi|597746386|ref|XP_007235208.1|	4.5e-08	60/231(25.97)	66	PREDICTED: unconventional myosin-Va isoform X2 [Astyanax mexicanus]	--	--	--	--	--	sp|Q0WPU1|MYO15_ARATH	1.2e-157	282/453(62.25)	558	Myosin-15 OS=Arabidopsis thaliana GN=XI-I PE=1 SV=1
JY_1-10k_transcript/29832	3	GO:0002376: immune system process (biological_process); GO:0007165: signal transduction (biological_process); GO:0016740: transferase activity (molecular_function);	K04733|IRAK4	http://www.genome.jp/dbget-bin/www_bget?ko:K04733	[T]	Signal transduction mechanisms	gi|617627732|ref|XP_007528686.1|	4.7e-45	120/298(40.27)	188	PREDICTED: interleukin-1 receptor-associated kinase 4 [Erinaceus europaeus]	--	--	--	--	--	sp|Q0WRY5|CDL1_ARATH	7.4e-150	280/393(71.25)	531	Serine/threonine-protein kinase CDL1 OS=Arabidopsis thaliana GN=CDL1 PE=1 SV=1
JY_1-10k_transcript/35405	--	--	--	--	--	--	gi|1009544854|ref|XP_015908465.1|	1.5e-21	82/295(27.80)	110	PREDICTED: armadillo repeat-containing protein 8-like isoform X4 [Parasteatoda tepidariorum]	--	--	--	--	--	--	--	--	--	--
JY_1-10k_transcript/36282	--	--	K14803|PTC2_3	http://www.genome.jp/dbget-bin/www_bget?ko:K14803	[T]	Signal transduction mechanisms	gi|156382341|ref|XP_001632512.1|	7.2e-18	71/231(30.74)	98	predicted protein [Nematostella vectensis]	--	--	--	--	--	sp|Q5Z8P0|P2C60_ORYSJ	3.8e-158	274/342(80.12)	559	Probable protein phosphatase 2C 60 OS=Oryza sativa subsp. japonica GN=Os06g0717800 PE=2 SV=1
JY_1-10k_transcript/48196	--	--	--	--	[T]	Signal transduction mechanisms	--	--	--	--	--	--	--	--	--	--	--	--	--	--	--
JY_1-10k_transcript/54341	--	--	--	--	--	--	--	--	--	--	--	--	--	--	--	--	sp|Q39644|LEA5_CITSI	1.7e-14	43/95(45.26)	80	Late embryogenesis abundant protein Lea5 OS=Citrus sinensis GN=LEA5 PE=2 SV=1
JY_1-10k_transcript/12586	--	--	--	--	--	--	--	--	--	--	--	--	--	--	--	--	sp|Q9LJ64|PLRX1_ARATH	2.6e-37	77/124(62.10)	158	Pollen-specific leucine-rich repeat extensin-like protein 1 OS=Arabidopsis thaliana GN=PEX1 PE=2 SV=1
JY_1-10k_transcript/55468	--	--	--	--	[O]	Posttranslational modification, protein turnover, chaperones	--	--	--	--	--	--	--	--	--	--	sp|P13917|7SB1_SOYBN	2.1e-09	32/60(53.33)	63	Basic 7S globulin OS=Glycine max GN=BG PE=1 SV=2
JY_1-10k_transcript/45371	--	--	K16559|exoK	http://www.genome.jp/dbget-bin/www_bget?ko:K16559	--	--	--	--	--	--	--	--	--	--	--	--	sp|Q38857|XTH22_ARATH	2.2e-110	189/284(66.55)	400	Xyloglucan endotransglucosylase/hydrolase protein 22 OS=Arabidopsis thaliana GN=XTH22 PE=1 SV=1
JY_1-10k_transcript/4956	9	GO:0000166: nucleotide binding (molecular_function); GO:0005515: protein binding (molecular_function); GO:0005856: cytoskeleton (cellular_component); GO:0007165: signal transduction (biological_process); GO:0016020: membrane (cellular_component); GO:0043167: ion binding (molecular_function); GO:0043227: membrane-bounded organelle (cellular_component); GO:0044446: intracellular organelle part (cel…	K04630|GNAI	http://www.genome.jp/dbget-bin/www_bget?ko:K04630	--	--	gi|317609893|ref|NP_001187266.1|	5.3e-29	110/392(28.06)	136	guanine nucleotide-binding protein G(i) subunit alpha-1 [Ictalurus punctatus]	--	--	--	--	--	sp|Q9C516|XLG3_ARATH	4.2e-303	536/846(63.36)	1042	Extra-large guanine nucleotide-binding protein 3 OS=Arabidopsis thaliana GN=XLG3 PE=1 SV=1
JY_1-10k_transcript/44046	--	--	--	--	--	--	--	--	--	--	--	--	--	--	--	--	sp|B4FUS3|CNR8_MAIZE	3.7e-81	149/237(62.87)	303	Cell number regulator 8 OS=Zea mays GN=CNR8 PE=2 SV=1
JY_1-10k_transcript/10783	--	--	--	--	--	--	--	--	--	--	--	--	--	--	--	--	sp|O81316|SCL6_ARATH	9.6e-93	182/364(50.00)	342	Scarecrow-like protein 6 OS=Arabidopsis thaliana GN=SCL6 PE=1 SV=1
JY_1-10k_transcript/47186	--	--	K17943|PUM	http://www.genome.jp/dbget-bin/www_bget?ko:K17943	[J]	Translation, ribosomal structure and biogenesis	gi|821125903|ref|XP_012384832.1|	3.5e-14	45/138(32.61)	85	PREDICTED: pumilio homolog 2-like [Dasypus novemcinctus]	--	--	--	--	--	sp|Q9SS47|PUM4_ARATH	1.6e-41	131/156(83.97)	171	Pumilio homolog 4 OS=Arabidopsis thaliana GN=APUM4 PE=1 SV=2
JY_1-10k_transcript/32683	1	GO:0050794: regulation of cellular process (biological_process);	K15731|CTDSP	http://www.genome.jp/dbget-bin/www_bget?ko:K15731	[K]	Transcription	gi|675610164|ref|XP_008933692.1|	3.5e-18	72/188(38.30)	99	PREDICTED: carboxy-terminal domain RNA polymerase II polypeptide A small phosphatase 1, partial [Merops nubicus]	--	--	--	--	--	sp|Q54GB2|CTSL2_DICDI	3.4e-19	73/213(34.27)	97	CTD small phosphatase-like protein 2 OS=Dictyostelium discoideum GN=ctdspl2 PE=3 SV=1
JY_1-10k_transcript/37145	1	GO:0003723: RNA binding (molecular_function);	K14945|QKI	http://www.genome.jp/dbget-bin/www_bget?ko:K14945	[A]	RNA processing and modification	gi|1005454134|ref|XP_015764230.1|	1.7e-32	93/234(39.74)	146	PREDICTED: protein quaking-like isoform X1 [Acropora digitifera]	--	--	--	--	--	sp|Q9FKT4|QKIL2_ARATH	2.9e-107	201/278(72.30)	390	KH domain-containing protein At5g56140 OS=Arabidopsis thaliana GN=At5g56140 PE=2 SV=1
JY_1-10k_transcript/36158	11	GO:0001932: regulation of protein phosphorylation (biological_process); GO:0005515: protein binding (molecular_function); GO:0005737: cytoplasm (cellular_component); GO:0005956: protein kinase CK2 complex (cellular_component); GO:0016740: transferase activity (molecular_function); GO:0019887: protein kinase regulator activity (molecular_function); GO:0031519: PcG protein complex (cellular_compone…	K03115|CSNK2B	http://www.genome.jp/dbget-bin/www_bget?ko:K03115	--	--	gi|675389119|gb|KFM82016.1|	2.1e-65	111/188(59.04)	256	Casein kinase II subunit beta, partial [Stegodyphus mimosarum]	--	--	--	--	--	sp|O80507|CSK2E_ARATH	3.4e-119	211/290(72.76)	429	Putative casein kinase II subunit beta-4 OS=Arabidopsis thaliana GN=At2g44680 PE=2 SV=1
JY_1-10k_transcript/30749	--	--	--	--	--	--	--	--	--	--	--	--	--	--	--	--	sp|Q9FX53|TGT1_ARATH	7.6e-123	207/339(61.06)	442	Trihelix transcription factor GT-1 OS=Arabidopsis thaliana GN=GT-1 PE=1 SV=1
JY_1-10k_transcript/41392	--	--	K19995|SCAMP	http://www.genome.jp/dbget-bin/www_bget?ko:K19995	[U]	Intracellular trafficking, secretion, and vesicular transport	gi|657597746|ref|XP_008303625.1|	3.8e-12	57/196(29.08)	79	PREDICTED: secretory carrier-associated membrane protein 1-like [Stegastes partitus]	--	--	--	--	--	sp|Q60EA5|SCAM3_ORYSJ	1.4e-108	219/284(77.11)	394	Secretory carrier-associated membrane protein 3 OS=Oryza sativa subsp. japonica GN=SCAMP3 PE=2 SV=1
JY_1-10k_transcript/24366	--	--	K11802|WDR32	http://www.genome.jp/dbget-bin/www_bget?ko:K11802	--	--	gi|910341024|ref|XP_013174206.1|	6.1e-17	67/237(28.27)	95	PREDICTED: uncharacterized protein C4G3.03-like [Papilio xuthus]	--	--	--	--	--	sp|Q9Y7K5|YGI3_SCHPO	7.6e-34	104/363(28.65)	146	Uncharacterized WD repeat-containing protein C2A9.03 OS=Schizosaccharomyces pombe (strain 972 / ATCC 24843) GN=SPBC2A9.03 PE=3 SV=2
JY_1-10k_transcript/35679	--	--	--	--	[R]	General function prediction only	--	--	--	--	--	--	--	--	--	--	sp|Q8GX29|SKI25_ARATH	5.1e-78	163/363(44.90)	293	F-box/kelch-repeat protein SKIP25 OS=Arabidopsis thaliana GN=SKIP25 PE=1 SV=1
JY_1-10k_transcript/11617	--	--	K06669|SMC3, CSPG6	http://www.genome.jp/dbget-bin/www_bget?ko:K06669	--	--	gi|999984365|gb|KXJ23506.1|	8.4e-147	304/711(42.76)	527	Structural maintenance of chromosomes protein 3 [Exaiptasia pallida]	--	--	--	--	--	sp|Q56YN8|SMC3_ARATH	1.1e-221	418/703(59.46)	771	Structural maintenance of chromosomes protein 3 OS=Arabidopsis thaliana GN=SMC3 PE=2 SV=1
JY_1-10k_transcript/381	--	--	--	--	--	--	--	--	--	--	--	--	--	--	--	--	sp|Q8LPT9|GWD1_CITRE	0	1019/1484(68.67)	1968	Alpha-glucan water dikinase, chloroplastic OS=Citrus reticulata GN=R1 PE=2 SV=1
JY_1-10k_transcript/7674	--	--	K11699|RDR, RDRP	http://www.genome.jp/dbget-bin/www_bget?ko:K11699	--	--	gi|260803900|ref|XP_002596827.1|	1.2e-136	309/763(40.50)	493	hypothetical protein BRAFLDRAFT_99723 [Branchiostoma floridae]	--	--	--	--	--	sp|Q9LQV2|RDR1_ARATH	0	535/820(65.24)	1061	RNA-dependent RNA polymerase 1 OS=Arabidopsis thaliana GN=RDR1 PE=2 SV=1
JY_1-10k_transcript/7517	--	--	--	--	--	--	gi|768449535|ref|XP_011566857.1|	1.9e-174	334/780(42.82)	619	PREDICTED: phosphoenolpyruvate carboxylase 2-like [Plutella xylostella]	--	--	--	--	--	sp|P29194|CAPP2_SORBI	0	686/783(87.61)	1410	Phosphoenolpyruvate carboxylase 2 OS=Sorghum bicolor PE=3 SV=1
JY_1-10k_transcript/7557	2	GO:0003676: nucleic acid binding (molecular_function); GO:0005634: nucleus (cellular_component);	K14787|MRD1, RBM19	http://www.genome.jp/dbget-bin/www_bget?ko:K14787	[R]	General function prediction only	gi|926629098|ref|XP_013780183.1|	2.6e-123	305/879(34.70)	449	PREDICTED: probable RNA-binding protein 19 [Limulus polyphemus]	--	--	--	--	--	sp|Q9Y4C8|RBM19_HUMAN	8.7e-114	307/955(32.15)	412	Probable RNA-binding protein 19 OS=Homo sapiens GN=RBM19 PE=1 SV=3
JY_1-10k_transcript/54593	3	GO:0003735: structural constituent of ribosome (molecular_function); GO:0005840: ribosome (cellular_component); GO:0006412: translation (biological_process);	K02966|RP-S19e, RPS19	http://www.genome.jp/dbget-bin/www_bget?ko:K02966	--	--	gi|954321688|gb|KRY03805.1|	2.1e-53	99/110(90.00)	214	40S ribosomal protein S19, partial [Trichinella patagoniensis]	--	--	--	--	--	sp|Q9SGA6|RS191_ARATH	6.3e-53	96/114(84.21)	208	40S ribosomal protein S19-1 OS=Arabidopsis thaliana GN=RPS19A PE=2 SV=1
JY_1-10k_transcript/50419	4	GO:0005524: ATP binding (molecular_function); GO:0006457: protein folding (biological_process); GO:0006950: response to stress (biological_process); GO:0051082: unfolded protein binding (molecular_function);	K04079|htpG, HSP90A	http://www.genome.jp/dbget-bin/www_bget?ko:K04079	[O]	Posttranslational modification, protein turnover, chaperones	gi|14198259|gb|AAH08189.1|	2.7e-108	211/234(90.17)	397	Unknown (protein for IMAGE:3584589), partial [Mus musculus]	KP121423.1	7e-112	316/362(87.29)	414	Siniperca chuatsi heat shock protein 90 mRNA, partial cds	sp|A2YWQ1|HSP81_ORYSI	2e-114	215/233(92.27)	413	Heat shock protein 81-1 OS=Oryza sativa subsp. indica GN=HSP81-1 PE=2 SV=1
JY_1-10k_transcript/17356	--	--	--	--	[R]	General function prediction only	gi|919019076|ref|XP_013393618.1|	4.8e-114	221/501(44.11)	418	PREDICTED: uncharacterized protein LOC106161261 [Lingula anatina]	--	--	--	--	--	sp|Q9XAD5|CSD_STRCO	9.7e-25	113/441(25.62)	116	Probable cysteine desulfurase OS=Streptomyces coelicolor (strain ATCC BAA-471 / A3(2) / M145) GN=csd PE=3 SV=1
JY_1-10k_transcript/28527	1	GO:0016881: acid-amino acid ligase activity (molecular_function);	K15687|MKRN	http://www.genome.jp/dbget-bin/www_bget?ko:K15687	[O]	Posttranslational modification, protein turnover, chaperones	gi|779992100|ref|XP_011670129.1|	9.8e-46	119/337(35.31)	191	PREDICTED: probable E3 ubiquitin-protein ligase makorin-1 [Strongylocentrotus purpuratus]	--	--	--	--	--	sp|Q5ZA07|C3H41_ORYSJ	2.3e-93	193/340(56.76)	344	E3 ubiquitin-protein ligase makorin OS=Oryza sativa subsp. japonica GN=MKRN PE=2 SV=1
JY_1-10k_transcript/6855	--	--	--	--	[R]	General function prediction only	gi|999975843|gb|KXJ15017.1|	2.8e-29	149/627(23.76)	137	Transposon Ty3-G Gag-Pol polyprotein [Exaiptasia pallida]	--	--	--	--	--	sp|P92516|M750_ARATH	2.3e-13	32/56(57.14)	79	Uncharacterized mitochondrial protein AtMg00750 OS=Arabidopsis thaliana GN=AtMg00750 PE=4 SV=1
JY_1-10k_transcript/2400	--	--	--	--	[R]	General function prediction only	--	--	--	--	--	--	--	--	--	--	--	--	--	--	--
JY_1-10k_transcript/55622	--	--	--	--	[O]	Posttranslational modification, protein turnover, chaperones	--	--	--	--	--	--	--	--	--	--	sp|Q40143|CYSP3_SOLLC	1.9e-08	23/27(85.19)	59	Cysteine proteinase 3 OS=Solanum lycopersicum GN=CYP-3 PE=2 SV=1
JY_1-10k_transcript/31691	--	--	K01126|E3.1.4.46, glpQ, ugpQ	http://www.genome.jp/dbget-bin/www_bget?ko:K01126	[C]	Energy production and conversion	gi|198417237|ref|XP_002130894.1|	1e-65	140/326(42.94)	257	PREDICTED: probable glycerophosphoryl diester phosphodiesterase 3 [Ciona intestinalis]	--	--	--	--	--	sp|Q9C907|GDPD5_ARATH	2.4e-158	265/387(68.48)	560	Glycerophosphodiester phosphodiesterase GDPD5 OS=Arabidopsis thaliana GN=GDPD5 PE=2 SV=1
JY_1-10k_transcript/37993	1	GO:0005525: GTP binding (molecular_function);	K06944|K06944	http://www.genome.jp/dbget-bin/www_bget?ko:K06944	--	--	gi|759056895|ref|XP_011337693.1|	2.4e-127	226/342(66.08)	461	PREDICTED: developmentally-regulated GTP-binding protein 2 [Cerapachys biroi]	--	--	--	--	--	sp|Q9LQK0|DRG1_ARATH	2.7e-198	335/374(89.57)	692	Developmentally-regulated G-protein 1 OS=Arabidopsis thaliana GN=DRG1 PE=1 SV=1
JY_1-10k_transcript/19998	6	GO:0003746: translation elongation factor activity (molecular_function); GO:0003924: GTPase activity (molecular_function); GO:0005525: GTP binding (molecular_function); GO:0005739: mitochondrion (cellular_component); GO:0016779: nucleotidyltransferase activity (molecular_function); GO:0070125: mitochondrial translational elongation (biological_process);	K02358|tuf, TUFM	http://www.genome.jp/dbget-bin/www_bget?ko:K02358	[J]	Translation, ribosomal structure and biogenesis	gi|556765192|ref|XP_005977861.1|	5.2e-160	287/408(70.34)	570	PREDICTED: elongation factor Tu, mitochondrial-like [Pantholops hodgsonii]	XM_005963997.1	2e-46	229/290(78.97)	198	PREDICTED: Pantholops hodgsonii elongation factor Tu, mitochondrial-like (LOC102339477), mRNA	sp|Q43467|EFTU1_SOYBN	2e-223	385/411(93.67)	776	Elongation factor Tu, chloroplastic OS=Glycine max GN=TUFA PE=3 SV=1
JY_1-10k_transcript/4370	1	GO:0003824: catalytic activity (molecular_function);	K05546|GANAB	http://www.genome.jp/dbget-bin/www_bget?ko:K05546	[GMO]	--	gi|929087594|ref|XP_014054424.1|	3.2e-250	461/934(49.36)	871	PREDICTED: neutral alpha-glucosidase AB-like isoform X3 [Salmo salar]	--	--	--	--	--	sp|B9F676|GLU2A_ORYSJ	0	665/905(73.48)	1393	Probable glucan 1,3-alpha-glucosidase OS=Oryza sativa subsp. japonica GN=Os03g0216600 PE=3 SV=1
JY_1-10k_transcript/50035	--	--	K01527|EGD1, BTF3	http://www.genome.jp/dbget-bin/www_bget?ko:K01527	--	--	gi|156395639|ref|XP_001637218.1|	6.6e-35	81/143(56.64)	154	predicted protein [Nematostella vectensis]	--	--	--	--	--	sp|Q9SMW7|BTF3_ARATH	8.7e-62	127/158(80.38)	238	Basic transcription factor 3 OS=Arabidopsis thaliana GN=BTF3 PE=1 SV=1
JY_1-10k_transcript/53816	23	GO:0000226: microtubule cytoskeleton organization (biological_process); GO:0004365: glyceraldehyde-3-phosphate dehydrogenase (NAD+) (phosphorylating) activity (molecular_function); GO:0005811: lipid particle (cellular_component); GO:0005829: cytosol (cellular_component); GO:0005886: plasma membrane (cellular_component); GO:0006006: glucose metabolic process (biological_process); GO:0006096: glyco…	K00134|GAPDH, gapA	http://www.genome.jp/dbget-bin/www_bget?ko:K00134	[G]	Carbohydrate transport and metabolism	gi|954327133|gb|KRY05551.1|	8e-57	111/127(87.40)	226	Glyceraldehyde-3-phosphate dehydrogenase, cytosolic [Trichinella patagoniensis]	--	--	--	--	--	sp|P08477|G3PC2_HORVU	1.1e-59	118/127(92.91)	231	Glyceraldehyde-3-phosphate dehydrogenase 2, cytosolic (Fragment) OS=Hordeum vulgare GN=GAPC PE=2 SV=1
JY_1-10k_transcript/53768	4	GO:0005737: cytoplasm (cellular_component); GO:0005980: glycogen catabolic process (biological_process); GO:0008184: glycogen phosphorylase activity (molecular_function); GO:0030170: pyridoxal phosphate binding (molecular_function);	K00688|E2.4.1.1, glgP, PYG	http://www.genome.jp/dbget-bin/www_bget?ko:K00688	--	--	gi|224999285|gb|ACN78408.1|	6.6e-43	86/152(56.58)	180	glycogen phosphorylase [Spodoptera exigua]	--	--	--	--	--	sp|P53536|PHSL_VICFA	4.5e-74	128/152(84.21)	278	Alpha-1,4 glucan phosphorylase L isozyme, chloroplastic/amyloplastic OS=Vicia faba GN=PHO1 PE=2 SV=2
JY_1-10k_transcript/42761	--	--	--	--	--	--	--	--	--	--	--	--	--	--	--	--	sp|B6EUA9|PR40A_ARATH	2.4e-09	58/185(31.35)	64	Pre-mRNA-processing protein 40A OS=Arabidopsis thaliana GN=PRP40A PE=1 SV=1
JY_1-10k_transcript/21852	--	--	K13118|DGCR14	http://www.genome.jp/dbget-bin/www_bget?ko:K13118	--	--	gi|926620849|ref|XP_013775737.1|	2e-23	99/253(39.13)	117	PREDICTED: protein DGCR14-like [Limulus polyphemus]	--	--	--	--	--	sp|Q96DF8|DGC14_HUMAN	9.5e-16	80/253(31.62)	86	Protein DGCR14 OS=Homo sapiens GN=DGCR14 PE=1 SV=1
JY_1-10k_transcript/35227	--	--	--	--	--	--	--	--	--	--	--	--	--	--	--	--	sp|P12257|GUB2_HORVU	1.9e-08	62/160(38.75)	62	Lichenase-2 (Fragment) OS=Hordeum vulgare PE=1 SV=1
JY_1-10k_transcript/28082	--	--	--	--	--	--	--	--	--	--	--	--	--	--	--	--	sp|Q53HY2|NINJA_TOBAC	1.1e-39	158/497(31.79)	166	Ninja-family protein mc410 OS=Nicotiana tabacum GN=MC410 PE=2 SV=1
JY_1-10k_transcript/13311	--	--	K04730|IRAK1	http://www.genome.jp/dbget-bin/www_bget?ko:K04730	--	--	gi|950942522|ref|XP_014450860.1|	1.5e-28	103/309(33.33)	134	PREDICTED: interleukin-1 receptor-associated kinase 1 isoform X1 [Alligator mississippiensis]	--	--	--	--	--	sp|O04567|Y1719_ARATH	4e-136	328/585(56.07)	486	Probable inactive receptor kinase At1g27190 OS=Arabidopsis thaliana GN=At1g27190 PE=1 SV=1
JY_1-10k_transcript/9925	8	GO:0003735: structural constituent of ribosome (molecular_function); GO:0005524: ATP binding (molecular_function); GO:0005840: ribosome (cellular_component); GO:0005975: carbohydrate metabolic process (biological_process); GO:0006108: malate metabolic process (biological_process); GO:0006412: translation (biological_process); GO:0030060: L-malate dehydrogenase activity (molecular_function); GO:00…	K03283|HSPA1_8	http://www.genome.jp/dbget-bin/www_bget?ko:K03283	[O]	Posttranslational modification, protein turnover, chaperones	gi|512393036|gb|AGO01987.1|	1e-275	485/644(75.31)	955	heat shock 70kDa protein 8a2 [Monopterus albus]	XM_009101681.1	0	1219/1609(75.76)	774	PREDICTED: Serinus canaria heat shock 70kDa protein 2 (HSPA2), mRNA	sp|Q9LHA8|MD37C_ARATH	0	596/650(91.69)	1149	Probable mediator of RNA polymerase II transcription subunit 37c OS=Arabidopsis thaliana GN=MED37C PE=1 SV=1
JY_1-10k_transcript/4677	--	--	--	--	--	--	gi|556758204|ref|XP_005974437.1|	5.2e-128	283/726(38.98)	465	PREDICTED: probable glutamyl endopeptidase, chloroplastic-like [Pantholops hodgsonii]	--	--	--	--	--	sp|Q10MJ1|CGEP_ORYSJ	0	557/690(80.72)	1183	Probable glutamyl endopeptidase, chloroplastic OS=Oryza sativa subsp. japonica GN=GEP PE=2 SV=1
JY_1-10k_transcript/21993	--	--	K11866|STAMBP, AMSH	http://www.genome.jp/dbget-bin/www_bget?ko:K11866	[T]	Signal transduction mechanisms	gi|1022773932|gb|KZS17970.1|	3.3e-45	87/175(49.71)	189	AMSH protease-like protein [Daphnia magna]	--	--	--	--	--	sp|Q8VYB5|AMSH1_ARATH	8.2e-156	300/514(58.37)	552	AMSH-like ubiquitin thioesterase 1 OS=Arabidopsis thaliana GN=AMSH1 PE=2 SV=1
JY_1-10k_transcript/4906	10	GO:0002376: immune system process (biological_process); GO:0005488: binding (molecular_function); GO:0006468: protein phosphorylation (biological_process); GO:0006950: response to stress (biological_process); GO:0007166: cell surface receptor signaling pathway (biological_process); GO:0016301: kinase activity (molecular_function); GO:0035556: intracellular signal transduction (biological_process)…	K04730|IRAK1	http://www.genome.jp/dbget-bin/www_bget?ko:K04730	--	--	gi|392901573|ref|NP_001255743.1|	8.6e-35	107/303(35.31)	155	Pelle/IL-1 receptor associated Kinase (IRAK) [Caenorhabditis elegans]	--	--	--	--	--	sp|O65238|Y5537_ARATH	6.4e-198	398/860(46.28)	692	G-type lectin S-receptor-like serine/threonine-protein kinase At5g35370 OS=Arabidopsis thaliana GN=At5g35370 PE=2 SV=2
JY_1-10k_transcript/7823	--	--	--	--	[U]	Intracellular trafficking, secretion, and vesicular transport	gi|328709887|ref|XP_001944983.2|	3.4e-43	113/335(33.73)	183	PREDICTED: xenotropic and polytropic retrovirus receptor 1 [Acyrthosiphon pisum]	XM_008474529.2	3e-06	44/48(91.67)	65.8	PREDICTED: Diaphorina citri xenotropic and polytropic retrovirus receptor 1-like (LOC103509900), mRNA	sp|Q6K991|PHO12_ORYSJ	9.8e-134	231/344(67.15)	479	Phosphate transporter PHO1-2 OS=Oryza sativa subsp. japonica GN=PHO1-2 PE=2 SV=1
JY_1-10k_transcript/6731	--	--	--	--	[R]	General function prediction only	gi|188501676|gb|ACD54792.1|	4.1e-20	85/310(27.42)	106	putative vegetative storage protein-like protein [Philodina roseola]	--	--	--	--	--	sp|Q9LNU6|PPR53_ARATH	3.6e-200	373/730(51.10)	699	Pentatricopeptide repeat-containing protein At1g20230 OS=Arabidopsis thaliana GN=PCMP-H21 PE=2 SV=2
JY_1-10k_transcript/47366	--	--	--	--	[H]	Coenzyme transport and metabolism	--	--	--	--	--	--	--	--	--	--	sp|Q43133|GGPPS_SINAL	1.2e-14	59/205(28.78)	82	Geranylgeranyl pyrophosphate synthase, chloroplastic/chromoplastic OS=Sinapis alba GN=GGPS1 PE=1 SV=1
JY_1-10k_transcript/53658	--	--	--	--	--	--	--	--	--	--	--	--	--	--	--	--	sp|Q9FK05|PME61_ARATH	1.3e-65	113/163(69.33)	250	Probable pectinesterase/pectinesterase inhibitor 61 OS=Arabidopsis thaliana GN=PME61 PE=2 SV=1
JY_1-10k_transcript/50559	--	--	--	--	--	--	--	--	--	--	--	--	--	--	--	--	sp|Q9LK32|Y3721_ARATH	2.6e-13	55/145(37.93)	77	Uncharacterized protein At3g27210 OS=Arabidopsis thaliana GN=Y-2 PE=1 SV=1
JY_1-10k_transcript/52064	--	--	--	--	--	--	--	--	--	--	--	--	--	--	--	--	sp|Q9SU25|T2FA_ARATH	2.3e-61	116/176(65.91)	236	Transcription initiation factor IIF subunit alpha OS=Arabidopsis thaliana GN=RAP74 PE=1 SV=1
JY_1-10k_transcript/47101	--	--	--	--	[S]	Function unknown	gi|662201739|ref|XP_008474132.1|	5.7e-33	69/166(41.57)	147	PREDICTED: desumoylating isopeptidase 2 isoform X1 [Diaphorina citri]	--	--	--	--	--	sp|Q93VG8|PPDEX_ARATH	2.6e-60	108/209(51.67)	233	DeSI-like protein At4g17486 OS=Arabidopsis thaliana GN=At4g17486 PE=2 SV=1
JY_1-10k_transcript/21587	--	--	--	--	[M]	Cell wall/membrane/envelope biogenesis	gi|984143949|ref|XP_015332384.1|	4e-08	86/336(25.60)	66	PREDICTED: 1,3-beta-glucan synthase component FKS3, partial [Marmota marmota marmota]	--	--	--	--	--	sp|Q9SFU6|CALS9_ARATH	1.3e-94	219/465(47.10)	348	Callose synthase 9 OS=Arabidopsis thaliana GN=CALS9 PE=2 SV=2
JY_1-10k_transcript/877	--	--	--	--	--	--	--	--	--	--	--	--	--	--	--	--	sp|Q6ZFZ4|DEK1_ORYSJ	3.7e-244	440/593(74.20)	846	Calpain-type cysteine protease ADL1 OS=Oryza sativa subsp. japonica GN=ADL1 PE=1 SV=1
JY_1-10k_transcript/34508	6	GO:0007275: multicellular organism development (biological_process); GO:0009987: cellular process (biological_process); GO:0022414: reproductive process (biological_process); GO:0043231: intracellular membrane-bounded organelle (cellular_component); GO:0097159: organic cyclic compound binding (molecular_function); GO:1901363: heterocyclic compound binding (molecular_function);	K09571|FKBP4_5	http://www.genome.jp/dbget-bin/www_bget?ko:K09571	[O]	Posttranslational modification, protein turnover, chaperones	gi|348554836|ref|XP_003463231.1|	2.6e-55	139/373(37.27)	222	PREDICTED: LOW QUALITY PROTEIN: peptidyl-prolyl cis-trans isomerase FKBP4 [Cavia porcellus]	--	--	--	--	--	sp|Q9FJL3|FKB65_ARATH	3.8e-153	278/385(72.21)	542	Peptidyl-prolyl cis-trans isomerase FKBP65 OS=Arabidopsis thaliana GN=FKBP65 PE=1 SV=1
JY_1-10k_transcript/18537	--	--	K14638|SLC15A3_4, PHT	http://www.genome.jp/dbget-bin/www_bget?ko:K14638	[E]	Amino acid transport and metabolism	gi|676480246|ref|XP_009061999.1|	1.3e-50	171/607(28.17)	207	hypothetical protein LOTGIDRAFT_229242 [Lottia gigantea]	--	--	--	--	--	sp|Q9LVE0|PTR33_ARATH	8.2e-186	331/548(60.40)	651	Protein NRT1/ PTR FAMILY 6.4 OS=Arabidopsis thaliana GN=NPF6.4 PE=1 SV=1
JY_1-10k_transcript/3850	--	--	--	--	--	--	gi|973216705|ref|XP_015194841.1|	2.1e-07	112/412(27.18)	64	PREDICTED: protein PAT1 homolog 1 [Lepisosteus oculatus]	--	--	--	--	--	--	--	--	--	--
JY_1-10k_transcript/19114	--	--	K13160|SYNCRIP, HNRPQ	http://www.genome.jp/dbget-bin/www_bget?ko:K13160	[A]	RNA processing and modification	gi|321468659|gb|EFX79643.1|	2.6e-37	79/210(37.62)	163	hypothetical protein DAPPUDRAFT_319432 [Daphnia pulex]	--	--	--	--	--	sp|Q5YD48|A1CF_MOUSE	4.2e-30	71/201(35.32)	134	APOBEC1 complementation factor OS=Mus musculus GN=A1cf PE=1 SV=2
JY_1-10k_transcript/24777	5	GO:0006812: cation transport (biological_process); GO:0008324: cation transmembrane transporter activity (molecular_function); GO:0015179: L-amino acid transmembrane transporter activity (molecular_function); GO:0015807: L-amino acid transport (biological_process); GO:0034220: ion transmembrane transport (biological_process);	K14994|SLC38A7_8	http://www.genome.jp/dbget-bin/www_bget?ko:K14994	[E]	Amino acid transport and metabolism	gi|507946307|ref|XP_004682142.1|	6.2e-22	116/442(26.24)	112	PREDICTED: probable sodium-coupled neutral amino acid transporter 6 [Condylura cristata]	--	--	--	--	--	sp|Q6DEL1|S38A7_DANRE	1.4e-19	115/454(25.33)	99	Putative sodium-coupled neutral amino acid transporter 7 OS=Danio rerio GN=slc38a7 PE=2 SV=1
JY_1-10k_transcript/40258	9	GO:0003723: RNA binding (molecular_function); GO:0005125: cytokine activity (molecular_function); GO:0005576: extracellular region (cellular_component); GO:0006412: translation (biological_process); GO:0043231: intracellular membrane-bounded organelle (cellular_component); GO:0043234: protein complex (cellular_component); GO:0044281: small molecule metabolic process (biological_process); GO:00444…	K15437|AIMP1, ARC1	http://www.genome.jp/dbget-bin/www_bget?ko:K15437	[J]	Translation, ribosomal structure and biogenesis	gi|514457618|ref|XP_003468091.2|	6.2e-37	86/171(50.29)	161	PREDICTED: aminoacyl tRNA synthase complex-interacting multifunctional protein 1 isoform X1 [Cavia porcellus]	--	--	--	--	--	sp|P31230|AIMP1_MOUSE	1.7e-37	89/176(50.57)	158	Aminoacyl tRNA synthase complex-interacting multifunctional protein 1 OS=Mus musculus GN=Aimp1 PE=1 SV=2
JY_1-10k_transcript/22267	--	--	K11838|USP7, UBP15	http://www.genome.jp/dbget-bin/www_bget?ko:K11838	--	--	gi|478256266|gb|ENN76456.1|	7.3e-119	244/542(45.02)	434	hypothetical protein YQE_06910, partial [Dendroctonus ponderosae]	--	--	--	--	--	sp|Q84WU2|UBP13_ARATH	2e-289	473/546(86.63)	995	Ubiquitin carboxyl-terminal hydrolase 13 OS=Arabidopsis thaliana GN=UBP13 PE=1 SV=1
JY_1-10k_transcript/47270	2	GO:0006508: proteolysis (biological_process); GO:0016787: hydrolase activity (molecular_function);	K01373|CTSF	http://www.genome.jp/dbget-bin/www_bget?ko:K01373	[O]	Posttranslational modification, protein turnover, chaperones	gi|260234113|dbj|BAI44279.1|	1.2e-67	134/264(50.76)	263	cysteine proteinase inhibitor precursor [Manduca sexta]	--	--	--	--	--	sp|Q10716|CYSP1_MAIZE	3.6e-123	213/275(77.45)	442	Cysteine proteinase 1 OS=Zea mays GN=CCP1 PE=2 SV=1
JY_1-10k_transcript/38048	--	--	--	--	--	--	gi|156342928|ref|XP_001620978.1|	3.3e-12	33/76(43.42)	79	hypothetical protein NEMVEDRAFT_v1g146403 [Nematostella vectensis]	--	--	--	--	--	sp|Q9SB75|CSLC5_ARATH	1.7e-139	252/304(82.89)	497	Probable xyloglucan glycosyltransferase 5 OS=Arabidopsis thaliana GN=CSLC5 PE=1 SV=1
JY_1-10k_transcript/34894	--	--	--	--	--	--	--	--	--	--	--	--	--	--	--	--	sp|Q9FZF8|FB44_ARATH	8.6e-09	43/138(31.16)	63	Putative F-box protein At1g47790 OS=Arabidopsis thaliana GN=At1g47790 PE=3 SV=1
JY_1-10k_transcript/49200	--	--	--	--	[S]	Function unknown	gi|919009696|ref|XP_013389338.1|	3.2e-19	47/94(50.00)	102	PREDICTED: uncharacterized protein C9orf85 homolog [Lingula anatina]	--	--	--	--	--	--	--	--	--	--
JY_1-10k_transcript/19765	2	GO:0000398: mRNA splicing, via spliceosome (biological_process); GO:0005730: nucleolus (cellular_component);	K12897|TRA2	http://www.genome.jp/dbget-bin/www_bget?ko:K12897	--	--	gi|478251722|gb|ENN72176.1|	2e-13	60/215(27.91)	84	hypothetical protein YQE_11231, partial [Dendroctonus ponderosae]	--	--	--	--	--	sp|Q84TH4|SR45A_ARATH	1.5e-30	63/105(60.00)	136	Serine/arginine-rich splicing factor SR45a OS=Arabidopsis thaliana GN=SR45A PE=1 SV=1
JY_1-10k_transcript/49179	--	--	--	--	--	--	--	--	--	--	--	--	--	--	--	--	sp|Q9ZPE7|EXO_ARATH	8.8e-84	151/261(57.85)	311	Protein EXORDIUM OS=Arabidopsis thaliana GN=EXO PE=2 SV=1
JY_1-10k_transcript/35438	2	GO:0008299: isoprenoid biosynthetic process (biological_process); GO:0016831: carboxy-lyase activity (molecular_function);	K01597|MVD, mvaD	http://www.genome.jp/dbget-bin/www_bget?ko:K01597	[I]	Lipid transport and metabolism	gi|736297928|ref|XP_010792093.1|	8.1e-78	169/346(48.84)	297	PREDICTED: diphosphomevalonate decarboxylase [Notothenia coriiceps]	--	--	--	--	--	sp|F4JCU3|MVD2_ARATH	2.3e-147	254/347(73.20)	523	Diphosphomevalonate decarboxylase MVD2 OS=Arabidopsis thaliana GN=MVD2 PE=2 SV=1
JY_1-10k_transcript/24798	--	--	--	--	--	--	--	--	--	--	--	--	--	--	--	--	sp|B5X570|NAC14_ARATH	5.8e-18	120/413(29.06)	94	NAC domain-containing protein 14 OS=Arabidopsis thaliana GN=NAC014 PE=2 SV=1
JY_1-10k_transcript/37802	--	--	--	--	[A]	RNA processing and modification	gi|954199317|gb|KRX11377.1|	2.6e-17	46/74(62.16)	96	hypothetical protein T07_7329, partial [Trichinella nelsoni]	--	--	--	--	--	sp|F4INY4|HVT1_ARATH	3.5e-60	163/336(48.51)	233	DExH-box ATP-dependent RNA helicase DExH6 OS=Arabidopsis thaliana GN=HVT1 PE=2 SV=1
JY_1-10k_transcript/47240	--	--	--	--	[S]	Function unknown	gi|156355089|ref|XP_001623507.1|	5.4e-28	73/224(32.59)	131	predicted protein [Nematostella vectensis]	--	--	--	--	--	sp|Q6DFI2|TM147_XENLA	1e-24	63/169(37.28)	115	Transmembrane protein 147 OS=Xenopus laevis GN=tmem147 PE=2 SV=1
JY_1-10k_transcript/31412	--	--	--	--	--	--	--	--	--	--	--	--	--	--	--	--	sp|Q9LIH5|C3H38_ARATH	5.6e-17	42/85(49.41)	90	Zinc finger CCCH domain-containing protein 38 OS=Arabidopsis thaliana GN=At3g18640 PE=2 SV=1
JY_1-10k_transcript/23328	--	--	K08073|PNKP	http://www.genome.jp/dbget-bin/www_bget?ko:K08073	--	--	gi|1005440251|ref|XP_015757457.1|	4e-40	86/199(43.22)	172	PREDICTED: polynucleotide 3&apos;-phosphatase ZDP-like [Acropora digitifera]	--	--	--	--	--	sp|Q84JE8|ZDP_ARATH	2.5e-117	251/540(46.48)	424	Polynucleotide 3&apos;-phosphatase ZDP OS=Arabidopsis thaliana GN=ZDP PE=1 SV=1
JY_1-10k_transcript/55427	--	--	--	--	[Q]	Secondary metabolites biosynthesis, transport and catabolism	gi|588482543|gb|AHK24042.1|	3.8e-06	28/65(43.08)	57	catechol O-methyltransferase domain-containing protein 1 [Penaeus monodon]	--	--	--	--	--	sp|O24144|CAMT1_TOBAC	2.5e-32	63/67(94.03)	139	Caffeoyl-CoA O-methyltransferase 1 OS=Nicotiana tabacum GN=CCOAOMT1 PE=1 SV=1
JY_1-10k_transcript/11539	--	--	--	--	[R]	General function prediction only	--	--	--	--	--	--	--	--	--	--	sp|Q570C0|TIR1_ARATH	2.3e-158	280/522(53.64)	560	Protein TRANSPORT INHIBITOR RESPONSE 1 OS=Arabidopsis thaliana GN=TIR1 PE=1 SV=2
JY_1-10k_transcript/25524	--	--	--	--	[S]	Function unknown	gi|443683942|gb|ELT88023.1|	9.2e-10	96/411(23.36)	71	hypothetical protein CAPTEDRAFT_225535 [Capitella teleta]	--	--	--	--	--	--	--	--	--	--
JY_1-10k_transcript/46870	--	--	--	--	--	--	gi|556762332|ref|XP_005976464.1|	6.1e-59	111/228(48.68)	234	PREDICTED: putative formamidase C869.04-like [Pantholops hodgsonii]	--	--	--	--	--	sp|Q50228|FMDA_METME	1.3e-64	117/234(50.00)	248	Formamidase OS=Methylophilus methylotrophus GN=fmdA PE=1 SV=1
JY_1-10k_transcript/2117	--	--	--	--	[T]	Signal transduction mechanisms	--	--	--	--	--	--	--	--	--	--	sp|Q9LRR4|R13L1_ARATH	5e-96	307/998(30.76)	354	Putative disease resistance RPP13-like protein 1 OS=Arabidopsis thaliana GN=RPPL1 PE=3 SV=1
JY_1-10k_transcript/7251	--	--	K14007|SEC24	http://www.genome.jp/dbget-bin/www_bget?ko:K14007	--	--	gi|974051775|ref|XP_015236900.1|	6.5e-26	168/754(22.28)	125	PREDICTED: protein transport protein Sec24C isoform X1 [Cyprinodon variegatus]	--	--	--	--	--	sp|Q9M081|SC24B_ARATH	3.4e-17	156/805(19.38)	92	Protein transport protein Sec24-like At4g32640 OS=Arabidopsis thaliana GN=At4g32640 PE=2 SV=3
JY_1-10k_transcript/46969	19	GO:0000002: mitochondrial genome maintenance (biological_process); GO:0000122: negative regulation of transcription from RNA polymerase II promoter (biological_process); GO:0000977: RNA polymerase II regulatory region sequence-specific DNA binding (molecular_function); GO:0000981: RNA polymerase II transcription factor activity, sequence-specific DNA binding (molecular_function); GO:0003682: chro…	K04454|MEF2C	http://www.genome.jp/dbget-bin/www_bget?ko:K04454	[K]	Transcription	gi|692348889|gb|AIS22052.1|	4.3e-12	40/92(43.48)	78	myocyte enhancer factor 2B [Monopterus albus]	--	--	--	--	--	sp|Q9FUY6|JOIN_SOLLC	3.5e-57	120/164(73.17)	223	MADS-box protein JOINTLESS OS=Solanum lycopersicum GN=J PE=1 SV=1
JY_1-10k_transcript/29988	5	GO:0006796: phosphate-containing compound metabolic process (biological_process); GO:0016740: transferase activity (molecular_function); GO:0043167: ion binding (molecular_function); GO:0044249: cellular biosynthetic process (biological_process); GO:0090407: organophosphate biosynthetic process (biological_process);	K00948|PRPS, prsA	http://www.genome.jp/dbget-bin/www_bget?ko:K00948	[FE]	--	gi|556761826|ref|XP_005976217.1|	2.3e-81	165/311(53.05)	309	PREDICTED: ribose-phosphate pyrophosphokinase 1, chloroplastic-like [Pantholops hodgsonii]	--	--	--	--	--	sp|Q42581|KPRS1_ARATH	2e-157	278/355(78.31)	557	Ribose-phosphate pyrophosphokinase 1, chloroplastic OS=Arabidopsis thaliana GN=PRS1 PE=2 SV=2
JY_1-10k_transcript/6127	22	GO:0001678: cellular glucose homeostasis (biological_process); GO:0001932: regulation of protein phosphorylation (biological_process); GO:0005515: protein binding (molecular_function); GO:0005634: nucleus (cellular_component); GO:0005737: cytoplasm (cellular_component); GO:0006109: regulation of carbohydrate metabolic process (biological_process); GO:0008080: N-acetyltransferase activity (molecul…	K09667|OGT	http://www.genome.jp/dbget-bin/www_bget?ko:K09667	--	--	gi|828193156|ref|XP_012562446.1|	1.5e-118	223/511(43.64)	433	PREDICTED: UDP-N-acetylglucosamine--peptide N-acetylglucosaminyltransferase 110 kDa subunit-like isoform X1 [Hydra vulgaris]	--	--	--	--	--	sp|Q9M8Y0|SEC_ARATH	8.1e-235	387/473(81.82)	815	Probable UDP-N-acetylglucosamine--peptide N-acetylglucosaminyltransferase SEC OS=Arabidopsis thaliana GN=SEC PE=2 SV=1
JY_1-10k_transcript/285	--	--	--	--	[R]	General function prediction only	gi|4239843|dbj|BAA74713.1|	1.2e-14	70/233(30.04)	89	Yokozuna [Bombyx mori]	--	--	--	--	--	sp|P10978|POLX_TOBAC	1.9e-18	75/254(29.53)	97	Retrovirus-related Pol polyprotein from transposon TNT 1-94 OS=Nicotiana tabacum PE=2 SV=1
JY_1-10k_transcript/22748	--	--	--	--	--	--	--	--	--	--	--	--	--	--	--	--	sp|Q8LJT8|TKI1_ARATH	3.8e-28	73/147(49.66)	127	TSL-kinase interacting protein 1 OS=Arabidopsis thaliana GN=TKI1 PE=1 SV=2
JY_1-10k_transcript/21189	--	--	--	--	[T]	Signal transduction mechanisms	gi|676476448|ref|XP_009060796.1|	5.5e-48	112/294(38.10)	198	hypothetical protein LOTGIDRAFT_64445, partial [Lottia gigantea]	--	--	--	--	--	sp|F4JTN2|LAZ1_ARATH	1.9e-208	358/479(74.74)	726	Protein LAZ1 OS=Arabidopsis thaliana GN=LAZ1 PE=1 SV=1
JY_1-10k_transcript/43166	9	GO:0006464: cellular protein modification process (biological_process); GO:0006796: phosphate-containing compound metabolic process (biological_process); GO:0010605: negative regulation of macromolecule metabolic process (biological_process); GO:0016791: phosphatase activity (molecular_function); GO:0031324: negative regulation of cellular metabolic process (biological_process); GO:0032268: regul…	K17502|PPM1F, POPX2	http://www.genome.jp/dbget-bin/www_bget?ko:K17502	[T]	Signal transduction mechanisms	gi|1042350088|ref|XP_017318809.1|	6.5e-28	88/264(33.33)	131	PREDICTED: protein phosphatase 1K, mitochondrial-like [Ictalurus punctatus]	--	--	--	--	--	sp|Q7XQU7|P2C41_ORYSJ	5.1e-116	204/283(72.08)	419	Probable protein phosphatase 2C 41 OS=Oryza sativa subsp. japonica GN=Os04g0452000 PE=2 SV=2
JY_1-10k_transcript/37237	--	--	--	--	--	--	gi|478254145|gb|ENN74426.1|	1.3e-08	61/216(28.24)	67	hypothetical protein YQE_08983, partial [Dendroctonus ponderosae]	--	--	--	--	--	sp|Q6P7K5|EMC10_XENTR	3.9e-06	49/195(25.13)	54	ER membrane protein complex subunit 10 OS=Xenopus tropicalis GN=emc10 PE=2 SV=1
JY_1-10k_transcript/42890	4	GO:0000463: maturation of LSU-rRNA from tricistronic rRNA transcript (SSU-rRNA, 5.8S rRNA, LSU-rRNA) (biological_process); GO:0002181: cytoplasmic translation (biological_process); GO:0003735: structural constituent of ribosome (molecular_function); GO:0022625: cytosolic large ribosomal subunit (cellular_component);	K02937|RP-L7e, RPL7	http://www.genome.jp/dbget-bin/www_bget?ko:K02937	[J]	Translation, ribosomal structure and biogenesis	gi|260785875|ref|XP_002587985.1|	4.6e-81	147/235(62.55)	307	hypothetical protein BRAFLDRAFT_125387 [Branchiostoma floridae]	--	--	--	--	--	sp|Q9LHP1|RL74_ARATH	2.2e-110	191/244(78.28)	400	60S ribosomal protein L7-4 OS=Arabidopsis thaliana GN=RPL7D PE=2 SV=1
JY_1-10k_transcript/53850	--	--	--	--	--	--	--	--	--	--	--	--	--	--	--	--	sp|Q9FLJ2|NC100_ARATH	8.4e-08	34/80(42.50)	58	NAC domain-containing protein 100 OS=Arabidopsis thaliana GN=NAC100 PE=2 SV=1
JY_1-10k_transcript/565	--	--	K10610|DDB1	http://www.genome.jp/dbget-bin/www_bget?ko:K10610	--	--	gi|1012979911|gb|KYQ53861.1|	6.6e-23	106/337(31.45)	116	DNA damage-binding protein 1 [Trachymyrmex zeteki]	--	--	--	--	--	sp|Q805F9|DDB1_CHICK	5e-21	89/333(26.73)	105	DNA damage-binding protein 1 OS=Gallus gallus GN=DDB1 PE=1 SV=1
JY_1-10k_transcript/13471	3	GO:0008033: tRNA processing (biological_process); GO:0016740: transferase activity (molecular_function); GO:0032259: methylation (biological_process);	K00555|TRMT1, trm1	http://www.genome.jp/dbget-bin/www_bget?ko:K00555	--	--	gi|156405699|ref|XP_001640869.1|	5e-117	230/558(41.22)	428	predicted protein [Nematostella vectensis]	--	--	--	--	--	sp|Q9SRU7|TRM2_ARATH	8.7e-229	397/584(67.98)	794	Probable tRNA (guanine(26)-N(2))-dimethyltransferase 2 OS=Arabidopsis thaliana GN=At3g02320 PE=2 SV=3
JY_1-10k_transcript/33438	--	--	--	--	--	--	--	--	--	--	--	--	--	--	--	--	sp|Q6DR20|FB110_ARATH	7.4e-11	102/383(26.63)	70	F-box protein At2g17036 OS=Arabidopsis thaliana GN=At2g17036 PE=2 SV=1
JY_1-10k_transcript/29722	--	--	--	--	--	--	gi|556728492|ref|XP_005959979.1|	3.4e-27	93/278(33.45)	129	PREDICTED: arogenate dehydratase/prephenate dehydratase 1, chloroplastic-like, partial [Pantholops hodgsonii]	--	--	--	--	--	sp|Q9SGD6|AROD6_ARATH	4e-55	129/290(44.48)	217	Arogenate dehydratase/prephenate dehydratase 6, chloroplastic OS=Arabidopsis thaliana GN=ADT6 PE=1 SV=1
JY_1-10k_transcript/2767	--	--	K17541|SCYL2	http://www.genome.jp/dbget-bin/www_bget?ko:K17541	[T]	Signal transduction mechanisms	gi|198416591|ref|XP_002127212.1|	4e-41	103/291(35.40)	176	PREDICTED: SCY1-like protein 2 [Ciona intestinalis]	--	--	--	--	--	sp|Q9P7X5|PPK32_SCHPO	3.1e-23	77/252(30.56)	112	Protein kinase domain-containing protein ppk32 OS=Schizosaccharomyces pombe (strain 972 / ATCC 24843) GN=ppk32 PE=1 SV=1
JY_1-10k_transcript/5811	8	GO:0005215: transporter activity (molecular_function); GO:0005488: binding (molecular_function); GO:0006869: lipid transport (biological_process); GO:0009987: cellular process (biological_process); GO:0043227: membrane-bounded organelle (cellular_component); GO:0043229: intracellular organelle (cellular_component); GO:0050789: regulation of biological process (biological_process); GO:1901360: org…	K05681|ABCG2	http://www.genome.jp/dbget-bin/www_bget?ko:K05681	[Q]	Secondary metabolites biosynthesis, transport and catabolism	gi|919013477|ref|XP_013391243.1|	3.4e-49	163/575(28.35)	203	PREDICTED: protein white-like [Lingula anatina]	--	--	--	--	--	sp|Q8GU88|AB39G_ORYSJ	0	617/852(72.42)	1223	ABC transporter G family member 39 OS=Oryza sativa subsp. japonica GN=ABCG39 PE=3 SV=1
JY_1-10k_transcript/36471	--	--	--	--	--	--	gi|291240132|ref|XP_002739974.1|	3.8e-43	116/367(31.61)	182	PREDICTED: indole-3-acetic acid-amido synthetase GH3.6-like, partial [Saccoglossus kowalevskii]	--	--	--	--	--	sp|A3BLS0|GH38_ORYSI	2.5e-162	286/382(74.87)	573	Probable indole-3-acetic acid-amido synthetase GH3.8 OS=Oryza sativa subsp. indica GN=GH3.8 PE=2 SV=2
JY_1-10k_transcript/7663	--	--	K07977|ARF	http://www.genome.jp/dbget-bin/www_bget?ko:K07977	[U]	Intracellular trafficking, secretion, and vesicular transport	gi|732748463|gb|KHJ77472.1|	4.4e-06	31/51(60.78)	60	hypothetical protein OESDEN_22908 [Oesophagostomum dentatum]	--	--	--	--	--	sp|P36397|ARF1_ARATH	4.5e-09	31/36(86.11)	65	ADP-ribosylation factor 1 OS=Arabidopsis thaliana GN=ARF1 PE=1 SV=2
JY_1-10k_transcript/21533	--	--	--	--	--	--	--	--	--	--	--	--	--	--	--	--	sp|Q9LD83|SLAC1_ARATH	6.8e-163	291/471(61.78)	575	Guard cell S-type anion channel SLAC1 OS=Arabidopsis thaliana GN=SLAC1 PE=1 SV=1
JY_1-10k_transcript/441	--	--	K10592|HUWE1, MULE, ARF-BP1	http://www.genome.jp/dbget-bin/www_bget?ko:K10592	--	--	gi|919058664|ref|XP_013411197.1|	1.1e-116	220/425(51.76)	428	PREDICTED: E3 ubiquitin-protein ligase HUWE1-like [Lingula anatina]	--	--	--	--	--	sp|Q8GY23|UPL1_ARATH	1.1e-300	679/1360(49.93)	1034	E3 ubiquitin-protein ligase UPL1 OS=Arabidopsis thaliana GN=UPL1 PE=1 SV=3
JY_1-10k_transcript/39331	3	GO:0030663: COPI-coated vesicle membrane (cellular_component); GO:0044425: membrane part (cellular_component); GO:0048193: Golgi vesicle transport (biological_process);	K17268|COPE	http://www.genome.jp/dbget-bin/www_bget?ko:K17268	--	--	gi|308321170|gb|ADO27738.1|	8.7e-63	132/285(46.32)	247	coatomer subunit epsilon [Ictalurus furcatus]	--	--	--	--	--	sp|Q9MAX6|COPE1_ORYSJ	5.4e-132	228/285(80.00)	472	Coatomer subunit epsilon-1 OS=Oryza sativa subsp. japonica GN=COPE1 PE=2 SV=1
JY_1-10k_transcript/155	--	--	K14214|NFKBID	http://www.genome.jp/dbget-bin/www_bget?ko:K14214	--	--	gi|1025261965|ref|XP_016372136.1|	2e-18	86/285(30.18)	102	PREDICTED: tripartite motif-containing protein 5-like isoform X1 [Sinocyclocheilus rhinocerous]	--	--	--	--	--	sp|Q9FY48|KEG_ARATH	8.1e-260	614/1604(38.28)	899	E3 ubiquitin-protein ligase KEG OS=Arabidopsis thaliana GN=KEG PE=1 SV=2
JY_1-10k_transcript/47027	3	GO:0003735: structural constituent of ribosome (molecular_function); GO:0006412: translation (biological_process); GO:0022625: cytosolic large ribosomal subunit (cellular_component);	K02885|RP-L19e, RPL19	http://www.genome.jp/dbget-bin/www_bget?ko:K02885	[J]	Translation, ribosomal structure and biogenesis	gi|1005440003|ref|XP_015757349.1|	4e-63	128/169(75.74)	248	PREDICTED: 60S ribosomal protein L19-like [Acropora digitifera]	--	--	--	--	--	sp|P49693|RL193_ARATH	8.8e-85	168/191(87.96)	315	60S ribosomal protein L19-3 OS=Arabidopsis thaliana GN=RPL19C PE=2 SV=3
JY_1-10k_transcript/25448	12	GO:0003723: RNA binding (molecular_function); GO:0005737: cytoplasm (cellular_component); GO:0010468: regulation of gene expression (biological_process); GO:0010558: negative regulation of macromolecule biosynthetic process (biological_process); GO:0031327: negative regulation of cellular biosynthetic process (biological_process); GO:0034641: cellular nitrogen compound metabolic process (biologic…	K13201|TIA1, TIAL1	http://www.genome.jp/dbget-bin/www_bget?ko:K13201	[R]	General function prediction only	gi|402587661|gb|EJW81596.1|	9.4e-39	102/286(35.66)	167	nucleolysin TIAR [Wuchereria bancrofti]	--	--	--	--	--	sp|Q9LEB4|RBP45_NICPL	1.5e-119	217/335(64.78)	431	Polyadenylate-binding protein RBP45 OS=Nicotiana plumbaginifolia GN=RBP45 PE=1 SV=1
JY_1-10k_transcript/46779	16	GO:0000139: Golgi membrane (cellular_component); GO:0003924: GTPase activity (molecular_function); GO:0005525: GTP binding (molecular_function); GO:0005634: nucleus (cellular_component); GO:0005765: lysosomal membrane (cellular_component); GO:0005789: endoplasmic reticulum membrane (cellular_component); GO:0006888: ER to Golgi vesicle-mediated transport (biological_process); GO:0007030: Golgi org…	K07877|RAB2A	http://www.genome.jp/dbget-bin/www_bget?ko:K07877	[U]	Intracellular trafficking, secretion, and vesicular transport	gi|817077273|ref|XP_012260954.1|	6.7e-90	169/214(78.97)	337	PREDICTED: ras-related protein Rab-2 [Athalia rosae]	JX208681.1	1e-65	426/565(75.40)	261	Callorhinchus milii clone P23F02.Intestine.in16 ras-related protein Rab-2A mRNA, complete cds	sp|P92963|RAB1C_ARATH	2e-113	203/210(96.67)	410	Ras-related protein RABB1c OS=Arabidopsis thaliana GN=RABB1C PE=1 SV=1
JY_1-10k_transcript/7111	6	GO:0000166: nucleotide binding (molecular_function); GO:0005743: mitochondrial inner membrane (cellular_component); GO:0006879: cellular iron ion homeostasis (biological_process); GO:0016021: integral component of membrane (cellular_component); GO:0042626: ATPase activity, coupled to transmembrane movement of substances (molecular_function); GO:0055085: transmembrane transport (biological_process…	K05662|ABCB7	http://www.genome.jp/dbget-bin/www_bget?ko:K05662	[U]	Intracellular trafficking, secretion, and vesicular transport	gi|125834513|ref|XP_694879.2|	1e-175	328/520(63.08)	623	PREDICTED: ATP-binding cassette sub-family B member 7, mitochondrial [Danio rerio]	--	--	--	--	--	sp|Q9LVM1|AB25B_ARATH	3.6e-248	440/548(80.29)	859	ABC transporter B family member 25, mitochondrial OS=Arabidopsis thaliana GN=ABCB25 PE=1 SV=1
JY_1-10k_transcript/49	11	GO:0000244: spliceosomal tri-snRNP complex assembly (biological_process); GO:0000386: second spliceosomal transesterification activity (molecular_function); GO:0005682: U5 snRNP (cellular_component); GO:0016020: membrane (cellular_component); GO:0017070: U6 snRNA binding (molecular_function); GO:0030619: U1 snRNA binding (molecular_function); GO:0030620: U2 snRNA binding (molecular_function); GO:…	K12856|PRPF8, PRP8	http://www.genome.jp/dbget-bin/www_bget?ko:K12856	--	--	gi|926615099|ref|XP_013772616.1|	0	1160/1357(85.48)	2450	PREDICTED: pre-mRNA-processing-splicing factor 8 [Limulus polyphemus]	XM_005157646.3	0	4139/5566(74.36)	2242	PREDICTED: Danio rerio pre-mRNA processing factor 8 (prpf8), transcript variant X1, mRNA	sp|Q9SSD2|PRP8A_ARATH	0	1290/1357(95.06)	2682	Pre-mRNA-processing-splicing factor 8A OS=Arabidopsis thaliana GN=PRP8A PE=1 SV=1
JY_1-10k_transcript/5743	13	GO:0002376: immune system process (biological_process); GO:0005488: binding (molecular_function); GO:0006468: protein phosphorylation (biological_process); GO:0007166: cell surface receptor signaling pathway (biological_process); GO:0009966: regulation of signal transduction (biological_process); GO:0031323: regulation of cellular metabolic process (biological_process); GO:0034097: response to cy…	K04733|IRAK4	http://www.genome.jp/dbget-bin/www_bget?ko:K04733	[T]	Signal transduction mechanisms	gi|155968498|emb|CAL36106.1|	3e-37	108/253(42.69)	163	IRAK4-like protein [Suberites domuncula]	--	--	--	--	--	sp|Q9C6K9|LRL11_ARATH	8.8e-88	180/353(50.99)	326	LEAF RUST 10 DISEASE-RESISTANCE LOCUS RECEPTOR-LIKE PROTEIN KINASE-like 1.1 OS=Arabidopsis thaliana GN=LRK10L-1.1 PE=2 SV=1
JY_1-10k_transcript/44692	6	GO:0008152: metabolic process (biological_process); GO:0008238: exopeptidase activity (molecular_function); GO:0044707: single-multicellular organism process (biological_process); GO:0050794: regulation of cellular process (biological_process); GO:0050896: response to stimulus (biological_process); GO:0065008: regulation of biological quality (biological_process);	K01285|PRCP	http://www.genome.jp/dbget-bin/www_bget?ko:K01285	--	--	gi|706106271|ref|XP_010203661.1|	6.4e-62	127/290(43.79)	244	PREDICTED: lysosomal Pro-X carboxypeptidase, partial [Colius striatus]	--	--	--	--	--	sp|Q2TA14|PCP_BOVIN	1.3e-57	120/301(39.87)	224	Lysosomal Pro-X carboxypeptidase OS=Bos taurus GN=PRCP PE=2 SV=1
JY_1-10k_transcript/43905	--	--	K18646|ANP32A_C_D	http://www.genome.jp/dbget-bin/www_bget?ko:K18646	[DR]	--	gi|260820479|ref|XP_002605562.1|	4.9e-22	63/109(57.80)	111	hypothetical protein BRAFLDRAFT_239771 [Branchiostoma floridae]	--	--	--	--	--	sp|Q6YSF3|AN321_ORYSJ	4.2e-48	107/156(68.59)	193	Acidic leucine-rich nuclear phosphoprotein 32-related protein 1 OS=Oryza sativa subsp. japonica GN=Os07g0607800 PE=2 SV=1
JY_1-10k_transcript/40225	--	--	--	--	[Q]	Secondary metabolites biosynthesis, transport and catabolism	gi|939232763|ref|XP_014253796.1|	4.2e-33	82/230(35.65)	148	PREDICTED: flavin-containing monooxygenase FMO GS-OX1-like isoform X1 [Cimex lectularius]	--	--	--	--	--	sp|A8MRX0|GSOX5_ARATH	1.8e-74	128/252(50.79)	281	Flavin-containing monooxygenase FMO GS-OX5 OS=Arabidopsis thaliana GN=FMOGS-OX5 PE=2 SV=2
JY_1-10k_transcript/10963	--	--	--	--	--	--	gi|704312771|ref|XP_010166501.1|	1.5e-45	137/471(29.09)	191	PREDICTED: protein FAR1-RELATED SEQUENCE 7-like, partial [Caprimulgus carolinensis]	--	--	--	--	--	sp|Q9SSQ4|FRS6_ARATH	8.1e-103	214/560(38.21)	376	Protein FAR1-RELATED SEQUENCE 6 OS=Arabidopsis thaliana GN=FRS6 PE=2 SV=1
JY_1-10k_transcript/48501	--	--	--	--	--	--	--	--	--	--	--	--	--	--	--	--	sp|Q9LT67|BH113_ARATH	7e-12	45/94(47.87)	72	Transcription factor bHLH113 OS=Arabidopsis thaliana GN=BHLH113 PE=2 SV=1
JY_1-10k_transcript/43209	--	--	--	--	[E]	Amino acid transport and metabolism	gi|768448157|ref|XP_011566096.1|	5.2e-70	127/251(50.60)	271	PREDICTED: glutamate-1-semialdehyde 2,1-aminomutase 2, chloroplastic-like [Plutella xylostella]	--	--	--	--	--	sp|Q6YZE2|GSA_ORYSJ	8.8e-121	208/250(83.20)	434	Glutamate-1-semialdehyde 2,1-aminomutase, chloroplastic OS=Oryza sativa subsp. japonica GN=GSA PE=2 SV=1
JY_1-10k_transcript/48381	3	GO:0005737: cytoplasm (cellular_component); GO:0006810: transport (biological_process); GO:0016020: membrane (cellular_component);	K12392|AP1B1	http://www.genome.jp/dbget-bin/www_bget?ko:K12392	[U]	Intracellular trafficking, secretion, and vesicular transport	gi|946673123|ref|XP_014432433.1|	1e-36	89/228(39.04)	160	PREDICTED: AP-1 complex subunit beta-1 [Pelodiscus sinensis]	--	--	--	--	--	sp|O81742|APBLC_ARATH	2.5e-97	173/239(72.38)	356	Beta-adaptin-like protein C OS=Arabidopsis thaliana GN=BETAC-AD PE=1 SV=2
JY_1-10k_transcript/43405	--	--	K15777|DOPA	http://www.genome.jp/dbget-bin/www_bget?ko:K15777	--	--	gi|556732493|ref|XP_005961914.1|	1.9e-45	105/242(43.39)	189	PREDICTED: extradiol ring-cleavage dioxygenase-like [Pantholops hodgsonii]	--	--	--	--	--	sp|Q949R4|DIOXL_ARATH	4.1e-94	168/264(63.64)	346	Extradiol ring-cleavage dioxygenase OS=Arabidopsis thaliana GN=LIGB PE=2 SV=1
JY_1-10k_transcript/27545	--	--	--	--	[M]	Cell wall/membrane/envelope biogenesis	--	--	--	--	--	--	--	--	--	--	--	--	--	--	--
JY_1-10k_transcript/44619	--	--	--	--	--	--	--	--	--	--	--	--	--	--	--	--	sp|Q9C6S7|PMTK_ARATH	3.5e-135	215/303(70.96)	482	Probable methyltransferase PMT20 OS=Arabidopsis thaliana GN=At1g31850 PE=2 SV=1
JY_1-10k_transcript/52873	3	GO:0044425: membrane part (cellular_component); GO:0044464: cell part (cellular_component); GO:0098805: whole membrane (cellular_component);	K20069|NECAP1_2	http://www.genome.jp/dbget-bin/www_bget?ko:K20069	[S]	Function unknown	gi|677244547|gb|KFP57113.1|	4.5e-08	43/99(43.43)	64	Adaptin ear-binding coat-associated protein 1, partial [Cathartes aura]	--	--	--	--	--	sp|Q681Q7|Y1390_ARATH	1.2e-24	82/169(48.52)	114	Uncharacterized protein At1g03900 OS=Arabidopsis thaliana GN=At1g03900 PE=2 SV=1
JY_1-10k_transcript/16679	--	--	--	--	[S]	Function unknown	--	--	--	--	--	--	--	--	--	--	sp|Q8GSA7|CMTA3_ARATH	1.6e-11	33/53(62.26)	72	Calmodulin-binding transcription activator 3 OS=Arabidopsis thaliana GN=CMTA3 PE=1 SV=1
JY_1-10k_transcript/24689	--	--	--	--	[O]	Posttranslational modification, protein turnover, chaperones	--	--	--	--	--	--	--	--	--	--	sp|Q940R4|ASP63_ARATH	2.5e-109	264/495(53.33)	397	Probable aspartyl protease At4g16563 OS=Arabidopsis thaliana GN=At4g16563 PE=2 SV=1
JY_1-10k_transcript/11794	3	GO:0016787: hydrolase activity (molecular_function); GO:0097159: organic cyclic compound binding (molecular_function); GO:1901363: heterocyclic compound binding (molecular_function);	K14780|DHX37, DHR1	http://www.genome.jp/dbget-bin/www_bget?ko:K14780	--	--	gi|919042809|ref|XP_013404671.1|	1.4e-88	221/619(35.70)	334	PREDICTED: probable ATP-dependent RNA helicase DHX37 [Lingula anatina]	--	--	--	--	--	sp|Q9C813|DEAHD_ARATH	2.6e-178	361/728(49.59)	627	ATP-dependent RNA helicase DEAH13 OS=Arabidopsis thaliana GN=FAS4 PE=2 SV=1
JY_1-10k_transcript/53977	15	GO:0000184: nuclear-transcribed mRNA catabolic process, nonsense-mediated decay (biological_process); GO:0003735: structural constituent of ribosome (molecular_function); GO:0005515: protein binding (molecular_function); GO:0005730: nucleolus (cellular_component); GO:0005925: focal adhesion (cellular_component); GO:0006364: rRNA processing (biological_process); GO:0006413: translational initiatio…	K02894|RP-L23e, RPL23	http://www.genome.jp/dbget-bin/www_bget?ko:K02894	[J]	Translation, ribosomal structure and biogenesis	gi|585709560|ref|XP_006824374.1|	1.3e-62	119/139(85.61)	245	PREDICTED: 60S ribosomal protein L23-like [Saccoglossus kowalevskii]	XM_006832537.1	8e-36	298/402(74.13)	161	PREDICTED: Chrysochloris asiatica ribosomal protein L23 (RPL23), mRNA	sp|P49690|RL23_ARATH	3.6e-74	136/140(97.14)	279	60S ribosomal protein L23 OS=Arabidopsis thaliana GN=RPL23A PE=2 SV=3
JY_1-10k_transcript/36231	2	GO:0006468: protein phosphorylation (biological_process); GO:0016301: kinase activity (molecular_function);	K04424|ZAK, MLTK	http://www.genome.jp/dbget-bin/www_bget?ko:K04424	[T]	Signal transduction mechanisms	gi|742245553|ref|XP_010864358.1|	2.5e-42	84/210(40.00)	179	PREDICTED: mitogen-activated protein kinase kinase kinase MLT-like [Esox lucius]	--	--	--	--	--	sp|Q2MHE4|HT1_ARATH	6.8e-67	116/225(51.56)	256	Serine/threonine-protein kinase HT1 OS=Arabidopsis thaliana GN=HT1 PE=1 SV=1
JY_1-10k_transcript/45130	--	--	K15040|VDAC2	http://www.genome.jp/dbget-bin/www_bget?ko:K15040	--	--	gi|646714116|gb|KDR18209.1|	1.9e-18	79/284(27.82)	99	Voltage-dependent anion-selective channel protein 2 [Zootermopsis nevadensis]	--	--	--	--	--	sp|Q6K548|VDAC1_ORYSJ	4.3e-114	208/275(75.64)	412	Mitochondrial outer membrane protein porin 1 OS=Oryza sativa subsp. japonica GN=VDAC1 PE=1 SV=3
JY_1-10k_transcript/33360	--	--	--	--	--	--	gi|313221288|emb|CBY32045.1|	1.6e-34	88/222(39.64)	153	unnamed protein product [Oikopleura dioica]	--	--	--	--	--	sp|A7PZL3|PGLR_VITVI	1.5e-165	271/431(62.88)	583	Probable polygalacturonase OS=Vitis vinifera GN=GSVIVT00026920001 PE=1 SV=1
JY_1-10k_transcript/51367	4	GO:0003824: catalytic activity (molecular_function); GO:0030148: sphingolipid biosynthetic process (biological_process); GO:0044271: cellular nitrogen compound biosynthetic process (biological_process); GO:0044425: membrane part (cellular_component);	K00654|SPT	http://www.genome.jp/dbget-bin/www_bget?ko:K00654	--	--	gi|1009556344|ref|XP_015913402.1|	1.7e-51	97/196(49.49)	209	PREDICTED: LOW QUALITY PROTEIN: serine palmitoyltransferase 1-like [Parasteatoda tepidariorum]	--	--	--	--	--	sp|Q6K8E7|LCB1B_ORYSJ	2.3e-104	189/230(82.17)	379	Long chain base biosynthesis protein 1b OS=Oryza sativa subsp. japonica GN=Os02g0806900 PE=2 SV=1
JY_1-10k_transcript/47312	--	--	--	--	--	--	--	--	--	--	--	--	--	--	--	--	sp|Q9LS01|AOC3_ARATH	1.8e-68	143/246(58.13)	260	Allene oxide cyclase 3, chloroplastic OS=Arabidopsis thaliana GN=AOC3 PE=2 SV=1
JY_1-10k_transcript/36160	4	GO:0006511: ubiquitin-dependent protein catabolic process (biological_process); GO:0016579: protein deubiquitination (biological_process); GO:0036459: thiol-dependent ubiquitinyl hydrolase activity (molecular_function); GO:0046872: metal ion binding (molecular_function);	K11836|USP5_13, UBP14	http://www.genome.jp/dbget-bin/www_bget?ko:K11836	[O]	Posttranslational modification, protein turnover, chaperones	gi|327284858|ref|XP_003227152.1|	3.3e-10	35/67(52.24)	72	PREDICTED: ubiquitin carboxyl-terminal hydrolase 5 isoform X1 [Anolis carolinensis]	--	--	--	--	--	sp|Q8L6Y1|UBP14_ARATH	8.1e-20	47/62(75.81)	99	Ubiquitin carboxyl-terminal hydrolase 14 OS=Arabidopsis thaliana GN=UBP14 PE=1 SV=1
JY_1-10k_transcript/5737	--	--	--	--	--	--	--	--	--	--	--	--	--	--	--	--	sp|P16128|Y4849_ARATH	8.5e-22	204/818(24.94)	107	Uncharacterized protein At4g18490 OS=Arabidopsis thaliana GN=At4g18490 PE=2 SV=3
JY_1-10k_transcript/38534	--	--	K00784|rnz	http://www.genome.jp/dbget-bin/www_bget?ko:K00784	--	--	gi|291237107|ref|XP_002738480.1|	1e-50	111/277(40.07)	207	PREDICTED: nuclear ribonuclease Z-like [Saccoglossus kowalevskii]	--	--	--	--	--	sp|Q8LGU7|RNZN_ARATH	7.4e-124	207/276(75.00)	445	Nuclear ribonuclease Z OS=Arabidopsis thaliana GN=NUZ PE=2 SV=3
JY_1-10k_transcript/13496	--	--	K05291|PIGS	http://www.genome.jp/dbget-bin/www_bget?ko:K05291	--	--	gi|327285210|ref|XP_003227327.1|	1e-40	150/556(26.98)	174	PREDICTED: GPI transamidase component PIG-S [Anolis carolinensis]	--	--	--	--	--	--	--	--	--	--
JY_1-10k_transcript/22463	1	GO:0009987: cellular process (biological_process);	--	--	[Y]	Nuclear structure	gi|260801253|ref|XP_002595510.1|	1.2e-111	207/439(47.15)	410	hypothetical protein BRAFLDRAFT_118961 [Branchiostoma floridae]	--	--	--	--	--	sp|Q94CL6|NAR1_ARATH	3.2e-176	293/449(65.26)	619	Protein NAR1 OS=Arabidopsis thaliana GN=NAR1 PE=1 SV=1
JY_1-10k_transcript/25423	6	GO:0003924: GTPase activity (molecular_function); GO:0005200: structural constituent of cytoskeleton (molecular_function); GO:0005525: GTP binding (molecular_function); GO:0005737: cytoplasm (cellular_component); GO:0005874: microtubule (cellular_component); GO:0007017: microtubule-based process (biological_process);	K07375|TUBB	http://www.genome.jp/dbget-bin/www_bget?ko:K07375	[Z]	Cytoskeleton	gi|29337144|sp|Q9NFZ6.1|TBB2_ECHMU	2.7e-227	371/443(83.75)	794	RecName: Full=Tubulin beta-2 chain; AltName: Full=Beta-tubulin 2	XM_003229741.2	0	1018/1325(76.83)	730	PREDICTED: Anolis carolinensis tubulin beta 4B class IVb (tubb4b), mRNA	sp|P29516|TBB8_ARATH	1.4e-250	413/429(96.27)	866	Tubulin beta-8 chain OS=Arabidopsis thaliana GN=TUBB8 PE=2 SV=2
JY_1-10k_transcript/43761	--	--	--	--	--	--	--	--	--	--	--	--	--	--	--	--	sp|Q38857|XTH22_ARATH	1.2e-109	183/279(65.59)	397	Xyloglucan endotransglucosylase/hydrolase protein 22 OS=Arabidopsis thaliana GN=XTH22 PE=1 SV=1
JY_1-10k_transcript/12472	--	--	--	--	--	--	gi|954201698|gb|KRX12131.1|	8.6e-27	55/72(76.39)	128	Protein EXECUTER 1, chloroplastic [Trichinella nelsoni]	--	--	--	--	--	sp|Q657X6|EXEC2_ORYSJ	3.5e-164	309/576(53.65)	580	Protein EXECUTER 2, chloroplastic OS=Oryza sativa subsp. japonica GN=EX2 PE=2 SV=1
JY_1-10k_transcript/22115	22	GO:0001678: cellular glucose homeostasis (biological_process); GO:0001932: regulation of protein phosphorylation (biological_process); GO:0005515: protein binding (molecular_function); GO:0005634: nucleus (cellular_component); GO:0005737: cytoplasm (cellular_component); GO:0006109: regulation of carbohydrate metabolic process (biological_process); GO:0008080: N-acetyltransferase activity (molecul…	K09667|OGT	http://www.genome.jp/dbget-bin/www_bget?ko:K09667	--	--	gi|828193156|ref|XP_012562446.1|	5.6e-119	223/511(43.64)	434	PREDICTED: UDP-N-acetylglucosamine--peptide N-acetylglucosaminyltransferase 110 kDa subunit-like isoform X1 [Hydra vulgaris]	--	--	--	--	--	sp|Q9M8Y0|SEC_ARATH	3.2e-234	386/472(81.78)	812	Probable UDP-N-acetylglucosamine--peptide N-acetylglucosaminyltransferase SEC OS=Arabidopsis thaliana GN=SEC PE=2 SV=1
JY_1-10k_transcript/54942	7	GO:0000398: mRNA splicing, via spliceosome (biological_process); GO:0005515: protein binding (molecular_function); GO:0005634: nucleus (cellular_component); GO:0005737: cytoplasm (cellular_component); GO:0006464: cellular protein modification process (biological_process); GO:0031386: protein tag (molecular_function); GO:1903955: positive regulation of protein targeting to mitochondrion (biologica…	K13113|UBL5, HUB1	http://www.genome.jp/dbget-bin/www_bget?ko:K13113	[O]	Posttranslational modification, protein turnover, chaperones	gi|593715849|ref|XP_007104382.1|	9.3e-29	63/83(75.90)	132	PREDICTED: ubiquitin-like protein 5 isoform X1 [Physeter catodon]	XM_013008385.1	6e-26	132/163(80.98)	128	PREDICTED: Echinops telfairi ubiquitin-like 5 (UBL5), mRNA	sp|Q9FGZ9|UBL5_ARATH	3.7e-36	72/73(98.63)	152	Ubiquitin-like protein 5 OS=Arabidopsis thaliana GN=UBL5 PE=3 SV=1
JY_1-10k_transcript/27779	3	GO:0000166: nucleotide binding (molecular_function); GO:0004674: protein serine/threonine kinase activity (molecular_function); GO:0006468: protein phosphorylation (biological_process);	K04464|MAPK7	http://www.genome.jp/dbget-bin/www_bget?ko:K04464	[T]	Signal transduction mechanisms	gi|195997367|ref|XP_002108552.1|	2.9e-106	188/341(55.13)	392	hypothetical protein TRIADDRAFT_814 [Trichoplax adhaerens]	--	--	--	--	--	sp|Q5J4W4|MPK2_ORYSJ	4.4e-193	323/392(82.40)	675	Mitogen-activated protein kinase 2 OS=Oryza sativa subsp. japonica GN=MPK2 PE=2 SV=1
JY_1-10k_transcript/41912	--	--	--	--	[A]	RNA processing and modification	--	--	--	--	--	--	--	--	--	--	--	--	--	--	--
JY_1-10k_transcript/22238	--	--	--	--	--	--	--	--	--	--	--	--	--	--	--	--	sp|Q9SLF3|TC132_ARATH	6.4e-177	326/496(65.73)	622	Translocase of chloroplast 132, chloroplastic OS=Arabidopsis thaliana GN=TOC132 PE=1 SV=1
JY_1-10k_transcript/17160	--	--	--	--	[K]	Transcription	--	--	--	--	--	--	--	--	--	--	--	--	--	--	--
JY_1-10k_transcript/50197	--	--	--	--	--	--	--	--	--	--	--	--	--	--	--	--	sp|Q10FZ7|YAB2_ORYSJ	4.7e-63	122/189(64.55)	242	Protein YABBY 2 OS=Oryza sativa subsp. japonica GN=YAB2 PE=2 SV=1
JY_1-10k_transcript/2014	14	GO:0001932: regulation of protein phosphorylation (biological_process); GO:0009968: negative regulation of signal transduction (biological_process); GO:0010605: negative regulation of macromolecule metabolic process (biological_process); GO:0016725: oxidoreductase activity, acting on CH or CH2 groups (molecular_function); GO:0030856: regulation of epithelial cell differentiation (biological_proce…	K00106|XDH	http://www.genome.jp/dbget-bin/www_bget?ko:K00106	[F]	Nucleotide transport and metabolism	gi|999978340|gb|KXJ17514.1|	5e-170	293/500(58.60)	605	Xanthine dehydrogenase/oxidase [Exaiptasia pallida]	--	--	--	--	--	sp|Q6AUV1|XDH_ORYSJ	1e-250	410/511(80.23)	868	Xanthine dehydrogenase OS=Oryza sativa subsp. japonica GN=XDH PE=2 SV=1
JY_1-10k_transcript/8329	--	--	K12349|ASAH2	http://www.genome.jp/dbget-bin/www_bget?ko:K12349	[T]	Signal transduction mechanisms	gi|762143197|ref|XP_011454842.1|	1.8e-62	122/214(57.01)	247	PREDICTED: neutral ceramidase-like [Crassostrea gigas]	--	--	--	--	--	sp|Q304B9|NCASE_ARATH	1.1e-92	229/590(38.81)	342	Neutral ceramidase OS=Arabidopsis thaliana GN=At2g38010 PE=3 SV=1
JY_1-10k_transcript/5837	9	GO:0000244: spliceosomal tri-snRNP complex assembly (biological_process); GO:0000386: second spliceosomal transesterification activity (molecular_function); GO:0005682: U5 snRNP (cellular_component); GO:0017070: U6 snRNA binding (molecular_function); GO:0030619: U1 snRNA binding (molecular_function); GO:0030620: U2 snRNA binding (molecular_function); GO:0030623: U5 snRNA binding (molecular_functi…	K12856|PRPF8, PRP8	http://www.genome.jp/dbget-bin/www_bget?ko:K12856	--	--	gi|242012963|ref|XP_002427193.1|	0	738/882(83.67)	1572	pre-mRNA-processing-splicing factor, putative [Pediculus humanus corporis]	XM_013550543.1	0	1886/2523(74.75)	1081	PREDICTED: Lingula anatina pre-mRNA-processing-splicing factor 8 (LOC106170598), transcript variant X2, mRNA	sp|Q9SSD2|PRP8A_ARATH	0	809/882(91.72)	1690	Pre-mRNA-processing-splicing factor 8A OS=Arabidopsis thaliana GN=PRP8A PE=1 SV=1
JY_1-10k_transcript/31115	--	--	K08024|HHEX, HEX, PRH	http://www.genome.jp/dbget-bin/www_bget?ko:K08024	[K]	Transcription	gi|560119999|emb|CDJ95370.1|	9.4e-06	33/92(35.87)	58	Homeobox domain containing protein [Haemonchus contortus]	--	--	--	--	--	sp|P46897|ATHB7_ARATH	1.5e-17	45/64(70.31)	92	Homeobox-leucine zipper protein ATHB-7 OS=Arabidopsis thaliana GN=ATHB-7 PE=1 SV=2
JY_1-10k_transcript/25694	5	GO:0005515: protein binding (molecular_function); GO:0044763: single-organism cellular process (biological_process); GO:0050794: regulation of cellular process (biological_process); GO:0050896: response to stimulus (biological_process); GO:0051179: localization (biological_process);	K09502|DNAJA1	http://www.genome.jp/dbget-bin/www_bget?ko:K09502	[O]	Posttranslational modification, protein turnover, chaperones	gi|984142680|ref|XP_015331712.1|	1.8e-21	56/106(52.83)	110	PREDICTED: dnaJ-like protein 1, partial [Marmota marmota marmota]	--	--	--	--	--	sp|Q8GYX8|DNJ10_ARATH	7.9e-153	288/398(72.36)	542	Chaperone protein dnaJ 10 OS=Arabidopsis thaliana GN=ATJ10 PE=2 SV=2
JY_1-10k_transcript/19209	2	GO:0042221: response to chemical (biological_process); GO:0043167: ion binding (molecular_function);	K11182|AOC1, ABP1	http://www.genome.jp/dbget-bin/www_bget?ko:K11182	[Q]	Secondary metabolites biosynthesis, transport and catabolism	gi|556745892|ref|XP_005968420.1|	2.1e-82	186/549(33.88)	313	PREDICTED: primary amine oxidase-like [Pantholops hodgsonii]	--	--	--	--	--	sp|Q8H1H9|AMO_ARATH	2.9e-228	363/569(63.80)	792	Primary amine oxidase OS=Arabidopsis thaliana GN=At1g62810 PE=2 SV=1
JY_1-10k_transcript/11495	4	GO:0010467: gene expression (biological_process); GO:0034645: cellular macromolecule biosynthetic process (biological_process); GO:0044238: primary metabolic process (biological_process); GO:0044271: cellular nitrogen compound biosynthetic process (biological_process);	K15172|SUPT5H, SPT5	http://www.genome.jp/dbget-bin/www_bget?ko:K15172	[K]	Transcription	gi|954370977|gb|KRY37162.1|	6.2e-65	234/729(32.10)	255	Transcription elongation factor SPT5 [Trichinella spiralis]	--	--	--	--	--	sp|Q9STN3|SPT51_ARATH	2.7e-199	403/697(57.82)	696	Putative transcription elongation factor SPT5 homolog 1 OS=Arabidopsis thaliana GN=At4g08350 PE=1 SV=2
JY_1-10k_transcript/47033	1	GO:0044424: intracellular part (cellular_component);	K17262|TBCB, CKAP1, ALF1	http://www.genome.jp/dbget-bin/www_bget?ko:K17262	--	--	gi|290560976|gb|ADD37890.1|	2e-41	88/233(37.77)	176	Tubulin-specific chaperone B [Lepeophtheirus salmonis]	--	--	--	--	--	sp|Q67Z52|TBCB_ARATH	1.3e-99	169/243(69.55)	364	Tubulin-folding cofactor B OS=Arabidopsis thaliana GN=TFCB PE=1 SV=1
JY_1-10k_transcript/33280	1	GO:0030529: intracellular ribonucleoprotein complex (cellular_component);	K02941|RP-LP0, RPLP0	http://www.genome.jp/dbget-bin/www_bget?ko:K02941	--	--	gi|914569902|gb|KOB73421.1|	2.6e-74	147/263(55.89)	285	Ribosomal protein P0 [Operophtera brumata]	--	--	--	--	--	sp|P50346|RLA0_SOYBN	6.9e-126	230/269(85.50)	452	60S acidic ribosomal protein P0 OS=Glycine max PE=2 SV=1
JY_1-10k_transcript/36067	1	GO:0009987: cellular process (biological_process);	K14012|SHP1, UBX1, NSFL1C	http://www.genome.jp/dbget-bin/www_bget?ko:K14012	[Y]	Nuclear structure	gi|156376781|ref|XP_001630537.1|	1.1e-37	133/411(32.36)	164	predicted protein [Nematostella vectensis]	--	--	--	--	--	sp|Q8RWU7|PUX4_ARATH	2e-98	201/290(69.31)	360	Plant UBX domain-containing protein 4 OS=Arabidopsis thaliana GN=PUX4 PE=1 SV=1
JY_1-10k_transcript/46187	--	--	--	--	[S]	Function unknown	--	--	--	--	--	--	--	--	--	--	sp|Q9LSP8|CMTA6_ARATH	5.1e-43	109/249(43.78)	176	Calmodulin-binding transcription activator 6 OS=Arabidopsis thaliana GN=CMTA6 PE=2 SV=1
JY_1-10k_transcript/27381	1	GO:0009987: cellular process (biological_process);	K10950|ERO1L	http://www.genome.jp/dbget-bin/www_bget?ko:K10950	[OU]	--	gi|950990120|ref|XP_014456777.1|	2.6e-78	176/434(40.55)	299	PREDICTED: ERO1-like protein alpha [Alligator mississippiensis]	--	--	--	--	--	sp|Q7X9I4|ERO2_ARATH	2.4e-191	319/441(72.34)	669	Endoplasmic reticulum oxidoreductin-2 OS=Arabidopsis thaliana GN=AERO2 PE=1 SV=1
JY_1-10k_transcript/36605	3	GO:0005654: nucleoplasm (cellular_component); GO:0005794: Golgi apparatus (cellular_component); GO:0035064: methylated histone binding (molecular_function);	--	--	--	--	gi|198432669|ref|XP_002122687.1|	4.4e-76	150/312(48.08)	291	PREDICTED: glyoxylate/succinic semialdehyde reductase 1 isoform X1 [Ciona intestinalis]	--	--	--	--	--	sp|F4I907|GLYR2_ARATH	1.5e-127	242/342(70.76)	457	Glyoxylate/succinic semialdehyde reductase 2, chloroplastic OS=Arabidopsis thaliana GN=GLYR2 PE=1 SV=1
JY_1-10k_transcript/20175	3	GO:0005789: endoplasmic reticulum membrane (cellular_component); GO:0016740: transferase activity (molecular_function); GO:0044710: single-organism metabolic process (biological_process);	K05286|PIGB	http://www.genome.jp/dbget-bin/www_bget?ko:K05286	--	--	gi|156397185|ref|XP_001637772.1|	9.7e-117	218/494(44.13)	427	predicted protein [Nematostella vectensis]	--	--	--	--	--	sp|Q9JJQ0|PIGB_MOUSE	2.8e-106	214/511(41.88)	387	GPI mannosyltransferase 3 OS=Mus musculus GN=Pigb PE=2 SV=2
JY_1-10k_transcript/40368	5	GO:0005488: binding (molecular_function); GO:0006468: protein phosphorylation (biological_process); GO:0035556: intracellular signal transduction (biological_process); GO:0044763: single-organism cellular process (biological_process); GO:0048522: positive regulation of cellular process (biological_process);	K04733|IRAK4	http://www.genome.jp/dbget-bin/www_bget?ko:K04733	[T]	Signal transduction mechanisms	gi|472352752|ref|XP_004396050.1|	6.6e-39	112/310(36.13)	167	PREDICTED: interleukin-1 receptor-associated kinase 4 isoform X1 [Odobenus rosmarus divergens]	--	--	--	--	--	sp|F4HQ17|LRL14_ARATH	6.4e-77	149/291(51.20)	289	LEAF RUST 10 DISEASE-RESISTANCE LOCUS RECEPTOR-LIKE PROTEIN KINASE-like 1.4 OS=Arabidopsis thaliana GN=LRK10L-1.4 PE=2 SV=2
JY_1-10k_transcript/21441	1	GO:0016491: oxidoreductase activity (molecular_function);	K00512|CYP17A	http://www.genome.jp/dbget-bin/www_bget?ko:K00512	[Q]	Secondary metabolites biosynthesis, transport and catabolism	gi|564244001|ref|XP_006278769.1|	7.9e-47	138/479(28.81)	194	PREDICTED: steroid 17-alpha-hydroxylase/17,20 lyase [Alligator mississippiensis]	--	--	--	--	--	sp|Q42600|C84A1_ARATH	8.2e-204	348/526(66.16)	711	Cytochrome P450 84A1 OS=Arabidopsis thaliana GN=CYP84A1 PE=1 SV=1
JY_1-10k_transcript/35514	--	--	--	--	--	--	--	--	--	--	--	--	--	--	--	--	sp|Q9FVR6|Y1222_ARATH	1.1e-112	202/291(69.42)	408	Uncharacterized protein At1g32220, chloroplastic OS=Arabidopsis thaliana GN=At1g32220 PE=2 SV=1
JY_1-10k_transcript/13552	8	GO:0000166: nucleotide binding (molecular_function); GO:0004478: methionine adenosyltransferase activity (molecular_function); GO:0005515: protein binding (molecular_function); GO:0005829: cytosol (cellular_component); GO:0006556: S-adenosylmethionine biosynthetic process (biological_process); GO:0032259: methylation (biological_process); GO:0043167: ion binding (molecular_function); GO:0048269: …	K00789|metK	http://www.genome.jp/dbget-bin/www_bget?ko:K00789	[H]	Coenzyme transport and metabolism	gi|768353389|ref|XP_011573642.1|	1.4e-143	258/386(66.84)	516	PREDICTED: S-adenosylmethionine synthase isoform type-2 isoform X1 [Aquila chrysaetos canadensis]	XM_009906501.1	3e-35	534/747(71.49)	161	PREDICTED: Picoides pubescens methionine adenosyltransferase II, alpha (MAT2A), mRNA	sp|A4PU48|METK_MEDTR	4.6e-225	371/394(94.16)	782	S-adenosylmethionine synthase OS=Medicago truncatula GN=METK PE=3 SV=1
JY_1-10k_transcript/47494	--	--	--	--	[E]	Amino acid transport and metabolism	--	--	--	--	--	--	--	--	--	--	sp|Q6NPF4|MD20A_ARATH	1.1e-63	114/218(52.29)	245	Mediator of RNA polymerase II transcription subunit 20a OS=Arabidopsis thaliana GN=MED20A PE=1 SV=1
JY_1-10k_transcript/8261	--	--	K09561|STUB1, CHIP	http://www.genome.jp/dbget-bin/www_bget?ko:K09561	[S]	Function unknown	gi|260789478|ref|XP_002589773.1|	3.3e-06	27/64(42.19)	60	hypothetical protein BRAFLDRAFT_90446 [Branchiostoma floridae]	--	--	--	--	--	sp|Q8GWV5|PUB3_ARATH	1.2e-96	383/769(49.80)	355	U-box domain-containing protein 3 OS=Arabidopsis thaliana GN=PUB3 PE=2 SV=2
JY_1-10k_transcript/29770	11	GO:0005524: ATP binding (molecular_function); GO:0006974: cellular response to DNA damage stimulus (biological_process); GO:0008233: peptidase activity (molecular_function); GO:0008540: proteasome regulatory particle, base subcomplex (cellular_component); GO:0017025: TBP-class protein binding (molecular_function); GO:0030433: ubiquitin-dependent ERAD pathway (biological_process); GO:0031595: nucl…	K03062|PSMC1, RPT2	http://www.genome.jp/dbget-bin/www_bget?ko:K03062	[O]	Posttranslational modification, protein turnover, chaperones	gi|1005486886|ref|XP_015780035.1|	1.7e-193	344/447(76.96)	681	PREDICTED: 26S protease regulatory subunit 4 [Acropora digitifera]	XM_005106409.2	1e-107	811/1104(73.46)	401	PREDICTED: Aplysia californica 26S protease regulatory subunit 4 (LOC101861461), mRNA	sp|P46466|PRS4_ORYSJ	1.4e-233	416/448(92.86)	810	26S protease regulatory subunit 4 homolog OS=Oryza sativa subsp. japonica GN=TBP2 PE=2 SV=2
JY_1-10k_transcript/49066	1	GO:0016740: transferase activity (molecular_function);	--	--	[Q]	Secondary metabolites biosynthesis, transport and catabolism	gi|641777034|ref|XP_008171690.1|	4.6e-47	96/214(44.86)	194	PREDICTED: catechol O-methyltransferase domain-containing protein 1 [Chrysemys picta bellii]	--	--	--	--	--	sp|Q8H9B6|CAMT_SOLTU	5.8e-125	209/236(88.56)	448	Caffeoyl-CoA O-methyltransferase OS=Solanum tuberosum GN=CCOAOMT PE=2 SV=1
JY_1-10k_transcript/17936	--	--	K14638|SLC15A3_4, PHT	http://www.genome.jp/dbget-bin/www_bget?ko:K14638	[E]	Amino acid transport and metabolism	gi|676480246|ref|XP_009061999.1|	5.6e-43	164/585(28.03)	182	hypothetical protein LOTGIDRAFT_229242 [Lottia gigantea]	--	--	--	--	--	sp|Q9SX20|PTR18_ARATH	1.3e-204	364/580(62.76)	714	Protein NRT1/ PTR FAMILY 3.1 OS=Arabidopsis thaliana GN=NPF3.1 PE=2 SV=1
JY_1-10k_transcript/25481	--	--	K05863|SLC25A4S, ANT	http://www.genome.jp/dbget-bin/www_bget?ko:K05863	[C]	Energy production and conversion	gi|676457874|ref|XP_009054792.1|	3.8e-16	108/312(34.62)	92	hypothetical protein LOTGIDRAFT_232343 [Lottia gigantea]	--	--	--	--	--	sp|P25083|ADT1_SOLTU	1.7e-22	117/311(37.62)	109	ADP,ATP carrier protein, mitochondrial OS=Solanum tuberosum GN=ANT PE=2 SV=1
JY_1-10k_transcript/612	2	GO:0000166: nucleotide binding (molecular_function); GO:0016787: hydrolase activity (molecular_function);	K12823|DDX5, DBP2	http://www.genome.jp/dbget-bin/www_bget?ko:K12823	[A]	RNA processing and modification	gi|1026568258|gb|OAD56692.1|	6.2e-114	216/384(56.25)	419	putative ATP-dependent RNA helicase DDX5 [Eufriesea mexicana]	XM_017430089.1	1e-07	50/56(89.29)	71.3	PREDICTED: Kryptolebias marmoratus ATP-dependent RNA helicase DDX3X-like (LOC108244153), transcript variant X11, mRNA	sp|Q8H136|RH14_ARATH	3.5e-176	301/391(76.98)	620	DEAD-box ATP-dependent RNA helicase 14 OS=Arabidopsis thaliana GN=RH14 PE=1 SV=2
JY_1-10k_transcript/5652	1	GO:0003824: catalytic activity (molecular_function);	K00700|glgB	http://www.genome.jp/dbget-bin/www_bget?ko:K00700	[G]	Carbohydrate transport and metabolism	gi|972959957|ref|XP_015197483.1|	1.3e-226	381/691(55.14)	792	PREDICTED: 1,4-alpha-glucan-branching enzyme isoform X1 [Lepisosteus oculatus]	XM_009875041.1	6e-13	51/53(96.23)	87.9	PREDICTED: Apaloderma vittatum 1,4-alpha-glucan-branching enzyme-like (LOC104278148), partial mRNA	sp|Q41059|GLGB2_PEA	0	559/735(76.05)	1174	1,4-alpha-glucan-branching enzyme 1, chloroplastic/amyloplastic (Fragment) OS=Pisum sativum GN=SBEII PE=1 SV=1
JY_1-10k_transcript/43077	--	--	--	--	[R]	General function prediction only	--	--	--	--	--	--	--	--	--	--	sp|Q94AI7|TPL_ARATH	2.3e-108	192/245(78.37)	393	Protein TOPLESS OS=Arabidopsis thaliana GN=TPL PE=1 SV=1
JY_1-10k_transcript/35798	51	GO:0001656: metanephros development (biological_process); GO:0003097: renal water transport (biological_process); GO:0005223: intracellular cGMP activated cation channel activity (molecular_function); GO:0005267: potassium channel activity (molecular_function); GO:0005515: protein binding (molecular_function); GO:0005737: cytoplasm (cellular_component); GO:0006182: cGMP biosynthetic process (biol…	K09864|AQP1	http://www.genome.jp/dbget-bin/www_bget?ko:K09864	[G]	Carbohydrate transport and metabolism	gi|954327155|gb|KRY05557.1|	2.8e-86	155/198(78.28)	325	putative aquaporin PIP1-2 [Trichinella patagoniensis]	--	--	--	--	--	sp|Q6K215|PIP22_ORYSJ	8.2e-137	243/289(84.08)	488	Probable aquaporin PIP2-2 OS=Oryza sativa subsp. japonica GN=PIP2-2 PE=2 SV=1
JY_1-10k_transcript/52612	--	--	--	--	--	--	--	--	--	--	--	--	--	--	--	--	sp|Q9SS03|DIR21_ARATH	1.7e-21	61/147(41.50)	104	Dirigent protein 21 OS=Arabidopsis thaliana GN=DIR21 PE=3 SV=1
JY_1-10k_transcript/38038	--	--	K00140|mmsA, iolA, ALDH6A1	http://www.genome.jp/dbget-bin/www_bget?ko:K00140	[C]	Energy production and conversion	gi|556769821|ref|XP_005980111.1|	1.9e-12	74/273(27.11)	80	PREDICTED: methylmalonate-semialdehyde dehydrogenase [acylating], mitochondrial-like [Pantholops hodgsonii]	--	--	--	--	--	sp|Q40255|ALDH_LINUS	3.4e-185	297/364(81.59)	649	Probable aldehyde dehydrogenase OS=Linum usitatissimum GN=FIS1 PE=2 SV=1
JY_1-10k_transcript/46733	--	--	--	--	--	--	--	--	--	--	--	--	--	--	--	--	sp|Q940J9|PMT8_ARATH	2.3e-56	94/132(71.21)	220	Probable methyltransferase PMT8 OS=Arabidopsis thaliana GN=At1g04430 PE=2 SV=1
JY_1-10k_transcript/33568	2	GO:0004674: protein serine/threonine kinase activity (molecular_function); GO:0009987: cellular process (biological_process);	K07198|PRKAA, AMPK	http://www.genome.jp/dbget-bin/www_bget?ko:K07198	[T]	Signal transduction mechanisms	gi|815932145|gb|AKE50479.1|	1.5e-53	119/295(40.34)	216	AMP-activated protein kinase subunit alpha [Litopenaeus vannamei]	--	--	--	--	--	sp|Q6ZI44|SAPK6_ORYSJ	6.2e-156	260/311(83.60)	552	Serine/threonine-protein kinase SAPK6 OS=Oryza sativa subsp. japonica GN=SAPK6 PE=2 SV=1
JY_1-10k_transcript/39010	--	--	--	--	--	--	--	--	--	--	--	--	--	--	--	--	sp|Q8GXU5|SDI1_ARATH	1.8e-98	179/283(63.25)	360	Protein SULFUR DEFICIENCY-INDUCED 1 OS=Arabidopsis thaliana GN=SDI1 PE=2 SV=1
JY_1-10k_transcript/855	--	--	--	--	--	--	gi|556717867|ref|XP_005954838.1|	4.7e-52	160/493(32.45)	213	PREDICTED: soluble starch synthase 1, chloroplastic/amyloplastic-like [Pantholops hodgsonii]	--	--	--	--	--	sp|Q43846|SSY3_SOLTU	0	661/1170(56.50)	1288	Soluble starch synthase 3, chloroplastic/amyloplastic OS=Solanum tuberosum GN=SS3 PE=1 SV=1
JY_1-10k_transcript/45315	4	GO:0009987: cellular process (biological_process); GO:0030529: intracellular ribonucleoprotein complex (cellular_component); GO:0043232: intracellular non-membrane-bounded organelle (cellular_component); GO:0044444: cytoplasmic part (cellular_component);	K02934|RP-L6e, RPL6	http://www.genome.jp/dbget-bin/www_bget?ko:K02934	[J]	Translation, ribosomal structure and biogenesis	gi|457867083|emb|CCQ18652.1|	4e-45	111/245(45.31)	188	60S ribosomal protein L6 [Sycon ciliatum]	--	--	--	--	--	sp|P34091|RL6_MESCR	6.5e-94	174/223(78.03)	345	60S ribosomal protein L6 OS=Mesembryanthemum crystallinum GN=RPL6 PE=2 SV=1
JY_1-10k_transcript/37611	--	--	--	--	[T]	Signal transduction mechanisms	--	--	--	--	--	--	--	--	--	--	sp|Q9LYP4|BAG3_ARATH	3.6e-57	140/300(46.67)	223	BAG family molecular chaperone regulator 3 OS=Arabidopsis thaliana GN=BAG3 PE=1 SV=1
JY_1-10k_transcript/25331	1	GO:0006810: transport (biological_process);	K12402|AP4M1	http://www.genome.jp/dbget-bin/www_bget?ko:K12402	[U]	Intracellular trafficking, secretion, and vesicular transport	gi|156360711|ref|XP_001625169.1|	5.2e-106	203/450(45.11)	391	predicted protein [Nematostella vectensis]	--	--	--	--	--	sp|Q9SB50|AP4M_ARATH	6.7e-213	372/454(81.94)	741	AP-4 complex subunit mu OS=Arabidopsis thaliana GN=AP4M PE=2 SV=1
JY_1-10k_transcript/22195	--	--	K09504|DNAJA3	http://www.genome.jp/dbget-bin/www_bget?ko:K09504	[O]	Posttranslational modification, protein turnover, chaperones	gi|241563378|ref|XP_002401679.1|	1.5e-47	145/342(42.40)	197	molecular chaperone, putative [Ixodes scapularis]	--	--	--	--	--	sp|Q9SJZ7|DNJA6_ARATH	2.2e-150	302/451(66.96)	533	Chaperone protein dnaJ A6, chloroplastic OS=Arabidopsis thaliana GN=DJA6 PE=2 SV=2
JY_1-10k_transcript/24717	9	GO:0005524: ATP binding (molecular_function); GO:0005634: nucleus (cellular_component); GO:0005886: plasma membrane (cellular_component); GO:0006457: protein folding (biological_process); GO:0009408: response to heat (biological_process); GO:0009409: response to cold (biological_process); GO:0042470: melanosome (cellular_component); GO:0046677: response to antibiotic (biological_process); GO:0051…	K04079|htpG, HSP90A	http://www.genome.jp/dbget-bin/www_bget?ko:K04079	[O]	Posttranslational modification, protein turnover, chaperones	gi|14198259|gb|AAH08189.1|	1.2e-211	399/491(81.26)	742	Unknown (protein for IMAGE:3584589), partial [Mus musculus]	NM_001323195.1	6e-86	849/1177(72.13)	329	Coturnix japonica heat shock protein 90kDa alpha family class A member 1 (HSP90AA1), mRNA AB517670.1 Coturnix japonica HSP90AA1 mRNA for heat shock protein 90kDa alpha (cytosolic), class A member 1, complete cds	sp|P27323|HS901_ARATH	1.4e-226	443/502(88.25)	786	Heat shock protein 90-1 OS=Arabidopsis thaliana GN=HSP90-1 PE=1 SV=3
JY_1-10k_transcript/5331	--	--	--	--	--	--	--	--	--	--	--	--	--	--	--	--	sp|F4I171|MD15A_ARATH	1.1e-96	210/360(58.33)	356	Mediator of RNA polymerase II transcription subunit 15a OS=Arabidopsis thaliana GN=MED15A PE=1 SV=1
JY_1-10k_transcript/43952	5	GO:0015078: hydrogen ion transmembrane transporter activity (molecular_function); GO:0015986: ATP synthesis coupled proton transport (biological_process); GO:0015991: ATP hydrolysis coupled proton transport (biological_process); GO:0016021: integral component of membrane (cellular_component); GO:0045263: proton-transporting ATP synthase complex, coupling factor F(o) (cellular_component);	K02128|ATPeF0C, ATP5G, ATP9	http://www.genome.jp/dbget-bin/www_bget?ko:K02128	[C]	Energy production and conversion	gi|74181742|dbj|BAE32582.1|	7e-40	86/95(90.53)	171	unnamed protein product [Mus musculus]	AK154432.1	3e-107	262/285(91.93)	399	Mus musculus NOD-derived CD11c +ve dendritic cells cDNA, RIKEN full-length enriched library, clone:F630031K04 product:ATP synthase alpha chain, mitochondrial (EC 3.6.3.14) homolog [Nicotiana plumbaginifolia], full insert sequence	sp|P12862|ATPAM_WHEAT	2.8e-39	82/95(86.32)	164	ATP synthase subunit alpha, mitochondrial OS=Triticum aestivum GN=ATPA PE=3 SV=1
JY_1-10k_transcript/44792	--	--	--	--	--	--	--	--	--	--	--	--	--	--	--	--	sp|O80920|PYL4_ARATH	4e-30	61/93(65.59)	133	Abscisic acid receptor PYL4 OS=Arabidopsis thaliana GN=PYL4 PE=1 SV=1
JY_1-10k_transcript/41112	--	--	K00002|AKR1A1, adh	http://www.genome.jp/dbget-bin/www_bget?ko:K00002	[R]	General function prediction only	gi|548349966|ref|XP_005727322.1|	2.7e-69	141/283(49.82)	268	PREDICTED: alcohol dehydrogenase [NADP(+)] isoform X1 [Pundamilia nyererei]	--	--	--	--	--	sp|Q0PGJ6|AKRC9_ARATH	1.1e-132	226/309(73.14)	474	Aldo-keto reductase family 4 member C9 OS=Arabidopsis thaliana GN=AKR4C9 PE=1 SV=1
JY_1-10k_transcript/15715	6	GO:0005634: nucleus (cellular_component); GO:0005737: cytoplasm (cellular_component); GO:0006606: protein import into nucleus (biological_process); GO:0007283: spermatogenesis (biological_process); GO:0008022: protein C-terminus binding (molecular_function); GO:0008565: protein transporter activity (molecular_function);	K15043|KPNA2	http://www.genome.jp/dbget-bin/www_bget?ko:K15043	[U]	Intracellular trafficking, secretion, and vesicular transport	gi|322796574|gb|EFZ19048.1|	1.9e-81	161/258(62.40)	310	hypothetical protein SINV_09264, partial [Solenopsis invicta]	--	--	--	--	--	sp|Q96321|IMPA1_ARATH	8.9e-138	253/329(76.90)	492	Importin subunit alpha-1 OS=Arabidopsis thaliana GN=IMPA1 PE=1 SV=2
JY_1-10k_transcript/40943	5	GO:0005829: cytosol (cellular_component); GO:0006457: protein folding (biological_process); GO:0031072: heat shock protein binding (molecular_function); GO:0046872: metal ion binding (molecular_function); GO:0051082: unfolded protein binding (molecular_function);	K09503|DNAJA2	http://www.genome.jp/dbget-bin/www_bget?ko:K09503	[O]	Posttranslational modification, protein turnover, chaperones	gi|954586618|gb|KRZ65015.1|	6.1e-87	179/216(82.87)	327	Chaperone protein dnaJ 2, partial [Trichinella papuae]	--	--	--	--	--	sp|Q04960|DNJH_CUCSA	1.2e-109	228/306(74.51)	397	DnaJ protein homolog OS=Cucumis sativus GN=DNAJ1 PE=2 SV=1
JY_1-10k_transcript/11355	2	GO:0044699: single-organism process (biological_process); GO:0050794: regulation of cellular process (biological_process);	K04496|CTBP	http://www.genome.jp/dbget-bin/www_bget?ko:K04496	--	--	gi|40254690|ref|NP_571789.2|	1.2e-31	108/318(33.96)	144	C-terminal binding protein 1 [Danio rerio]	--	--	--	--	--	sp|O23702|CTBP_ARATH	1.2e-204	388/640(60.62)	714	C-terminal binding protein AN OS=Arabidopsis thaliana GN=AN PE=1 SV=1
JY_1-10k_transcript/511	1	GO:0044237: cellular metabolic process (biological_process);	K04423|MAP3K12, MUK	http://www.genome.jp/dbget-bin/www_bget?ko:K04423	[T]	Signal transduction mechanisms	gi|597768401|ref|XP_007248033.1|	6.5e-42	115/367(31.34)	179	PREDICTED: mitogen-activated protein kinase kinase kinase 12 isoform X1 [Astyanax mexicanus]	--	--	--	--	--	sp|Q05609|CTR1_ARATH	4.9e-48	112/318(35.22)	195	Serine/threonine-protein kinase CTR1 OS=Arabidopsis thaliana GN=CTR1 PE=1 SV=1
JY_1-10k_transcript/47582	--	--	--	--	--	--	--	--	--	--	--	LK921421.1	6e-93	244/269(90.71)	351	Brugia timori genome assembly B_timori_Indonesia_v1_0_4 ,scaffold BTMF_contig0009309	--	--	--	--	--
JY_1-10k_transcript/11932	--	--	--	--	--	--	--	--	--	--	--	--	--	--	--	--	sp|D9HP26|CNR10_MAIZE	1.4e-22	75/205(36.59)	109	Cell number regulator 10 OS=Zea mays GN=CNR10 PE=2 SV=1
JY_1-10k_transcript/49636	1	GO:0000166: nucleotide binding (molecular_function);	K09498|CCT6	http://www.genome.jp/dbget-bin/www_bget?ko:K09498	--	--	gi|831317530|ref|XP_012691458.1|	1.2e-63	122/190(64.21)	249	PREDICTED: T-complex protein 1 subunit zeta [Clupea harengus]	--	--	--	--	--	sp|Q9M888|TCPZA_ARATH	4.9e-95	166/193(86.01)	349	T-complex protein 1 subunit zeta 1 OS=Arabidopsis thaliana GN=CCT6A PE=1 SV=1
JY_1-10k_transcript/37323	--	--	K11982|RNF115_126	http://www.genome.jp/dbget-bin/www_bget?ko:K11982	[O]	Posttranslational modification, protein turnover, chaperones	gi|884942342|ref|XP_012998188.1|	1.6e-06	28/73(38.36)	60	PREDICTED: E3 ubiquitin-protein ligase RNF115 [Cavia porcellus]	--	--	--	--	--	sp|Q2HIJ8|RHB1A_ARATH	1.2e-36	91/195(46.67)	155	Probable E3 ubiquitin-protein ligase RHB1A OS=Arabidopsis thaliana GN=RHB1A PE=2 SV=1
JY_1-10k_transcript/6723	16	GO:0000184: nuclear-transcribed mRNA catabolic process, nonsense-mediated decay (biological_process); GO:0000785: chromatin (cellular_component); GO:0003677: DNA binding (molecular_function); GO:0003682: chromatin binding (molecular_function); GO:0004004: ATP-dependent RNA helicase activity (molecular_function); GO:0005524: ATP binding (molecular_function); GO:0005654: nucleoplasm (cellular_compo…	K14326|UPF1, RENT1	http://www.genome.jp/dbget-bin/www_bget?ko:K14326	--	--	gi|918321535|gb|KOF89434.1|	1.7e-191	334/469(71.22)	676	hypothetical protein OCBIM_22013075mg [Octopus bimaculoides]	--	--	--	--	--	sp|Q9FJR0|RENT1_ARATH	4.1e-308	584/767(76.14)	1058	Regulator of nonsense transcripts 1 homolog OS=Arabidopsis thaliana GN=UPF1 PE=1 SV=2
JY_1-10k_transcript/4207	--	--	--	--	--	--	--	--	--	--	--	--	--	--	--	--	sp|F4KEA4|DUF8_ARATH	7.8e-13	55/161(34.16)	77	DUF724 domain-containing protein 8 OS=Arabidopsis thaliana GN=DUF8 PE=2 SV=1
JY_1-10k_transcript/46313	2	GO:0004869: cysteine-type endopeptidase inhibitor activity (molecular_function); GO:0010951: negative regulation of endopeptidase activity (biological_process);	--	--	--	--	gi|954315193|gb|KRY02207.1|	2.3e-31	69/95(72.63)	142	Cysteine proteinase inhibitor 6, partial [Trichinella patagoniensis]	--	--	--	--	--	sp|Q0JNR2|CYT12_ORYSJ	3e-74	138/201(68.66)	280	Cysteine proteinase inhibitor 12 OS=Oryza sativa subsp. japonica GN=Os01g0270100 PE=2 SV=1
JY_1-10k_transcript/52106	1	GO:0016740: transferase activity (molecular_function);	K12627|LSM8	http://www.genome.jp/dbget-bin/www_bget?ko:K12627	--	--	gi|954557815|ref|XP_014602568.1|	3.1e-31	63/93(67.74)	141	PREDICTED: U6 snRNA-associated Sm-like protein LSm8 [Polistes canadensis]	--	--	--	--	--	sp|Q8VYI0|LSM8_ARATH	1.3e-40	81/98(82.65)	167	Sm-like protein LSM8 OS=Arabidopsis thaliana GN=LSM8 PE=1 SV=1
JY_1-10k_transcript/31614	9	GO:0001568: blood vessel development (biological_process); GO:0005524: ATP binding (molecular_function); GO:0005634: nucleus (cellular_component); GO:0005737: cytoplasm (cellular_component); GO:0006457: protein folding (biological_process); GO:0006950: response to stress (biological_process); GO:0043627: response to estrogen (biological_process); GO:0050900: leukocyte migration (biological_proces…	K04079|htpG, HSP90A	http://www.genome.jp/dbget-bin/www_bget?ko:K04079	[O]	Posttranslational modification, protein turnover, chaperones	gi|14198259|gb|AAH08189.1|	8.5e-198	362/391(92.58)	696	Unknown (protein for IMAGE:3584589), partial [Mus musculus]	BC008189.1	0	920/1090(84.40)	1070	Mus musculus, clone IMAGE:3584589, mRNA, partial cds	sp|P55737|HS902_ARATH	7.8e-202	362/392(92.35)	704	Heat shock protein 90-2 OS=Arabidopsis thaliana GN=HSP90-2 PE=1 SV=1
JY_1-10k_transcript/47843	4	GO:0005524: ATP binding (molecular_function); GO:0005737: cytoplasm (cellular_component); GO:0009409: response to cold (biological_process); GO:0042026: protein refolding (biological_process);	K04077|groEL, HSPD1	http://www.genome.jp/dbget-bin/www_bget?ko:K04077	[O]	Posttranslational modification, protein turnover, chaperones	gi|602714922|ref|XP_007467670.1|	2.5e-86	173/306(56.54)	325	PREDICTED: chaperonin CPN60-1, mitochondrial-like, partial [Lipotes vexillifer]	--	--	--	--	--	sp|P08927|RUBB_PEA	7.1e-148	279/305(91.48)	524	RuBisCO large subunit-binding protein subunit beta, chloroplastic OS=Pisum sativum PE=1 SV=2
JY_1-10k_transcript/3634	7	GO:0008137: NADH dehydrogenase (ubiquinone) activity (molecular_function); GO:0015078: hydrogen ion transmembrane transporter activity (molecular_function); GO:0015986: ATP synthesis coupled proton transport (biological_process); GO:0015991: ATP hydrolysis coupled proton transport (biological_process); GO:0016021: integral component of membrane (cellular_component); GO:0042773: ATP synthesis coup…	K03881|ND4	http://www.genome.jp/dbget-bin/www_bget?ko:K03881	[C]	Energy production and conversion	gi|556742519|ref|XP_005966782.1|	5e-97	193/337(57.27)	362	PREDICTED: NADH-ubiquinone oxidoreductase chain 4-like [Pantholops hodgsonii]	--	--	--	--	--	sp|P27572|NU4M_WHEAT	1.2e-181	332/340(97.65)	638	NADH-ubiquinone oxidoreductase chain 4 OS=Triticum aestivum GN=ND4 PE=2 SV=2
JY_1-10k_transcript/46083	--	--	--	--	--	--	--	--	--	--	--	--	--	--	--	--	sp|P27061|PPA1_SOLLC	6.2e-49	91/218(41.74)	196	Acid phosphatase 1 OS=Solanum lycopersicum GN=APS1 PE=2 SV=1
JY_1-10k_transcript/13598	3	GO:0005737: cytoplasm (cellular_component); GO:0016274: protein-arginine N-methyltransferase activity (molecular_function); GO:0018216: peptidyl-arginine methylation (biological_process);	K11436|PRMT3	http://www.genome.jp/dbget-bin/www_bget?ko:K11436	[OKT]	--	gi|602637007|ref|XP_007425353.1|	1.7e-64	180/568(31.69)	253	PREDICTED: protein arginine N-methyltransferase 3 [Python bivittatus]	--	--	--	--	--	sp|A2YP56|ANM3_ORYSI	1.8e-173	324/605(53.55)	610	Probable protein arginine N-methyltransferase 3 OS=Oryza sativa subsp. indica GN=PRMT3 PE=3 SV=1
JY_1-10k_transcript/32149	--	--	--	--	--	--	gi|674594397|emb|CDS26882.1|	1.6e-13	66/211(31.28)	84	protein of unknown function DUF292 eukaryotic [Hymenolepis microstoma]	--	--	--	--	--	sp|Q54I39|IST1L_DICDI	5.1e-15	52/165(31.52)	84	IST1-like protein OS=Dictyostelium discoideum GN=DDB_G0289029 PE=3 SV=1
JY_1-10k_transcript/23919	11	GO:0001523: retinoid metabolic process (biological_process); GO:0007154: cell communication (biological_process); GO:0007420: brain development (biological_process); GO:0009888: tissue development (biological_process); GO:0016709: oxidoreductase activity, acting on paired donors, with incorporation or reduction of molecular oxygen, NAD(P)H as one donor, and incorporation of one atom of oxygen (mo…	K12664|CYP26B	http://www.genome.jp/dbget-bin/www_bget?ko:K12664	[QI]	--	gi|929271210|ref|XP_014012247.1|	6.5e-43	126/467(26.98)	181	PREDICTED: cytochrome P450 26B1 [Salmo salar]	--	--	--	--	--	sp|Q8GSQ1|C85A1_ORYSJ	3.6e-193	320/446(71.75)	676	Cytochrome P450 85A1 OS=Oryza sativa subsp. japonica GN=CYP85A1 PE=1 SV=1
JY_1-10k_transcript/47726	--	--	--	--	[QR]	--	gi|1000716375|ref|XP_015588265.1|	9.8e-14	73/241(30.29)	84	PREDICTED: UPF0676 protein C1494.01 [Cephus cinctus]	--	--	--	--	--	sp|P51091|LDOX_MALDO	1.7e-48	105/277(37.91)	194	Leucoanthocyanidin dioxygenase OS=Malus domestica GN=ANS PE=2 SV=1
JY_1-10k_transcript/10927	--	--	--	--	--	--	--	--	--	--	--	--	--	--	--	--	sp|Q9XIN0|LHW_ARATH	3.8e-76	199/499(39.88)	287	Transcription factor LHW OS=Arabidopsis thaliana GN=LHW PE=1 SV=1
JY_1-10k_transcript/48693	--	--	--	--	--	--	gi|585684361|ref|XP_006892828.1|	9e-22	65/181(35.91)	110	PREDICTED: protein slowmo homolog 2-like isoform X1 [Elephantulus edwardii]	--	--	--	--	--	sp|Q90673|PRLD1_CHICK	1.2e-08	49/174(28.16)	62	PRELI domain-containing protein 1, mitochondrial OS=Gallus gallus GN=PRELID1 PE=2 SV=1
JY_1-10k_transcript/53275	7	GO:0003824: catalytic activity (molecular_function); GO:0005623: cell (cellular_component); GO:0008152: metabolic process (biological_process); GO:0009987: cellular process (biological_process); GO:0044699: single-organism process (biological_process); GO:0050789: regulation of biological process (biological_process); GO:0065008: regulation of biological quality (biological_process);	--	--	[O]	Posttranslational modification, protein turnover, chaperones	gi|908458425|ref|XP_013084576.1|	3.2e-43	88/151(58.28)	181	PREDICTED: glutaredoxin-3-like [Biomphalaria glabrata]	--	--	--	--	--	sp|Q9ZPH2|GRS17_ARATH	1.2e-61	112/151(74.17)	237	Monothiol glutaredoxin-S17 OS=Arabidopsis thaliana GN=GRXS17 PE=1 SV=1
JY_1-10k_transcript/44084	--	--	K12349|ASAH2	http://www.genome.jp/dbget-bin/www_bget?ko:K12349	[T]	Signal transduction mechanisms	gi|196012188|ref|XP_002115957.1|	3.9e-83	158/305(51.80)	314	hypothetical protein TRIADDRAFT_29967 [Trichoplax adhaerens]	--	--	--	--	--	sp|Q0JL46|NCASE_ORYSJ	5.7e-133	224/304(73.68)	475	Neutral ceramidase OS=Oryza sativa subsp. japonica GN=Os01g0624000 PE=1 SV=1
JY_1-10k_transcript/12761	--	--	--	--	--	--	gi|669214567|emb|CDW61368.1|	1.2e-38	151/401(37.66)	167	hypothetical protein TTRE_0000982701, partial [Trichuris trichiura]	LN590706.1	0	1826/1970(92.69)	2802	Cyprinus carpio genome assembly common carp genome, scaffold: LG36, chromosome: 36	sp|Q8TGM5|ART3_YEAST	2e-07	30/39(76.92)	59	Putative uncharacterized protein ART3 OS=Saccharomyces cerevisiae (strain ATCC 204508 / S288c) GN=ART3 PE=5 SV=1
JY_1-10k_transcript/50733	--	--	--	--	[K]	Transcription	--	--	--	--	--	--	--	--	--	--	sp|P0CJ66|Y1705_ARATH	1.7e-22	80/206(38.83)	107	Uncharacterized protein At1g27050 OS=Arabidopsis thaliana GN=At1g27050 PE=2 SV=1
JY_1-10k_transcript/55192	--	--	K17095|ANXA7_11	http://www.genome.jp/dbget-bin/www_bget?ko:K17095	[U]	Intracellular trafficking, secretion, and vesicular transport	gi|260793571|ref|XP_002591785.1|	3.4e-06	29/51(56.86)	57	hypothetical protein BRAFLDRAFT_123531 [Branchiostoma floridae]	--	--	--	--	--	sp|Q9XEE2|ANXD2_ARATH	1.5e-12	35/53(66.04)	73	Annexin D2 OS=Arabidopsis thaliana GN=ANN2 PE=1 SV=1
JY_1-10k_transcript/16583	--	--	--	--	--	--	--	--	--	--	--	--	--	--	--	--	sp|Q336P5|MYC2_ORYSJ	3.9e-77	191/366(52.19)	290	Transcription factor MYC2 OS=Oryza sativa subsp. japonica GN=MYC2 PE=1 SV=1
JY_1-10k_transcript/41670	--	--	--	--	[R]	General function prediction only	gi|597772269|ref|XP_007249899.1|	9.1e-06	38/138(27.54)	57	PREDICTED: mpv17-like protein [Astyanax mexicanus]	--	--	--	--	--	--	--	--	--	--
JY_1-10k_transcript/54561	--	--	--	--	[C]	Energy production and conversion	--	--	--	--	--	--	--	--	--	--	sp|Q4FGF2|ATPH_ACOAM	5.9e-11	37/37(100.00)	68	ATP synthase subunit c, chloroplastic OS=Acorus americanus GN=atpH PE=3 SV=1
JY_1-10k_transcript/18362	--	--	--	--	--	--	--	--	--	--	--	--	--	--	--	--	sp|Q8S4W7|GAI1_VITVI	1.4e-118	257/589(43.63)	428	DELLA protein GAI1 OS=Vitis vinifera GN=GAI1 PE=2 SV=1
JY_1-10k_transcript/38254	4	GO:0005488: binding (molecular_function); GO:0007165: signal transduction (biological_process); GO:0007275: multicellular organism development (biological_process); GO:0009653: anatomical structure morphogenesis (biological_process);	K04639|GNA13	http://www.genome.jp/dbget-bin/www_bget?ko:K04639	[DT]	--	gi|1020413454|ref|XP_016125487.1|	4.9e-19	65/194(33.51)	102	PREDICTED: guanine nucleotide-binding protein G(o) subunit alpha isoform X1 [Sinocyclocheilus grahami]	--	--	--	--	--	sp|O80462|XLG1_ARATH	2.2e-126	230/386(59.59)	453	Extra-large guanine nucleotide-binding protein 1 OS=Arabidopsis thaliana GN=XLG1 PE=1 SV=2
JY_1-10k_transcript/2843	--	--	K20183|VPS39, VAM6	http://www.genome.jp/dbget-bin/www_bget?ko:K20183	[U]	Intracellular trafficking, secretion, and vesicular transport	gi|524867745|ref|XP_005090680.1|	1.6e-82	268/1006(26.64)	314	PREDICTED: vam6/Vps39-like protein [Aplysia californica]	--	--	--	--	--	sp|A4IG72|TGFA1_DANRE	1.1e-20	79/265(29.81)	104	Transforming growth factor-beta receptor-associated protein 1 homolog OS=Danio rerio GN=tgfbrap1 PE=2 SV=1
JY_1-10k_transcript/43008	2	GO:0000166: nucleotide binding (molecular_function); GO:0003723: RNA binding (molecular_function);	K13195|CIRBP	http://www.genome.jp/dbget-bin/www_bget?ko:K13195	[R]	General function prediction only	gi|700354676|ref|XP_009921627.1|	3.6e-23	52/68(76.47)	115	PREDICTED: glycine-rich RNA-binding protein GRP1A-like, partial [Haliaeetus albicilla]	--	--	--	--	--	sp|Q03250|RBG7_ARATH	3.6e-37	74/86(86.05)	157	Glycine-rich RNA-binding protein 7 OS=Arabidopsis thaliana GN=RBG7 PE=1 SV=1
JY_1-10k_transcript/28679	--	--	K08204|SLC22A7, OAT2	http://www.genome.jp/dbget-bin/www_bget?ko:K08204	[R]	General function prediction only	gi|1005450412|ref|XP_015762401.1|	1.3e-50	150/442(33.94)	207	PREDICTED: protein ZINC INDUCED FACILITATOR 1-like [Acropora digitifera]	--	--	--	--	--	sp|Q94BZ1|ZIFL1_ARATH	1.7e-146	269/451(59.65)	520	Protein ZINC INDUCED FACILITATOR-LIKE 1 OS=Arabidopsis thaliana GN=ZIFL1 PE=2 SV=1
JY_1-10k_transcript/8657	2	GO:0043232: intracellular non-membrane-bounded organelle (cellular_component); GO:0044446: intracellular organelle part (cellular_component);	K16547|NEDD1	http://www.genome.jp/dbget-bin/www_bget?ko:K16547	--	--	gi|585714820|ref|XP_006812933.1|	3.9e-44	166/610(27.21)	186	PREDICTED: LOW QUALITY PROTEIN: protein NEDD1-like [Saccoglossus kowalevskii]	--	--	--	--	--	sp|B3H5K9|NEDD1_ARATH	8.9e-209	413/799(51.69)	728	Protein NEDD1 OS=Arabidopsis thaliana GN=NEDD1 PE=2 SV=1
JY_1-10k_transcript/28374	--	--	--	--	--	--	--	--	--	--	--	--	--	--	--	--	sp|Q6NLB1|FB118_ARATH	3.6e-107	175/315(55.56)	390	F-box protein At2g26850 OS=Arabidopsis thaliana GN=At2g26850 PE=2 SV=1
JY_1-10k_transcript/45970	--	--	--	--	[G]	Carbohydrate transport and metabolism	gi|1036684985|ref|XP_017039416.1|	4.1e-58	133/285(46.67)	231	PREDICTED: transaldolase-like [Drosophila ficusphila]	--	--	--	--	--	sp|A0LTY8|TAL_ACIC1	5.3e-72	148/273(54.21)	272	Transaldolase OS=Acidothermus cellulolyticus (strain ATCC 43068 / 11B) GN=tal PE=3 SV=1
JY_1-10k_transcript/8077	4	GO:0003723: RNA binding (molecular_function); GO:0006413: translational initiation (biological_process); GO:0032991: macromolecular complex (cellular_component); GO:0044444: cytoplasmic part (cellular_component);	K03252|EIF3C	http://www.genome.jp/dbget-bin/www_bget?ko:K03252	[J]	Translation, ribosomal structure and biogenesis	gi|975116830|ref|XP_015273731.1|	1.3e-58	206/617(33.39)	234	PREDICTED: eukaryotic translation initiation factor 3 subunit C [Gekko japonicus]	--	--	--	--	--	sp|Q9XHM1|EIF3C_MEDTR	2.3e-114	280/607(46.13)	414	Eukaryotic translation initiation factor 3 subunit C OS=Medicago truncatula GN=TIF3C1 PE=2 SV=1
JY_1-10k_transcript/14022	1	GO:0016874: ligase activity (molecular_function);	K10595|HERC2	http://www.genome.jp/dbget-bin/www_bget?ko:K10595	[S]	Function unknown	gi|954458970|gb|KRY96720.1|	8.1e-59	113/132(85.61)	235	E3 ubiquitin-protein ligase HERC2, partial [Trichinella zimbabwensis]	--	--	--	--	--	sp|Q15751|HERC1_HUMAN	1.6e-33	110/363(30.30)	146	Probable E3 ubiquitin-protein ligase HERC1 OS=Homo sapiens GN=HERC1 PE=1 SV=2
JY_1-10k_transcript/14874	1	GO:0005488: binding (molecular_function);	K09502|DNAJA1	http://www.genome.jp/dbget-bin/www_bget?ko:K09502	[O]	Posttranslational modification, protein turnover, chaperones	gi|954586618|gb|KRZ65015.1|	2.8e-11	50/118(42.37)	77	Chaperone protein dnaJ 2, partial [Trichinella papuae]	--	--	--	--	--	sp|P43644|DNJH_ATRNU	8e-25	76/159(47.80)	117	DnaJ protein homolog ANJ1 OS=Atriplex nummularia PE=2 SV=1
JY_1-10k_transcript/3637	--	--	--	--	[O]	Posttranslational modification, protein turnover, chaperones	gi|556756635|ref|XP_005973667.1|	4.7e-243	453/858(52.80)	847	PREDICTED: chaperone protein ClpB2, chloroplastic-like [Pantholops hodgsonii]	--	--	--	--	--	sp|Q6F2Y7|CLPB1_ORYSJ	0	787/912(86.29)	1517	Chaperone protein ClpB1 OS=Oryza sativa subsp. japonica GN=CLPB1 PE=2 SV=1
JY_1-10k_transcript/43539	--	--	--	--	--	--	gi|762132682|ref|XP_011449530.1|	1.2e-47	96/115(83.48)	196	PREDICTED: uncharacterized protein LOC105343757, partial [Crassostrea gigas]	--	--	--	--	--	--	--	--	--	--
JY_1-10k_transcript/32473	--	--	K13137|STRAP, UNRIP	http://www.genome.jp/dbget-bin/www_bget?ko:K13137	[I]	Lipid transport and metabolism	gi|998502564|ref|XP_015511342.1|	2.7e-87	153/291(52.58)	328	PREDICTED: serine-threonine kinase receptor-associated protein [Neodiprion lecontei]	--	--	--	--	--	sp|Q9Y3F4|STRAP_HUMAN	1.8e-86	151/292(51.71)	321	Serine-threonine kinase receptor-associated protein OS=Homo sapiens GN=STRAP PE=1 SV=1
JY_1-10k_transcript/28331	--	--	K20476|RIC1	http://www.genome.jp/dbget-bin/www_bget?ko:K20476	--	--	gi|761908167|ref|XP_011403602.1|	7.4e-17	63/182(34.62)	95	PREDICTED: uncharacterized protein LOC105312558 [Amphimedon queenslandica]	--	--	--	--	--	--	--	--	--	--
JY_1-10k_transcript/8613	9	GO:0000349: generation of catalytic spliceosome for first transesterification step (biological_process); GO:0000974: Prp19 complex (cellular_component); GO:0001824: blastocyst development (biological_process); GO:0006281: DNA repair (biological_process); GO:0021987: cerebral cortex development (biological_process); GO:0071010: prespliceosome (cellular_component); GO:0071012: catalytic step 1 spli…	K12867|SYF1, XAB2	http://www.genome.jp/dbget-bin/www_bget?ko:K12867	--	--	gi|241836192|ref|XP_002415091.1|	5.8e-213	395/771(51.23)	747	pre-mRNA splicing factor Syf1, putative [Ixodes scapularis]	--	--	--	--	--	sp|Q9DCD2|SYF1_MOUSE	6.8e-212	395/773(51.10)	738	Pre-mRNA-splicing factor SYF1 OS=Mus musculus GN=Xab2 PE=1 SV=1
JY_1-10k_transcript/43133	--	--	--	--	--	--	gi|998489289|gb|AMK48575.1|	5.1e-09	38/113(33.63)	68	pectin methylesterase, partial [Rhynchophorus ferrugineus]	--	--	--	--	--	sp|Q96575|PME22_SOLLC	4.9e-119	203/296(68.58)	429	Pectinesterase 2.2 OS=Solanum lycopersicum GN=PME2.2 PE=3 SV=1
JY_1-10k_transcript/48479	--	--	--	--	--	--	--	--	--	--	--	--	--	--	--	--	sp|Q9SJ54|NHL12_ARATH	3.7e-45	84/168(50.00)	183	NDR1/HIN1-like protein 12 OS=Arabidopsis thaliana GN=NHL12 PE=2 SV=1
JY_1-10k_transcript/21871	--	--	--	--	--	--	--	--	--	--	--	--	--	--	--	--	sp|Q55874|Y103_SYNY3	9.2e-06	47/157(29.94)	53	Uncharacterized protein sll0103 OS=Synechocystis sp. (strain PCC 6803 / Kazusa) GN=sll0103 PE=3 SV=1
JY_1-10k_transcript/1586	1	GO:0044267: cellular protein metabolic process (biological_process);	K10143|RFWD2, COP1	http://www.genome.jp/dbget-bin/www_bget?ko:K10143	--	--	gi|957836559|ref|XP_014668460.1|	3.6e-54	111/216(51.39)	220	PREDICTED: E3 ubiquitin-protein ligase RFWD2-like isoform X1 [Priapulus caudatus]	--	--	--	--	--	sp|Q9SYX2|SPA1_ARATH	8.3e-118	277/644(43.01)	426	Protein SUPPRESSOR OF PHYA-105 1 OS=Arabidopsis thaliana GN=SPA1 PE=1 SV=1
JY_1-10k_transcript/47458	5	GO:0005794: Golgi apparatus (cellular_component); GO:0007528: neuromuscular junction development (biological_process); GO:0016021: integral component of membrane (cellular_component); GO:0051234: establishment of localization (biological_process); GO:0072657: protein localization to membrane (biological_process);	--	--	[U]	Intracellular trafficking, secretion, and vesicular transport	gi|663291417|ref|XP_008501819.1|	1e-50	105/178(58.99)	206	PREDICTED: protein RER1 isoform X2 [Calypte anna]	--	--	--	--	--	sp|O48671|RER1B_ARATH	1.8e-74	134/190(70.53)	280	Protein RER1B OS=Arabidopsis thaliana GN=RER1B PE=1 SV=2
JY_1-10k_transcript/42428	3	GO:0000166: nucleotide binding (molecular_function); GO:0003723: RNA binding (molecular_function); GO:0030529: intracellular ribonucleoprotein complex (cellular_component);	K13195|CIRBP	http://www.genome.jp/dbget-bin/www_bget?ko:K13195	--	--	gi|954316387|gb|KRY02478.1|	1.8e-22	62/89(69.66)	113	Glycine-rich RNA-binding protein 3, mitochondrial, partial [Trichinella patagoniensis]	--	--	--	--	--	sp|Q8VZT8|RT11_ARATH	1.6e-29	71/133(53.38)	131	Probable ribosomal protein S11, mitochondrial OS=Arabidopsis thaliana GN=NFD3 PE=2 SV=1
JY_1-10k_transcript/41792	--	--	K17099|ANXA13	http://www.genome.jp/dbget-bin/www_bget?ko:K17099	[U]	Intracellular trafficking, secretion, and vesicular transport	gi|16518987|gb|AAL25093.1|AF426742_1	3.8e-41	114/307(37.13)	175	annexin [Artemia franciscana]	--	--	--	--	--	sp|P51074|ANX4_FRAAN	2.8e-95	186/312(59.62)	350	Annexin-like protein RJ4 OS=Fragaria ananassa PE=2 SV=2
JY_1-10k_transcript/53965	4	GO:0003755: peptidyl-prolyl cis-trans isomerase activity (molecular_function); GO:0005528: FK506 binding (molecular_function); GO:0005789: endoplasmic reticulum membrane (cellular_component); GO:0061077: chaperone-mediated protein folding (biological_process);	K01802|E5.2.1.8	http://www.genome.jp/dbget-bin/www_bget?ko:K01802	--	--	gi|926615495|ref|XP_013772828.1|	8.7e-32	67/113(59.29)	143	PREDICTED: peptidyl-prolyl cis-trans isomerase FKBP12-like [Limulus polyphemus]	--	--	--	--	--	sp|O04287|FKB12_VICFA	1.5e-50	87/110(79.09)	200	Peptidyl-prolyl cis-trans isomerase FKBP12 OS=Vicia faba GN=FKBP12 PE=1 SV=1
JY_1-10k_transcript/33703	23	GO:0000082: G1/S transition of mitotic cell cycle (biological_process); GO:0002030: inhibitory G-protein coupled receptor phosphorylation (biological_process); GO:0004683: calmodulin-dependent protein kinase activity (molecular_function); GO:0005829: cytosol (cellular_component); GO:0006816: calcium ion transport (biological_process); GO:0014069: postsynaptic density (cellular_component); GO:0018…	K13412|CPK	http://www.genome.jp/dbget-bin/www_bget?ko:K13412	[T]	Signal transduction mechanisms	gi|967510619|ref|XP_002805943.2|	3.7e-60	122/264(46.21)	238	PREDICTED: calcium-dependent protein kinase 2-like, partial [Macaca mulatta]	--	--	--	--	--	sp|A5A7I8|CDPK5_SOLTU	6.9e-166	352/411(85.64)	585	Calcium-dependent protein kinase 5 OS=Solanum tuberosum GN=CPK5 PE=2 SV=1
JY_1-10k_transcript/5162	--	--	--	--	--	--	gi|556726283|ref|XP_005958912.1|	1.1e-71	191/613(31.16)	278	PREDICTED: potassium transporter 26-like [Pantholops hodgsonii]	--	--	--	--	--	sp|Q9FY75|POT7_ARATH	0	609/850(71.65)	1178	Potassium transporter 7 OS=Arabidopsis thaliana GN=POT7 PE=1 SV=2
JY_1-10k_transcript/29448	--	--	--	--	--	--	--	--	--	--	--	--	--	--	--	--	sp|Q3EBZ2|SKI23_ARATH	4.5e-09	44/122(36.07)	64	F-box protein SKIP23 OS=Arabidopsis thaliana GN=SKIP23 PE=1 SV=1
JY_1-10k_transcript/10457	5	GO:0001816: cytokine production (biological_process); GO:0002376: immune system process (biological_process); GO:0005149: interleukin-1 receptor binding (molecular_function); GO:0016740: transferase activity (molecular_function); GO:0019221: cytokine-mediated signaling pathway (biological_process);	K04733|IRAK4	http://www.genome.jp/dbget-bin/www_bget?ko:K04733	[T]	Signal transduction mechanisms	gi|126340173|ref|XP_001367252.1|	2.5e-40	117/308(37.99)	173	PREDICTED: interleukin-1 receptor-associated kinase 4 isoform X1 [Monodelphis domestica]	--	--	--	--	--	sp|Q8H1D6|RBK1_ARATH	2.5e-120	218/394(55.33)	434	Receptor-like cytosolic serine/threonine-protein kinase RBK1 OS=Arabidopsis thaliana GN=RBK1 PE=1 SV=1
JY_1-10k_transcript/50576	10	GO:0000151: ubiquitin ligase complex (cellular_component); GO:0003677: DNA binding (molecular_function); GO:0004842: ubiquitin-protein transferase activity (molecular_function); GO:0005515: protein binding (molecular_function); GO:0005737: cytoplasm (cellular_component); GO:0008270: zinc ion binding (molecular_function); GO:0042787: protein ubiquitination involved in ubiquitin-dependent protein c…	K11980|RNF11	http://www.genome.jp/dbget-bin/www_bget?ko:K11980	[O]	Posttranslational modification, protein turnover, chaperones	gi|674569449|emb|CDS15513.1|	4.8e-09	28/49(57.14)	68	RING zinc finger protein [Echinococcus granulosus]	--	--	--	--	--	sp|Q8LC69|ATL8_ARATH	1.9e-27	67/140(47.86)	124	RING-H2 finger protein ATL8 OS=Arabidopsis thaliana GN=ATL8 PE=2 SV=2
JY_1-10k_transcript/6713	--	--	--	--	--	--	gi|556755044|ref|XP_005972881.1|	4.9e-85	200/579(34.54)	322	PREDICTED: probable potassium transporter 2-like [Pantholops hodgsonii]	--	--	--	--	--	sp|Q6H4R6|HAK23_ORYSJ	0	622/838(74.22)	1183	Potassium transporter 23 OS=Oryza sativa subsp. japonica GN=HAK23 PE=2 SV=1
JY_1-10k_transcript/15588	--	--	--	--	--	--	--	--	--	--	--	--	--	--	--	--	sp|Q56WM6|ROGFE_ARATH	6.5e-141	273/587(46.51)	502	Rop guanine nucleotide exchange factor 14 OS=Arabidopsis thaliana GN=ROPGEF14 PE=1 SV=1
JY_1-10k_transcript/27608	--	--	--	--	[R]	General function prediction only	--	--	--	--	--	--	--	--	--	--	sp|Q9FE83|SKIP2_ARATH	1.3e-93	188/413(45.52)	345	F-box protein SKIP2 OS=Arabidopsis thaliana GN=SKIP2 PE=1 SV=1
JY_1-10k_transcript/42067	--	--	--	--	--	--	--	--	--	--	--	--	--	--	--	--	sp|Q7XCL0|EXLA2_ORYSJ	1e-68	125/189(66.14)	261	Expansin-like A2 OS=Oryza sativa subsp. japonica GN=EXLA2 PE=2 SV=1
JY_1-10k_transcript/45056	--	--	K15623|SS18, SSXT, SYT	http://www.genome.jp/dbget-bin/www_bget?ko:K15623	[K]	Transcription	gi|507699799|ref|XP_004644230.1|	1.2e-07	39/91(42.86)	63	PREDICTED: calcium-responsive transactivator isoform X1 [Octodon degus]	--	--	--	--	--	sp|Q93VH6|GIF3_ARATH	2.4e-19	49/63(77.78)	97	GRF1-interacting factor 3 OS=Arabidopsis thaliana GN=GIF3 PE=1 SV=1
JY_1-10k_transcript/30387	3	GO:0016787: hydrolase activity (molecular_function); GO:0097159: organic cyclic compound binding (molecular_function); GO:1901363: heterocyclic compound binding (molecular_function);	K16911|DDX21	http://www.genome.jp/dbget-bin/www_bget?ko:K16911	[A]	RNA processing and modification	gi|828197647|ref|XP_012553955.1|	8.9e-41	96/221(43.44)	174	PREDICTED: nucleolar RNA helicase 2-like [Hydra vulgaris]	--	--	--	--	--	sp|Q8L7S8|RH3_ARATH	7.6e-75	135/214(63.08)	282	DEAD-box ATP-dependent RNA helicase 3, chloroplastic OS=Arabidopsis thaliana GN=RH3 PE=1 SV=2
JY_1-10k_transcript/17115	--	--	--	--	[R]	General function prediction only	--	--	--	--	--	--	--	--	--	--	sp|Q9SRM9|ALMT8_ARATH	2e-30	67/118(56.78)	135	Aluminum-activated malate transporter 8 OS=Arabidopsis thaliana GN=ALMT8 PE=3 SV=1
JY_1-10k_transcript/40831	--	--	K04730|IRAK1	http://www.genome.jp/dbget-bin/www_bget?ko:K04730	--	--	gi|762120689|ref|XP_011443265.1|	1.3e-26	84/247(34.01)	127	PREDICTED: serine/threonine-protein kinase pakF-like [Crassostrea gigas]	--	--	--	--	--	sp|O04567|Y1719_ARATH	3.5e-99	175/290(60.34)	363	Probable inactive receptor kinase At1g27190 OS=Arabidopsis thaliana GN=At1g27190 PE=1 SV=1
JY_1-10k_transcript/46753	1	GO:0016787: hydrolase activity (molecular_function);	--	--	--	--	gi|308450159|ref|XP_003088200.1|	1.6e-27	64/80(80.00)	129	hypothetical protein CRE_03576 [Caenorhabditis remanei]	CU179746.6	4e-110	454/566(80.21)	409	Zebrafish DNA sequence from clone RP71-42C1, complete sequence	--	--	--	--	--
JY_1-10k_transcript/2237	--	--	K19027|ZFYVE26	http://www.genome.jp/dbget-bin/www_bget?ko:K19027	--	--	gi|512889865|ref|XP_004922392.1|	3.7e-13	43/90(47.78)	84	PREDICTED: pleckstrin homology domain-containing family F member 2 isoform X1 [Bombyx mori]	--	--	--	--	--	sp|Q5ZLY5|PKHF2_CHICK	1.3e-11	38/80(47.50)	73	Pleckstrin homology domain-containing family F member 2 OS=Gallus gallus GN=PLEKHF2 PE=2 SV=1
JY_1-10k_transcript/9644	1	GO:0006810: transport (biological_process);	K19998|SCFD1, SLY1	http://www.genome.jp/dbget-bin/www_bget?ko:K19998	--	--	gi|156358339|ref|XP_001624478.1|	6.1e-79	177/458(38.65)	302	predicted protein [Nematostella vectensis]	--	--	--	--	--	sp|Q9SL48|SLY1_ARATH	3.1e-182	367/637(57.61)	640	SEC1 family transport protein SLY1 OS=Arabidopsis thaliana GN=SLY1 PE=1 SV=1
JY_1-10k_transcript/35340	--	--	K00547|mmuM, BHMT2	http://www.genome.jp/dbget-bin/www_bget?ko:K00547	[E]	Amino acid transport and metabolism	gi|768447296|ref|XP_011565633.1|	6.1e-62	130/297(43.77)	244	PREDICTED: homocysteine S-methyltransferase 2-like [Plutella xylostella]	--	--	--	--	--	sp|Q9FUM9|HMT2_MAIZE	6.5e-139	243/328(74.09)	495	Homocysteine S-methyltransferase 2 OS=Zea mays GN=HMT-2 PE=2 SV=1
JY_1-10k_transcript/40657	24	GO:0001568: blood vessel development (biological_process); GO:0003725: double-stranded RNA binding (molecular_function); GO:0005524: ATP binding (molecular_function); GO:0005739: mitochondrion (cellular_component); GO:0006457: protein folding (biological_process); GO:0008180: COP9 signalosome (cellular_component); GO:0016020: membrane (cellular_component); GO:0019062: virion attachment to host ce…	K04079|htpG, HSP90A	http://www.genome.jp/dbget-bin/www_bget?ko:K04079	[O]	Posttranslational modification, protein turnover, chaperones	gi|14198259|gb|AAH08189.1|	6e-149	280/308(90.91)	533	Unknown (protein for IMAGE:3584589), partial [Mus musculus]	BC008189.1	0	707/839(84.27)	819	Mus musculus, clone IMAGE:3584589, mRNA, partial cds	sp|P55737|HS902_ARATH	3.8e-154	284/309(91.91)	545	Heat shock protein 90-2 OS=Arabidopsis thaliana GN=HSP90-2 PE=1 SV=1
JY_1-10k_transcript/34480	8	GO:0006468: protein phosphorylation (biological_process); GO:0016301: kinase activity (molecular_function); GO:0031401: positive regulation of protein modification process (biological_process); GO:0045597: positive regulation of cell differentiation (biological_process); GO:0048856: anatomical structure development (biological_process); GO:0051130: positive regulation of cellular component organi…	K13412|CPK	http://www.genome.jp/dbget-bin/www_bget?ko:K13412	[T]	Signal transduction mechanisms	gi|967510619|ref|XP_002805943.2|	3.9e-62	119/262(45.42)	245	PREDICTED: calcium-dependent protein kinase 2-like, partial [Macaca mulatta]	--	--	--	--	--	sp|P28583|CDPK_SOYBN	7.5e-157	329/387(85.01)	555	Calcium-dependent protein kinase SK5 OS=Glycine max PE=1 SV=1
JY_1-10k_transcript/38340	8	GO:0002020: protease binding (molecular_function); GO:0005615: extracellular space (cellular_component); GO:0005634: nucleus (cellular_component); GO:0005737: cytoplasm (cellular_component); GO:0010992: ubiquitin homeostasis (biological_process); GO:0016021: integral component of membrane (cellular_component); GO:0043209: myelin sheath (cellular_component); GO:0070062: extracellular exosome (cell…	K08770|UBC	http://www.genome.jp/dbget-bin/www_bget?ko:K08770	[OR]	--	gi|560132495|emb|CDJ87006.1|	2.5e-161	293/311(94.21)	574	Ubiquitin domain containing protein [Haemonchus contortus]	XM_003110810.1	0	743/917(81.03)	723	Caenorhabditis remanei CRE-UBQ-1 protein (Cre-ubq-1) mRNA, complete cds	sp|Q1EC66|UBQ3_ARATH	1.6e-166	304/305(99.67)	587	Polyubiquitin 3 OS=Arabidopsis thaliana GN=UBQ3 PE=1 SV=1
JY_1-10k_transcript/53626	--	--	--	--	[K]	Transcription	--	--	--	--	--	--	--	--	--	--	sp|O74503|UAF30_SCHPO	1.8e-06	22/44(50.00)	54	Upstream activation factor subunit spp27 OS=Schizosaccharomyces pombe (strain 972 / ATCC 24843) GN=spp27 PE=1 SV=1
JY_1-10k_transcript/35726	25	GO:0001525: angiogenesis (biological_process); GO:0001649: osteoblast differentiation (biological_process); GO:0005509: calcium ion binding (molecular_function); GO:0005524: ATP binding (molecular_function); GO:0005634: nucleus (cellular_component); GO:0005754: mitochondrial proton-transporting ATP synthase, catalytic core (cellular_component); GO:0005886: plasma membrane (cellular_component); GO…	K02112|ATPF1B, atpD	http://www.genome.jp/dbget-bin/www_bget?ko:K02112	--	--	gi|260814835|ref|XP_002602119.1|	1.5e-140	261/286(91.26)	505	hypothetical protein BRAFLDRAFT_125760 [Branchiostoma floridae]	--	--	--	--	--	sp|Q95DR6|ATPB_AGAAF	1.1e-157	287/293(97.95)	557	ATP synthase subunit beta, chloroplastic OS=Agapanthus africanus GN=atpB PE=3 SV=1
JY_1-10k_transcript/52941	--	--	--	--	--	--	--	--	--	--	--	--	--	--	--	--	sp|A6MM61|CLPP_BUXMI	5.2e-07	22/23(95.65)	56	ATP-dependent Clp protease proteolytic subunit OS=Buxus microphylla GN=clpP PE=3 SV=1
JY_1-10k_transcript/30641	6	GO:0008654: phospholipid biosynthetic process (biological_process); GO:0016020: membrane (cellular_component); GO:0016772: transferase activity, transferring phosphorus-containing groups (molecular_function); GO:0016787: hydrolase activity (molecular_function); GO:0043231: intracellular membrane-bounded organelle (cellular_component); GO:0044444: cytoplasmic part (cellular_component);	K00981|E2.7.7.41, CDS1, CDS2, cdsA	http://www.genome.jp/dbget-bin/www_bget?ko:K00981	[I]	Lipid transport and metabolism	gi|1036738435|ref|XP_017122212.1|	3.5e-16	56/152(36.84)	92	PREDICTED: phosphatidate cytidylyltransferase-like [Drosophila elegans]	--	--	--	--	--	sp|Q9M001|CDS5_ARATH	5.9e-123	211/279(75.63)	442	Phosphatidate cytidylyltransferase 5, chloroplastic OS=Arabidopsis thaliana GN=CDS5 PE=1 SV=1
JY_1-10k_transcript/36539	--	--	K15119|SLC25A39_40	http://www.genome.jp/dbget-bin/www_bget?ko:K15119	--	--	gi|954554561|ref|XP_014600814.1|	8.9e-37	105/327(32.11)	161	PREDICTED: solute carrier family 25 member 40 isoform X2 [Polistes canadensis]	--	--	--	--	--	sp|Q944H5|MTM1_ARATH	6.2e-113	217/357(60.78)	409	Mitochondrial carrier protein MTM1 OS=Arabidopsis thaliana GN=MTM1 PE=2 SV=1
JY_1-10k_transcript/44076	--	--	--	--	--	--	--	--	--	--	--	--	--	--	--	--	sp|Q9SW70|SRP_VITRI	2.4e-62	137/220(62.27)	240	Stress-related protein OS=Vitis riparia GN=SRP PE=2 SV=1
JY_1-10k_transcript/52081	--	--	K00699|UGT	http://www.genome.jp/dbget-bin/www_bget?ko:K00699	[GC]	--	gi|910338763|ref|XP_013172992.1|	2.9e-13	57/189(30.16)	82	PREDICTED: UDP-glucuronosyltransferase 2B18-like [Papilio xuthus]	--	--	--	--	--	sp|Q6X1C0|GLT2_CROSA	3.6e-70	125/209(59.81)	266	Crocetin glucosyltransferase 2 OS=Crocus sativus GN=GLT2 PE=1 SV=1
JY_1-10k_transcript/41649	1	GO:0044710: single-organism metabolic process (biological_process);	K12344|SRD5A2	http://www.genome.jp/dbget-bin/www_bget?ko:K12344	[I]	Lipid transport and metabolism	gi|62955375|ref|NP_001017703.1|	4.3e-16	64/219(29.22)	92	3-oxo-5-alpha-steroid 4-dehydrogenase 2 [Danio rerio]	--	--	--	--	--	sp|Q28892|S5A2_MACFA	1.9e-14	62/211(29.38)	81	3-oxo-5-alpha-steroid 4-dehydrogenase 2 OS=Macaca fascicularis GN=SRD5A2 PE=1 SV=1
JY_1-10k_transcript/29730	--	--	K12611|DCP1B	http://www.genome.jp/dbget-bin/www_bget?ko:K12611	--	--	gi|607362246|gb|EZA56506.1|	4.3e-27	58/136(42.65)	129	mRNA-decapping enzyme 1A [Cerapachys biroi]	--	--	--	--	--	sp|Q9SJF3|DCP1_ARATH	1.4e-89	208/371(56.06)	331	mRNA-decapping enzyme-like protein OS=Arabidopsis thaliana GN=At1g08370 PE=1 SV=2
JY_1-10k_transcript/44347	--	--	--	--	--	--	--	--	--	--	--	--	--	--	--	--	sp|Q93WL3|CLPT1_ARATH	1.1e-62	132/232(56.90)	241	ATP-dependent Clp protease ATP-binding subunit CLPT1, chloroplastic OS=Arabidopsis thaliana GN=CLPT1 PE=1 SV=1
JY_1-10k_transcript/55140	9	GO:0004365: glyceraldehyde-3-phosphate dehydrogenase (NAD+) (phosphorylating) activity (molecular_function); GO:0005634: nucleus (cellular_component); GO:0005737: cytoplasm (cellular_component); GO:0006006: glucose metabolic process (biological_process); GO:0006096: glycolytic process (biological_process); GO:0016021: integral component of membrane (cellular_component); GO:0050661: NADP binding (…	K10705|GAPDHS	http://www.genome.jp/dbget-bin/www_bget?ko:K10705	[G]	Carbohydrate transport and metabolism	gi|954327133|gb|KRY05551.1|	2e-21	48/57(84.21)	108	Glyceraldehyde-3-phosphate dehydrogenase, cytosolic [Trichinella patagoniensis]	--	--	--	--	--	sp|P08477|G3PC2_HORVU	4.1e-25	55/57(96.49)	115	Glyceraldehyde-3-phosphate dehydrogenase 2, cytosolic (Fragment) OS=Hordeum vulgare GN=GAPC PE=2 SV=1
JY_1-10k_transcript/53547	12	GO:0000151: ubiquitin ligase complex (cellular_component); GO:0002039: p53 binding (molecular_function); GO:0004842: ubiquitin-protein transferase activity (molecular_function); GO:0005102: receptor binding (molecular_function); GO:0005654: nucleoplasm (cellular_component); GO:0005737: cytoplasm (cellular_component); GO:0008270: zinc ion binding (molecular_function); GO:0031398: positive regulati…	K10144|RCHY1, PIRH2	http://www.genome.jp/dbget-bin/www_bget?ko:K10144	[R]	General function prediction only	gi|359323642|ref|XP_855781.3|	8e-31	63/138(45.65)	140	PREDICTED: RING finger and CHY zinc finger domain-containing protein 1 isoform X4 [Canis lupus familiaris]	--	--	--	--	--	sp|Q96PM5|ZN363_HUMAN	2.2e-31	62/134(46.27)	137	RING finger and CHY zinc finger domain-containing protein 1 OS=Homo sapiens GN=RCHY1 PE=1 SV=1
JY_1-10k_transcript/41939	--	--	--	--	[S]	Function unknown	--	--	--	--	--	--	--	--	--	--	sp|Q5N9J9|PHYK2_ORYSJ	5.4e-97	176/237(74.26)	355	Probable phytol kinase 2, chloroplastic OS=Oryza sativa subsp. japonica GN=Os01g0832000 PE=2 SV=3
JY_1-10k_transcript/40234	--	--	--	--	--	--	--	--	--	--	--	--	--	--	--	--	sp|Q9M4U5|HDT2_MAIZE	1.4e-34	184/312(58.97)	148	Histone deacetylase HDT2 OS=Zea mays GN=HDT2 PE=1 SV=1
JY_1-10k_transcript/40127	--	--	K01511|ENTPD5_6	http://www.genome.jp/dbget-bin/www_bget?ko:K01511	[F]	Nucleotide transport and metabolism	gi|573889338|ref|XP_006632434.1|	5.5e-33	93/250(37.20)	148	PREDICTED: ectonucleoside triphosphate diphosphohydrolase 5 [Lepisosteus oculatus]	--	--	--	--	--	sp|O80612|APY6_ARATH	1.2e-73	149/304(49.01)	278	Probable apyrase 6 OS=Arabidopsis thaliana GN=APY6 PE=2 SV=2
JY_1-10k_transcript/934	--	--	--	--	[R]	General function prediction only	gi|954322738|gb|KRY04100.1|	3.8e-09	34/93(36.56)	70	hypothetical protein T12_5690, partial [Trichinella patagoniensis]	--	--	--	--	--	--	--	--	--	--
JY_1-10k_transcript/21801	1	GO:0016491: oxidoreductase activity (molecular_function);	K00512|CYP17A	http://www.genome.jp/dbget-bin/www_bget?ko:K00512	[Q]	Secondary metabolites biosynthesis, transport and catabolism	gi|564244001|ref|XP_006278769.1|	4.6e-47	131/450(29.11)	195	PREDICTED: steroid 17-alpha-hydroxylase/17,20 lyase [Alligator mississippiensis]	--	--	--	--	--	sp|Q42600|C84A1_ARATH	1e-198	336/485(69.28)	694	Cytochrome P450 84A1 OS=Arabidopsis thaliana GN=CYP84A1 PE=1 SV=1
JY_1-10k_transcript/44771	--	--	K14677|ACY1	http://www.genome.jp/dbget-bin/www_bget?ko:K14677	[E]	Amino acid transport and metabolism	gi|971415552|ref|XP_015148339.1|	1.2e-63	121/258(46.90)	250	PREDICTED: aminoacylase-1 [Gallus gallus]	--	--	--	--	--	sp|Q55DP8|ACY1_DICDI	1.7e-60	124/265(46.79)	234	Aminoacylase-1 OS=Dictyostelium discoideum GN=acy1 PE=2 SV=1
JY_1-10k_transcript/31899	--	--	--	--	[U]	Intracellular trafficking, secretion, and vesicular transport	gi|751798120|ref|XP_011208960.1|	3.4e-26	97/291(33.33)	125	PREDICTED: TOM1-like protein 2 isoform X2 [Bactrocera dorsalis]	--	--	--	--	--	sp|Q68FJ8|TM1L2_XENLA	5.7e-24	90/296(30.41)	113	TOM1-like protein 2 OS=Xenopus laevis GN=tom1l2 PE=2 SV=1
JY_1-10k_transcript/35906	4	GO:0005215: transporter activity (molecular_function); GO:0006810: transport (biological_process); GO:0016021: integral component of membrane (cellular_component); GO:0044699: single-organism process (biological_process);	K09869|AQP8	http://www.genome.jp/dbget-bin/www_bget?ko:K09869	[G]	Carbohydrate transport and metabolism	gi|954586731|gb|KRZ65056.1|	1e-75	148/254(58.27)	290	Aquaporin TIP3-2 [Trichinella papuae]	--	--	--	--	--	sp|P50156|TIP11_ORYSJ	1.1e-109	206/252(81.75)	398	Probable aquaporin TIP1-1 OS=Oryza sativa subsp. japonica GN=TIP1-1 PE=2 SV=1
JY_1-10k_transcript/14180	--	--	--	--	--	--	--	--	--	--	--	--	--	--	--	--	sp|Q8RX22|MIP1_ARATH	9.7e-79	244/717(34.03)	296	MND1-interacting protein 1 OS=Arabidopsis thaliana GN=MIP1 PE=1 SV=1
JY_1-10k_transcript/41340	--	--	K16865|PDCD4	http://www.genome.jp/dbget-bin/www_bget?ko:K16865	[T]	Signal transduction mechanisms	gi|999972571|gb|KXJ11745.1|	6.6e-39	101/303(33.33)	167	Programmed cell death protein 4 [Exaiptasia pallida]	--	--	--	--	--	--	--	--	--	--
JY_1-10k_transcript/28003	7	GO:0005634: nucleus (cellular_component); GO:0005737: cytoplasm (cellular_component); GO:0014033: neural crest cell differentiation (biological_process); GO:0030902: hindbrain development (biological_process); GO:0031061: negative regulation of histone methylation (biological_process); GO:0035066: positive regulation of histone acetylation (biological_process); GO:0043565: sequence-specific DNA b…	K15613|MEIS1	http://www.genome.jp/dbget-bin/www_bget?ko:K15613	[K]	Transcription	gi|780171800|ref|XP_011660678.1|	1e-13	35/64(54.69)	84	PREDICTED: homeobox protein PKNOX1 isoform X3 [Strongylocentrotus purpuratus]	--	--	--	--	--	sp|Q9SIW1|BLH7_ARATH	1.6e-99	227/448(50.67)	364	BEL1-like homeodomain protein 7 OS=Arabidopsis thaliana GN=BLH7 PE=2 SV=1
JY_1-10k_transcript/48706	--	--	--	--	--	--	--	--	--	--	--	--	--	--	--	--	sp|F4I1G5|CRIM2_ARATH	2.9e-50	105/166(63.25)	200	Cold-regulated 413 inner membrane protein 2, chloroplastic OS=Arabidopsis thaliana GN=COR413IM2 PE=1 SV=1
JY_1-10k_transcript/42392	--	--	K00511|SQLE, ERG1	http://www.genome.jp/dbget-bin/www_bget?ko:K00511	--	--	gi|919042729|ref|XP_013404628.1|	7.9e-66	133/298(44.63)	257	PREDICTED: squalene monooxygenase-like [Lingula anatina]	--	--	--	--	--	sp|O48651|ERG1_PANGI	3.9e-156	258/314(82.17)	552	Squalene monooxygenase OS=Panax ginseng PE=2 SV=1
JY_1-10k_transcript/40728	--	--	--	--	--	--	--	--	--	--	--	--	--	--	--	--	sp|C4ZR38|GARL_ECOBW	1.1e-31	84/256(32.81)	139	5-keto-4-deoxy-D-glucarate aldolase OS=Escherichia coli (strain K12 / MC4100 / BW2952) GN=garL PE=3 SV=1
JY_1-10k_transcript/29786	--	--	K15283|SLC35E1	http://www.genome.jp/dbget-bin/www_bget?ko:K15283	[GE]	--	gi|1036704536|ref|XP_017078220.1|	3.8e-34	102/302(33.77)	152	PREDICTED: solute carrier family 35 member E1 homolog isoform X1 [Drosophila eugracilis]	--	--	--	--	--	sp|Q94B38|GPT2_ARATH	1.1e-145	282/397(71.03)	518	Glucose-6-phosphate/phosphate translocator 2, chloroplastic OS=Arabidopsis thaliana GN=GPT2 PE=2 SV=2
JY_1-10k_transcript/40304	--	--	K13044|HNRNPABD	http://www.genome.jp/dbget-bin/www_bget?ko:K13044	[R]	General function prediction only	gi|677541539|gb|KFR03022.1|	7.7e-11	34/88(38.64)	74	Heterogeneous nuclear ribonucleoprotein D0, partial [Opisthocomus hoazin]	--	--	--	--	--	sp|Q9LES2|UBA2A_ARATH	2e-33	76/133(57.14)	144	UBP1-associated protein 2A OS=Arabidopsis thaliana GN=UBA2A PE=1 SV=1
JY_1-10k_transcript/4138	--	--	K10595|HERC2	http://www.genome.jp/dbget-bin/www_bget?ko:K10595	--	--	gi|999980436|gb|KXJ19610.1|	4.6e-63	151/464(32.54)	249	Ultraviolet-B receptor UVR8 [Exaiptasia pallida]	--	--	--	--	--	sp|Q9VR91|HERC2_DROME	1.9e-51	129/385(33.51)	206	Probable E3 ubiquitin-protein ligase HERC2 OS=Drosophila melanogaster GN=HERC2 PE=1 SV=3
JY_1-10k_transcript/3094	7	GO:0000166: nucleotide binding (molecular_function); GO:0003954: NADH dehydrogenase activity (molecular_function); GO:0004672: protein kinase activity (molecular_function); GO:0005743: mitochondrial inner membrane (cellular_component); GO:0016310: phosphorylation (biological_process); GO:0043167: ion binding (molecular_function); GO:0051536: iron-sulfur cluster binding (molecular_function);	K03940|NDUFS7	http://www.genome.jp/dbget-bin/www_bget?ko:K03940	[C]	Energy production and conversion	gi|597757135|ref|XP_007240303.1|	5.3e-41	85/179(47.49)	176	PREDICTED: NADH dehydrogenase [ubiquinone] iron-sulfur protein 7, mitochondrial [Astyanax mexicanus]	--	--	--	--	--	sp|A9LYA5|NDHK_ACOAM	1.3e-114	209/230(90.87)	416	NAD(P)H-quinone oxidoreductase subunit K, chloroplastic OS=Acorus americanus GN=ndhK PE=3 SV=1
JY_1-10k_transcript/35004	--	--	K05275|E1.1.1.65	http://www.genome.jp/dbget-bin/www_bget?ko:K05275	[C]	Energy production and conversion	gi|970917419|ref|XP_015125195.1|	4.2e-53	109/192(56.77)	215	PREDICTED: probable aldo-keto reductase 2 [Diachasma alloeum]	--	--	--	--	--	sp|P49249|IN22_MAIZE	6.3e-100	199/356(55.90)	365	IN2-2 protein OS=Zea mays GN=IN2-2 PE=2 SV=1
JY_1-10k_transcript/26037	--	--	--	--	--	--	--	--	--	--	--	--	--	--	--	--	sp|Q7XAK4|GID2_ORYSJ	9.1e-21	47/78(60.26)	103	F-box protein GID2 OS=Oryza sativa subsp. japonica GN=GID2 PE=1 SV=1
JY_1-10k_transcript/3887	--	--	--	--	[S]	Function unknown	gi|828221008|ref|XP_012561821.1|	7e-11	37/91(40.66)	76	PREDICTED: WD repeat, SAM and U-box domain-containing protein 1-like [Hydra vulgaris]	--	--	--	--	--	sp|O22193|PUB4_ARATH	5.3e-126	478/838(57.04)	453	U-box domain-containing protein 4 OS=Arabidopsis thaliana GN=PUB4 PE=1 SV=3
JY_1-10k_transcript/20030	--	--	K13161|HNRNPR	http://www.genome.jp/dbget-bin/www_bget?ko:K13161	--	--	gi|449676978|ref|XP_002157894.2|	2e-29	87/252(34.52)	137	PREDICTED: heterogeneous nuclear ribonucleoprotein Q-like [Hydra vulgaris]	--	--	--	--	--	sp|Q923K9|A1CF_RAT	1.6e-21	73/223(32.74)	105	APOBEC1 complementation factor OS=Rattus norvegicus GN=A1cf PE=1 SV=1
JY_1-10k_transcript/38966	--	--	--	--	--	--	--	--	--	--	--	--	--	--	--	--	sp|Q9SF32|IQD1_ARATH	5.8e-44	96/150(64.00)	179	Protein IQ-DOMAIN 1 OS=Arabidopsis thaliana GN=IQD1 PE=1 SV=1
JY_1-10k_transcript/7005	2	GO:0016310: phosphorylation (biological_process); GO:0016740: transferase activity (molecular_function);	K04417|MAP3K9, MLK1	http://www.genome.jp/dbget-bin/www_bget?ko:K04417	[T]	Signal transduction mechanisms	gi|668444286|gb|KFB35131.1|	7.3e-46	109/322(33.85)	192	AGAP006461-PA-like protein [Anopheles sinensis]	--	--	--	--	--	sp|Q2MHE4|HT1_ARATH	1.6e-88	163/315(51.75)	328	Serine/threonine-protein kinase HT1 OS=Arabidopsis thaliana GN=HT1 PE=1 SV=1
JY_1-10k_transcript/34782	9	GO:0000049: tRNA binding (molecular_function); GO:0002098: tRNA wobble uridine modification (biological_process); GO:0005829: cytosol (cellular_component); GO:0005856: cytoskeleton (cellular_component); GO:0007160: cell-matrix adhesion (biological_process); GO:0008270: zinc ion binding (molecular_function); GO:0016779: nucleotidyltransferase activity (molecular_function); GO:0032447: protein urmy…	K14168|CTU1, NCS6	http://www.genome.jp/dbget-bin/www_bget?ko:K14168	[R]	General function prediction only	gi|443718872|gb|ELU09290.1|	3.3e-127	218/291(74.91)	461	hypothetical protein CAPTEDRAFT_102102 [Capitella teleta]	CP012524.1	6e-10	63/74(85.14)	76.8	Drosophila busckii chromosome 2R sequence	sp|Q6Z6G6|CTU1_ORYSJ	8.9e-155	261/302(86.42)	548	Cytoplasmic tRNA 2-thiolation protein 1 OS=Oryza sativa subsp. japonica GN=NCS6 PE=2 SV=1
JY_1-10k_transcript/17846	--	--	K11291|NASP	http://www.genome.jp/dbget-bin/www_bget?ko:K11291	--	--	gi|919001190|ref|XP_013407239.1|	4.6e-08	53/203(26.11)	66	PREDICTED: histone-binding protein N1/N2-like [Lingula anatina]	--	--	--	--	--	--	--	--	--	--
JY_1-10k_transcript/4171	--	--	--	--	[O]	Posttranslational modification, protein turnover, chaperones	gi|556729722|ref|XP_005960567.1|	5.3e-245	451/861(52.38)	854	PREDICTED: chaperone protein ClpB2, chloroplastic-like [Pantholops hodgsonii]	--	--	--	--	--	sp|Q0E3C8|CLPB3_ORYSJ	0	710/892(79.60)	1383	Chaperone protein ClpB3, mitochondrial OS=Oryza sativa subsp. japonica GN=CLPB3 PE=2 SV=3
JY_1-10k_transcript/8318	3	GO:0002376: immune system process (biological_process); GO:0007165: signal transduction (biological_process); GO:0016740: transferase activity (molecular_function);	K04733|IRAK4	http://www.genome.jp/dbget-bin/www_bget?ko:K04733	--	--	gi|1012129859|ref|XP_016001947.1|	4.2e-38	117/301(38.87)	166	PREDICTED: interleukin-1 receptor-associated kinase 4 [Rousettus aegyptiacus]	--	--	--	--	--	sp|O49545|BAME1_ARATH	2.7e-67	148/344(43.02)	258	Leucine-rich repeat receptor-like serine/threonine-protein kinase BAM1 OS=Arabidopsis thaliana GN=BAM1 PE=1 SV=1
JY_1-10k_transcript/2775	5	GO:0016020: membrane (cellular_component); GO:0016787: hydrolase activity (molecular_function); GO:0030001: metal ion transport (biological_process); GO:0044464: cell part (cellular_component); GO:0050896: response to stimulus (biological_process);	K01537|E3.6.3.8	http://www.genome.jp/dbget-bin/www_bget?ko:K01537	[P]	Inorganic ion transport and metabolism	gi|556765794|ref|XP_005978153.1|	7.4e-67	227/829(27.38)	262	PREDICTED: calcium-transporting ATPase type 2C member 1-like [Pantholops hodgsonii]	--	--	--	--	--	sp|Q7XPY2|PMA1_ORYSJ	0	852/956(89.12)	1697	Plasma membrane ATPase OS=Oryza sativa subsp. japonica GN=Os04g0656100 PE=2 SV=1
JY_1-10k_transcript/2320	--	--	K11593|ELF2C, AGO	http://www.genome.jp/dbget-bin/www_bget?ko:K11593	[J]	Translation, ribosomal structure and biogenesis	gi|188593376|emb|CAP07637.1|	8.2e-194	377/847(44.51)	684	argonaute 2 [Oikopleura dioica]	--	--	--	--	--	sp|Q6EU14|AGO1A_ORYSJ	0	711/966(73.60)	1430	Protein argonaute 1A OS=Oryza sativa subsp. japonica GN=AGO1A PE=2 SV=1
JY_1-10k_transcript/54175	8	GO:0000387: spliceosomal snRNP assembly (biological_process); GO:0005682: U5 snRNP (cellular_component); GO:0005685: U1 snRNP (cellular_component); GO:0005686: U2 snRNP (cellular_component); GO:0005687: U4 snRNP (cellular_component); GO:0019013: viral nucleocapsid (cellular_component); GO:0046540: U4/U6 x U5 tri-snRNP complex (cellular_component); GO:0071011: precatalytic spliceosome (cellular_co…	K11097|SNRPE, SME	http://www.genome.jp/dbget-bin/www_bget?ko:K11097	--	--	gi|221119660|ref|XP_002154306.1|	1.5e-28	63/83(75.90)	132	PREDICTED: small nuclear ribonucleoprotein E-like [Hydra vulgaris]	XM_012288294.1	4e-13	67/77(87.01)	86.1	PREDICTED: Megachile rotundata probable small nuclear ribonucleoprotein E (LOC105662828), mRNA	sp|A4FUI2|RUXE_BOVIN	1.5e-26	56/81(69.14)	120	Small nuclear ribonucleoprotein E OS=Bos taurus GN=SNRPE PE=3 SV=1
JY_1-10k_transcript/7032	--	--	--	--	--	--	--	--	--	--	--	--	--	--	--	--	sp|P93203|MFP1_SOLLC	4.1e-18	55/109(50.46)	95	MAR-binding filament-like protein 1 OS=Solanum lycopersicum GN=MFP1 PE=1 SV=1
JY_1-10k_transcript/44774	--	--	K00799|GST, gst	http://www.genome.jp/dbget-bin/www_bget?ko:K00799	[O]	Posttranslational modification, protein turnover, chaperones	gi|925674149|gb|KOX71611.1|	3.4e-39	87/240(36.25)	168	Glutathione S-transferase theta-1 [Melipona quadrifasciata]	--	--	--	--	--	sp|Q9ZRT5|GSTT1_ARATH	3.8e-81	143/224(63.84)	303	Glutathione S-transferase T1 OS=Arabidopsis thaliana GN=GSTT1 PE=2 SV=1
JY_1-10k_transcript/16130	--	--	--	--	[G]	Carbohydrate transport and metabolism	gi|795023367|ref|XP_011860917.1|	7e-25	122/466(26.18)	122	PREDICTED: uncharacterized protein LOC105558040 [Vollenhovia emeryi]	--	--	--	--	--	sp|P40390|PGM_NEIGO	6.4e-37	131/467(28.05)	157	Phosphoglucomutase OS=Neisseria gonorrhoeae GN=pgm PE=3 SV=1
JY_1-10k_transcript/12216	--	--	--	--	--	--	gi|954585909|gb|KRZ64746.1|	7.6e-15	45/92(48.91)	89	B2 protein [Trichinella papuae]	--	--	--	--	--	sp|P37707|B2_DAUCA	4.7e-15	44/94(46.81)	84	B2 protein OS=Daucus carota PE=2 SV=1
JY_1-10k_transcript/8523	--	--	K10521|ABTB2	http://www.genome.jp/dbget-bin/www_bget?ko:K10521	[S]	Function unknown	gi|1004401113|gb|KYB28174.1|	1.7e-20	58/165(35.15)	107	Ankyrin repeat and BTB/POZ domain-containing protein 2-like Protein [Tribolium castaneum]	--	--	--	--	--	sp|B9DHT4|ARIA_ARATH	1.9e-174	540/663(81.45)	614	ARM REPEAT PROTEIN INTERACTING WITH ABF2 OS=Arabidopsis thaliana GN=ARIA PE=1 SV=2
JY_1-10k_transcript/50308	7	GO:0000038: very long-chain fatty acid metabolic process (biological_process); GO:0005777: peroxisome (cellular_component); GO:0006635: fatty acid beta-oxidation (biological_process); GO:0008206: bile acid metabolic process (biological_process); GO:0016020: membrane (cellular_component); GO:0016401: palmitoyl-CoA oxidase activity (molecular_function); GO:0016747: transferase activity, transferrin…	K07513|ACAA1	http://www.genome.jp/dbget-bin/www_bget?ko:K07513	[I]	Lipid transport and metabolism	gi|831212344|ref|XP_012661290.1|	7.6e-66	129/187(68.98)	256	PREDICTED: 3-ketoacyl-CoA thiolase, peroxisomal [Otolemur garnettii]	--	--	--	--	--	sp|Q56WD9|THIK2_ARATH	4.5e-101	179/216(82.87)	369	3-ketoacyl-CoA thiolase 2, peroxisomal OS=Arabidopsis thaliana GN=PED1 PE=1 SV=2
JY_1-10k_transcript/50292	3	GO:0005524: ATP binding (molecular_function); GO:0005737: cytoplasm (cellular_component); GO:0005856: cytoskeleton (cellular_component);	K05692|ACTB_G1	http://www.genome.jp/dbget-bin/www_bget?ko:K05692	[Z]	Cytoskeleton	gi|158635327|gb|ABU86741.1|	4.9e-110	195/218(89.45)	403	actin [Haliotis diversicolor]	EU128481.1	4e-124	525/662(79.31)	455	Tanichthys albonubes beta-actin mRNA, complete cds	sp|P53492|ACT7_ARATH	9.4e-120	213/218(97.71)	431	Actin-7 OS=Arabidopsis thaliana GN=ACT7 PE=1 SV=1
JY_1-10k_transcript/39028	--	--	--	--	--	--	--	--	--	--	--	--	--	--	--	--	sp|A6TBU6|RHMA_KLEP7	1.5e-39	92/262(35.11)	165	2-keto-3-deoxy-L-rhamnonate aldolase OS=Klebsiella pneumoniae subsp. pneumoniae (strain ATCC 700721 / MGH 78578) GN=rhmA PE=3 SV=1
[truncated: 22,480 more rows]
