# Supplementary material for: Transcriptome Analysis of CYP450 Family Members in Fritillaria cirrhosa D. Don and Profiling of Key CYP450s Related to Isosteroidal Alkaloid Biosynthesis
Source: Genes (Basel). 2023 Jan 14;14(1):219. doi: 10.3390/genes14010219 (PMC9859280; doi:10.3390/genes14010219)
Supplement: Supplementary file 1 [file genes-14-00219-s001.zip › TableS3.xlsx]

## Sheet: Sheet1
Table S3 GO annotation of the full-length deredundant high-quality transcripts
GO ID (Lev1)	GO Term (Lev1)	GO ID (Lev2)	GO Term (Lev2)	GO ID (Lev3)	GO Term (Lev3)	GO ID (Lev4)	GO Term (Lev4)	Gene Number	Gene List
GO:0003674	Molecular Function	GO:0060089	molecular transducer activity	GO:0004872	receptor activity	GO:0038023	signaling receptor activity	9	JY_1-10k_transcript/48148,JY_1-10k_transcript/42579,JY_1-10k_transcript/54975,JY_1-10k_transcript/51218,JY_1-10k_transcript/3900,JY_1-10k_transcript/36047,JY_1-10k_transcript/55011,JY_1-10k_transcript/47915,JY_1-10k_transcript/47025
GO:0003674	Molecular Function	GO:0060089	molecular transducer activity	GO:0004872	receptor activity	GO:0038024	cargo receptor activity	9	JY_1-10k_transcript/21734,JY_1-10k_transcript/15956,JY_1-10k_transcript/31583,JY_1-10k_transcript/12493,JY_1-10k_transcript/17534,JY_1-10k_transcript/29605,JY_1-10k_transcript/35726,JY_1-10k_transcript/27102,JY_1-10k_transcript/4269
GO:0003674	Molecular Function	GO:0060089	molecular transducer activity	GO:0004871	signal transducer activity	GO:0038023	signaling receptor activity	9	JY_1-10k_transcript/48148,JY_1-10k_transcript/42579,JY_1-10k_transcript/54975,JY_1-10k_transcript/51218,JY_1-10k_transcript/3900,JY_1-10k_transcript/36047,JY_1-10k_transcript/55011,JY_1-10k_transcript/47915,JY_1-10k_transcript/47025
GO:0003674	Molecular Function	GO:0060089	molecular transducer activity	GO:0004871	signal transducer activity	GO:0005057	receptor signaling protein activity	26	JY_1-10k_transcript/40618,JY_1-10k_transcript/9302,JY_1-10k_transcript/31912,JY_1-10k_transcript/9137,JY_1-10k_transcript/10342,JY_1-10k_transcript/9539,JY_1-10k_transcript/8807,JY_1-10k_transcript/5460,JY_1-10k_transcript/44857,JY_1-10k_transcript/28659,JY_1-10k_transcript/40531,JY_1-10k_transcript/8689,JY_1-10k_transcript/4040,JY_1-10k_transcript/16793,JY_1-10k_transcript/29740,JY_1-10k_transcr…
GO:0003674	Molecular Function	GO:0003824	catalytic activity	GO:0016853	isomerase activity	GO:0016854	racemase and epimerase activity	5	JY_1-10k_transcript/47010,JY_1-10k_transcript/30008,JY_1-10k_transcript/23929,JY_1-10k_transcript/45869,JY_1-10k_transcript/24838
GO:0003674	Molecular Function	GO:0003824	catalytic activity	GO:0016853	isomerase activity	GO:0003916	DNA topoisomerase activity	2	JY_1-10k_transcript/4268,JY_1-10k_transcript/53617
GO:0003674	Molecular Function	GO:0003824	catalytic activity	GO:0016853	isomerase activity	GO:0016872	intramolecular lyase activity	4	JY_1-10k_transcript/30181,JY_1-10k_transcript/21686,JY_1-10k_transcript/41396,JY_1-10k_transcript/53646
GO:0003674	Molecular Function	GO:0003824	catalytic activity	GO:0016853	isomerase activity	GO:0016860	intramolecular oxidoreductase activity	29	JY_1-10k_transcript/16504,JY_1-10k_transcript/44553,JY_1-10k_transcript/46980,JY_1-10k_transcript/40437,JY_1-10k_transcript/41094,JY_1-10k_transcript/55067,JY_1-10k_transcript/37138,JY_1-10k_transcript/43854,JY_1-10k_transcript/9668,JY_1-10k_transcript/13357,JY_1-10k_transcript/39141,JY_1-10k_transcript/48579,JY_1-10k_transcript/13447,JY_1-10k_transcript/54320,JY_1-10k_transcript/41962,JY_1-10k_t…
GO:0003674	Molecular Function	GO:0003824	catalytic activity	GO:0016853	isomerase activity	GO:0016859	cis-trans isomerase activity	38	JY_1-10k_transcript/53109,JY_1-10k_transcript/50225,JY_1-10k_transcript/54395,JY_1-10k_transcript/4877,JY_1-10k_transcript/40989,JY_1-10k_transcript/37071,JY_1-10k_transcript/14367,JY_1-10k_transcript/49913,JY_1-10k_transcript/27566,JY_1-10k_transcript/52387,JY_1-10k_transcript/44039,JY_1-10k_transcript/49094,JY_1-10k_transcript/52948,JY_1-10k_transcript/48789,JY_1-10k_transcript/48403,JY_1-10k_t…
GO:0003674	Molecular Function	GO:0003824	catalytic activity	GO:0016853	isomerase activity	GO:0016866	intramolecular transferase activity	15	JY_1-10k_transcript/25338,JY_1-10k_transcript/18869,JY_1-10k_transcript/26655,JY_1-10k_transcript/48526,JY_1-10k_transcript/41092,JY_1-10k_transcript/23319,JY_1-10k_transcript/17109,JY_1-10k_transcript/14409,JY_1-10k_transcript/37828,JY_1-10k_transcript/15769,JY_1-10k_transcript/43538,JY_1-10k_transcript/30832,JY_1-10k_transcript/14801,JY_1-10k_transcript/13211,JY_1-10k_transcript/13020
GO:0003674	Molecular Function	GO:0003824	catalytic activity	GO:0016874	ligase activity	GO:0016879	ligase activity, forming carbon-nitrogen bonds	25	JY_1-10k_transcript/33806,JY_1-10k_transcript/25160,JY_1-10k_transcript/5123,JY_1-10k_transcript/43422,JY_1-10k_transcript/55175,JY_1-10k_transcript/14965,JY_1-10k_transcript/47309,JY_1-10k_transcript/10272,JY_1-10k_transcript/2025,JY_1-10k_transcript/25953,JY_1-10k_transcript/11846,JY_1-10k_transcript/9185,JY_1-10k_transcript/9,JY_1-10k_transcript/12555,JY_1-10k_transcript/37985,JY_1-10k_transcr…
GO:0003674	Molecular Function	GO:0003824	catalytic activity	GO:0016874	ligase activity	GO:0016875	ligase activity, forming carbon-oxygen bonds	71	JY_1-10k_transcript/8995,JY_1-10k_transcript/51347,JY_1-10k_transcript/29945,JY_1-10k_transcript/48809,JY_1-10k_transcript/11143,JY_1-10k_transcript/16717,JY_1-10k_transcript/18526,JY_1-10k_transcript/27184,JY_1-10k_transcript/49656,JY_1-10k_transcript/48316,JY_1-10k_transcript/25177,JY_1-10k_transcript/4713,JY_1-10k_transcript/28219,JY_1-10k_transcript/32156,JY_1-10k_transcript/16254,JY_1-10k_tr…
GO:0003674	Molecular Function	GO:0003824	catalytic activity	GO:0016874	ligase activity	GO:0016886	ligase activity, forming phosphoric ester bonds	2	JY_1-10k_transcript/24675,JY_1-10k_transcript/14265
GO:0003674	Molecular Function	GO:0003824	catalytic activity	GO:0016874	ligase activity	GO:0016877	ligase activity, forming carbon-sulfur bonds	52	JY_1-10k_transcript/51365,JY_1-10k_transcript/2031,JY_1-10k_transcript/12827,JY_1-10k_transcript/51681,JY_1-10k_transcript/46028,JY_1-10k_transcript/21726,JY_1-10k_transcript/1743,JY_1-10k_transcript/7366,JY_1-10k_transcript/36685,JY_1-10k_transcript/30389,JY_1-10k_transcript/5391,JY_1-10k_transcript/47920,JY_1-10k_transcript/41234,JY_1-10k_transcript/25672,JY_1-10k_transcript/3214,JY_1-10k_trans…
GO:0003674	Molecular Function	GO:0003824	catalytic activity	GO:0016829	lyase activity	GO:0016840	carbon-nitrogen lyase activity	9	JY_1-10k_transcript/16285,JY_1-10k_transcript/15434,JY_1-10k_transcript/27204,JY_1-10k_transcript/34785,JY_1-10k_transcript/35562,JY_1-10k_transcript/3511,JY_1-10k_transcript/50900,JY_1-10k_transcript/50030,JY_1-10k_transcript/44314
GO:0003674	Molecular Function	GO:0003824	catalytic activity	GO:0016829	lyase activity	GO:0016830	carbon-carbon lyase activity	95	JY_1-10k_transcript/3835,JY_1-10k_transcript/54802,JY_1-10k_transcript/132,JY_1-10k_transcript/8125,JY_1-10k_transcript/23645,JY_1-10k_transcript/22391,JY_1-10k_transcript/8366,JY_1-10k_transcript/42558,JY_1-10k_transcript/20092,JY_1-10k_transcript/6416,JY_1-10k_transcript/5902,JY_1-10k_transcript/22133,JY_1-10k_transcript/23185,JY_1-10k_transcript/29181,JY_1-10k_transcript/25159,JY_1-10k_transcr…
GO:0003674	Molecular Function	GO:0003824	catalytic activity	GO:0016829	lyase activity	GO:0016849	phosphorus-oxygen lyase activity	1	JY_1-10k_transcript/55058
GO:0003674	Molecular Function	GO:0003824	catalytic activity	GO:0016829	lyase activity	GO:0016846	carbon-sulfur lyase activity	20	JY_1-10k_transcript/37042,JY_1-10k_transcript/42671,JY_1-10k_transcript/28586,JY_1-10k_transcript/51331,JY_1-10k_transcript/45772,JY_1-10k_transcript/38040,JY_1-10k_transcript/30876,JY_1-10k_transcript/29567,JY_1-10k_transcript/37385,JY_1-10k_transcript/44315,JY_1-10k_transcript/51273,JY_1-10k_transcript/35841,JY_1-10k_transcript/55575,JY_1-10k_transcript/34117,JY_1-10k_transcript/49003,JY_1-10k_…
GO:0003674	Molecular Function	GO:0003824	catalytic activity	GO:0016829	lyase activity	GO:0016835	carbon-oxygen lyase activity	50	JY_1-10k_transcript/41908,JY_1-10k_transcript/17316,JY_1-10k_transcript/42671,JY_1-10k_transcript/28586,JY_1-10k_transcript/39205,JY_1-10k_transcript/30389,JY_1-10k_transcript/45772,JY_1-10k_transcript/38040,JY_1-10k_transcript/53792,JY_1-10k_transcript/46615,JY_1-10k_transcript/23750,JY_1-10k_transcript/51273,JY_1-10k_transcript/38927,JY_1-10k_transcript/29774,JY_1-10k_transcript/26717,JY_1-10k_…
GO:0003674	Molecular Function	GO:0003824	catalytic activity	GO:0016787	hydrolase activity	GO:0016801	hydrolase activity, acting on ether bonds	8	JY_1-10k_transcript/54620,JY_1-10k_transcript/43781,JY_1-10k_transcript/21816,JY_1-10k_transcript/21058,JY_1-10k_transcript/20740,JY_1-10k_transcript/26335,JY_1-10k_transcript/12112,JY_1-10k_transcript/53855
GO:0003674	Molecular Function	GO:0003824	catalytic activity	GO:0016787	hydrolase activity	GO:0008233	peptidase activity	190	JY_1-10k_transcript/45570,JY_1-10k_transcript/45177,JY_1-10k_transcript/34974,JY_1-10k_transcript/31280,JY_1-10k_transcript/26025,JY_1-10k_transcript/43954,JY_1-10k_transcript/42579,JY_1-10k_transcript/27705,JY_1-10k_transcript/1960,JY_1-10k_transcript/15457,JY_1-10k_transcript/48921,JY_1-10k_transcript/3140,JY_1-10k_transcript/14083,JY_1-10k_transcript/44713,JY_1-10k_transcript/17565,JY_1-10k_tr…
GO:0003674	Molecular Function	GO:0003824	catalytic activity	GO:0016787	hydrolase activity	GO:0016822	hydrolase activity, acting on acid carbon-carbon bonds	2	JY_1-10k_transcript/44073,JY_1-10k_transcript/52952
GO:0003674	Molecular Function	GO:0003824	catalytic activity	GO:0016787	hydrolase activity	GO:0016817	hydrolase activity, acting on acid anhydrides	683	JY_1-10k_transcript/14083,JY_1-10k_transcript/2359,JY_1-10k_transcript/44357,JY_1-10k_transcript/771,JY_1-10k_transcript/7234,JY_1-10k_transcript/6867,JY_1-10k_transcript/36284,JY_1-10k_transcript/5857,JY_1-10k_transcript/7364,JY_1-10k_transcript/7320,JY_1-10k_transcript/41342,JY_1-10k_transcript/35136,JY_1-10k_transcript/21220,JY_1-10k_transcript/18893,JY_1-10k_transcript/29277,JY_1-10k_transcri…
GO:0003674	Molecular Function	GO:0003824	catalytic activity	GO:0016787	hydrolase activity	GO:0036459	ubiquitinyl hydrolase activity	13	JY_1-10k_transcript/36466,JY_1-10k_transcript/31237,JY_1-10k_transcript/30945,JY_1-10k_transcript/28072,JY_1-10k_transcript/33592,JY_1-10k_transcript/17565,JY_1-10k_transcript/2295,JY_1-10k_transcript/38538,JY_1-10k_transcript/39394,JY_1-10k_transcript/55165,JY_1-10k_transcript/34975,JY_1-10k_transcript/47155,JY_1-10k_transcript/33485
GO:0003674	Molecular Function	GO:0003824	catalytic activity	GO:0016787	hydrolase activity	GO:0017171	serine hydrolase activity	29	JY_1-10k_transcript/48462,JY_1-10k_transcript/43914,JY_1-10k_transcript/42579,JY_1-10k_transcript/40335,JY_1-10k_transcript/714,JY_1-10k_transcript/54975,JY_1-10k_transcript/45689,JY_1-10k_transcript/51845,JY_1-10k_transcript/21925,JY_1-10k_transcript/10146,JY_1-10k_transcript/43080,JY_1-10k_transcript/23881,JY_1-10k_transcript/38768,JY_1-10k_transcript/30168,JY_1-10k_transcript/43536,JY_1-10k_tr…
GO:0003674	Molecular Function	GO:0003824	catalytic activity	GO:0016787	hydrolase activity	GO:0016788	hydrolase activity, acting on ester bonds	173	JY_1-10k_transcript/23068,JY_1-10k_transcript/9580,JY_1-10k_transcript/32439,JY_1-10k_transcript/28136,JY_1-10k_transcript/47191,JY_1-10k_transcript/21660,JY_1-10k_transcript/14363,JY_1-10k_transcript/7074,JY_1-10k_transcript/44874,JY_1-10k_transcript/41463,JY_1-10k_transcript/35134,JY_1-10k_transcript/36064,JY_1-10k_transcript/28545,JY_1-10k_transcript/24652,JY_1-10k_transcript/18968,JY_1-10k_tr…
GO:0003674	Molecular Function	GO:0003824	catalytic activity	GO:0016787	hydrolase activity	GO:0016798	hydrolase activity, acting on glycosyl bonds	39	JY_1-10k_transcript/6570,JY_1-10k_transcript/38746,JY_1-10k_transcript/53687,JY_1-10k_transcript/46742,JY_1-10k_transcript/24512,JY_1-10k_transcript/11400,JY_1-10k_transcript/1159,JY_1-10k_transcript/9849,JY_1-10k_transcript/48189,JY_1-10k_transcript/19985,JY_1-10k_transcript/13530,JY_1-10k_transcript/5273,JY_1-10k_transcript/12325,JY_1-10k_transcript/24368,JY_1-10k_transcript/54121,JY_1-10k_tran…
GO:0003674	Molecular Function	GO:0003824	catalytic activity	GO:0016787	hydrolase activity	GO:0019213	deacetylase activity	14	JY_1-10k_transcript/24821,JY_1-10k_transcript/23424,JY_1-10k_transcript/23345,JY_1-10k_transcript/35838,JY_1-10k_transcript/28707,JY_1-10k_transcript/30004,JY_1-10k_transcript/28978,JY_1-10k_transcript/26609,JY_1-10k_transcript/53542,JY_1-10k_transcript/52265,JY_1-10k_transcript/1834,JY_1-10k_transcript/24654,JY_1-10k_transcript/27583,JY_1-10k_transcript/21668
GO:0003674	Molecular Function	GO:0003824	catalytic activity	GO:0016787	hydrolase activity	GO:0016810	hydrolase activity, acting on carbon-nitrogen (but not peptide) bonds	32	JY_1-10k_transcript/25160,JY_1-10k_transcript/24821,JY_1-10k_transcript/49087,JY_1-10k_transcript/46038,JY_1-10k_transcript/30004,JY_1-10k_transcript/41416,JY_1-10k_transcript/47309,JY_1-10k_transcript/10272,JY_1-10k_transcript/25953,JY_1-10k_transcript/27583,JY_1-10k_transcript/1977,JY_1-10k_transcript/840,JY_1-10k_transcript/23345,JY_1-10k_transcript/46129,JY_1-10k_transcript/53231,JY_1-10k_tra…
GO:0003674	Molecular Function	GO:0003824	catalytic activity	GO:0016740	transferase activity	GO:0016769	transferase activity, transferring nitrogenous groups	44	JY_1-10k_transcript/26524,JY_1-10k_transcript/17900,JY_1-10k_transcript/50073,JY_1-10k_transcript/24304,JY_1-10k_transcript/23470,JY_1-10k_transcript/24793,JY_1-10k_transcript/42345,JY_1-10k_transcript/31975,JY_1-10k_transcript/26165,JY_1-10k_transcript/40472,JY_1-10k_transcript/44758,JY_1-10k_transcript/30960,JY_1-10k_transcript/47859,JY_1-10k_transcript/25466,JY_1-10k_transcript/39441,JY_1-10k_…
GO:0003674	Molecular Function	GO:0003824	catalytic activity	GO:0016740	transferase activity	GO:0019787	ubiquitin-like protein transferase activity	141	JY_1-10k_transcript/52478,JY_1-10k_transcript/49268,JY_1-10k_transcript/53744,JY_1-10k_transcript/43994,JY_1-10k_transcript/55164,JY_1-10k_transcript/49418,JY_1-10k_transcript/18430,JY_1-10k_transcript/23628,JY_1-10k_transcript/54397,JY_1-10k_transcript/53427,JY_1-10k_transcript/51445,JY_1-10k_transcript/26013,JY_1-10k_transcript/6065,JY_1-10k_transcript/49275,JY_1-10k_transcript/55047,JY_1-10k_t…
GO:0003674	Molecular Function	GO:0003824	catalytic activity	GO:0016740	transferase activity	GO:0016741	transferase activity, transferring one-carbon groups	127	JY_1-10k_transcript/7021,JY_1-10k_transcript/25929,JY_1-10k_transcript/16896,JY_1-10k_transcript/20985,JY_1-10k_transcript/49170,JY_1-10k_transcript/18734,JY_1-10k_transcript/34391,JY_1-10k_transcript/32226,JY_1-10k_transcript/30725,JY_1-10k_transcript/26731,JY_1-10k_transcript/15821,JY_1-10k_transcript/39691,JY_1-10k_transcript/15166,JY_1-10k_transcript/35076,JY_1-10k_transcript/34659,JY_1-10k_t…
GO:0003674	Molecular Function	GO:0003824	catalytic activity	GO:0016740	transferase activity	GO:0016746	transferase activity, transferring acyl groups	67	JY_1-10k_transcript/43830,JY_1-10k_transcript/31261,JY_1-10k_transcript/26203,JY_1-10k_transcript/23311,JY_1-10k_transcript/31663,JY_1-10k_transcript/48054,JY_1-10k_transcript/35911,JY_1-10k_transcript/12579,JY_1-10k_transcript/11021,JY_1-10k_transcript/22514,JY_1-10k_transcript/53919,JY_1-10k_transcript/19138,JY_1-10k_transcript/53802,JY_1-10k_transcript/48334,JY_1-10k_transcript/49602,JY_1-10k_…
GO:0003674	Molecular Function	GO:0003824	catalytic activity	GO:0016740	transferase activity	GO:0016744	transferase activity, transferring aldehyde or ketonic groups	1	JY_1-10k_transcript/11429
GO:0003674	Molecular Function	GO:0003824	catalytic activity	GO:0016740	transferase activity	GO:0016765	transferase activity, transferring alkyl or aryl (other than methyl) groups	66	JY_1-10k_transcript/44134,JY_1-10k_transcript/36997,JY_1-10k_transcript/28009,JY_1-10k_transcript/47796,JY_1-10k_transcript/28024,JY_1-10k_transcript/48942,JY_1-10k_transcript/39087,JY_1-10k_transcript/43053,JY_1-10k_transcript/53050,JY_1-10k_transcript/17431,JY_1-10k_transcript/26582,JY_1-10k_transcript/46025,JY_1-10k_transcript/50898,JY_1-10k_transcript/11802,JY_1-10k_transcript/33525,JY_1-10k_…
GO:0003674	Molecular Function	GO:0003824	catalytic activity	GO:0016740	transferase activity	GO:0016757	transferase activity, transferring glycosyl groups	103	JY_1-10k_transcript/6445,JY_1-10k_transcript/24788,JY_1-10k_transcript/19248,JY_1-10k_transcript/24607,JY_1-10k_transcript/28529,JY_1-10k_transcript/18505,JY_1-10k_transcript/54244,JY_1-10k_transcript/39900,JY_1-10k_transcript/29987,JY_1-10k_transcript/14133,JY_1-10k_transcript/49323,JY_1-10k_transcript/5061,JY_1-10k_transcript/16464,JY_1-10k_transcript/11021,JY_1-10k_transcript/54385,JY_1-10k_tr…
GO:0003674	Molecular Function	GO:0003824	catalytic activity	GO:0016740	transferase activity	GO:0016782	transferase activity, transferring sulfur-containing groups	18	JY_1-10k_transcript/33806,JY_1-10k_transcript/49370,JY_1-10k_transcript/30162,JY_1-10k_transcript/14881,JY_1-10k_transcript/51419,JY_1-10k_transcript/26678,JY_1-10k_transcript/45007,JY_1-10k_transcript/39307,JY_1-10k_transcript/25672,JY_1-10k_transcript/37950,JY_1-10k_transcript/50346,JY_1-10k_transcript/13916,JY_1-10k_transcript/47325,JY_1-10k_transcript/23356,JY_1-10k_transcript/51876,JY_1-10k_…
GO:0003674	Molecular Function	GO:0003824	catalytic activity	GO:0016740	transferase activity	GO:0016772	transferase activity, transferring phosphorus-containing groups	775	JY_1-10k_transcript/38736,JY_1-10k_transcript/50286,JY_1-10k_transcript/52693,JY_1-10k_transcript/46093,JY_1-10k_transcript/26197,JY_1-10k_transcript/25547,JY_1-10k_transcript/36875,JY_1-10k_transcript/2661,JY_1-10k_transcript/33568,JY_1-10k_transcript/50574,JY_1-10k_transcript/22161,JY_1-10k_transcript/40531,JY_1-10k_transcript/8689,JY_1-10k_transcript/15594,JY_1-10k_transcript/54423,JY_1-10k_tr…
GO:0003674	Molecular Function	GO:0003824	catalytic activity	GO:0032451	demethylase activity	GO:0032452	histone demethylase activity	7	JY_1-10k_transcript/30155,JY_1-10k_transcript/788,JY_1-10k_transcript/656,JY_1-10k_transcript/4416,JY_1-10k_transcript/768,JY_1-10k_transcript/8123,JY_1-10k_transcript/14135
GO:0003674	Molecular Function	GO:0003824	catalytic activity	GO:0016491	oxidoreductase activity	GO:0004497	monooxygenase activity	23	JY_1-10k_transcript/50501,JY_1-10k_transcript/17372,JY_1-10k_transcript/46119,JY_1-10k_transcript/27599,JY_1-10k_transcript/20455,JY_1-10k_transcript/51174,JY_1-10k_transcript/43703,JY_1-10k_transcript/3952,JY_1-10k_transcript/21055,JY_1-10k_transcript/48984,JY_1-10k_transcript/23919,JY_1-10k_transcript/20540,JY_1-10k_transcript/3842,JY_1-10k_transcript/4327,JY_1-10k_transcript/9957,JY_1-10k_tran…
GO:0003674	Molecular Function	GO:0003824	catalytic activity	GO:0016491	oxidoreductase activity	GO:0016679	oxidoreductase activity, acting on diphenols and related substances as donors	1	JY_1-10k_transcript/55375
GO:0003674	Molecular Function	GO:0003824	catalytic activity	GO:0016491	oxidoreductase activity	GO:0016705	oxidoreductase activity, acting on paired donors, with incorporation or reduction of molecular oxygen	18	JY_1-10k_transcript/35043,JY_1-10k_transcript/25818,JY_1-10k_transcript/44553,JY_1-10k_transcript/17372,JY_1-10k_transcript/20455,JY_1-10k_transcript/22829,JY_1-10k_transcript/51174,JY_1-10k_transcript/43703,JY_1-10k_transcript/3235,JY_1-10k_transcript/23919,JY_1-10k_transcript/20540,JY_1-10k_transcript/4327,JY_1-10k_transcript/9957,JY_1-10k_transcript/22207,JY_1-10k_transcript/24431,JY_1-10k_tra…
GO:0003674	Molecular Function	GO:0003824	catalytic activity	GO:0016491	oxidoreductase activity	GO:0015002	heme-copper terminal oxidase activity	6	JY_1-10k_transcript/16233,JY_1-10k_transcript/38893,JY_1-10k_transcript/55074,JY_1-10k_transcript/42496,JY_1-10k_transcript/23661,JY_1-10k_transcript/48073
GO:0003674	Molecular Function	GO:0003824	catalytic activity	GO:0016491	oxidoreductase activity	GO:0016627	oxidoreductase activity, acting on the CH-CH group of donors	42	JY_1-10k_transcript/13367,JY_1-10k_transcript/24231,JY_1-10k_transcript/11065,JY_1-10k_transcript/50345,JY_1-10k_transcript/21964,JY_1-10k_transcript/37950,JY_1-10k_transcript/17400,JY_1-10k_transcript/46545,JY_1-10k_transcript/14887,JY_1-10k_transcript/12858,JY_1-10k_transcript/10911,JY_1-10k_transcript/31783,JY_1-10k_transcript/12138,JY_1-10k_transcript/38301,JY_1-10k_transcript/16361,JY_1-10k_…
GO:0003674	Molecular Function	GO:0003824	catalytic activity	GO:0016491	oxidoreductase activity	GO:0016638	oxidoreductase activity, acting on the CH-NH2 group of donors	15	JY_1-10k_transcript/2631,JY_1-10k_transcript/734,JY_1-10k_transcript/39425,JY_1-10k_transcript/15936,JY_1-10k_transcript/13,JY_1-10k_transcript/675,JY_1-10k_transcript/32054,JY_1-10k_transcript/24803,JY_1-10k_transcript/12425,JY_1-10k_transcript/8191,JY_1-10k_transcript/31278,JY_1-10k_transcript/11840,JY_1-10k_transcript/154,JY_1-10k_transcript/1450,JY_1-10k_transcript/17
GO:0003674	Molecular Function	GO:0003824	catalytic activity	GO:0016491	oxidoreductase activity	GO:0016645	oxidoreductase activity, acting on the CH-NH group of donors	6	JY_1-10k_transcript/25160,JY_1-10k_transcript/48716,JY_1-10k_transcript/25166,JY_1-10k_transcript/35060,JY_1-10k_transcript/16274,JY_1-10k_transcript/12555
GO:0003674	Molecular Function	GO:0003824	catalytic activity	GO:0016491	oxidoreductase activity	GO:0016722	oxidoreductase activity, oxidizing metal ions	6	JY_1-10k_transcript/55081,JY_1-10k_transcript/52166,JY_1-10k_transcript/49493,JY_1-10k_transcript/42161,JY_1-10k_transcript/16274,JY_1-10k_transcript/38581
GO:0003674	Molecular Function	GO:0003824	catalytic activity	GO:0016491	oxidoreductase activity	GO:0016725	oxidoreductase activity, acting on CH or CH2 groups	5	JY_1-10k_transcript/53899,JY_1-10k_transcript/44316,JY_1-10k_transcript/5015,JY_1-10k_transcript/463,JY_1-10k_transcript/546
GO:0003674	Molecular Function	GO:0003824	catalytic activity	GO:0016491	oxidoreductase activity	GO:0016721	oxidoreductase activity, acting on superoxide radicals as acceptor	7	JY_1-10k_transcript/52179,JY_1-10k_transcript/47565,JY_1-10k_transcript/53051,JY_1-10k_transcript/49672,JY_1-10k_transcript/51743,JY_1-10k_transcript/47542,JY_1-10k_transcript/54987
GO:0003674	Molecular Function	GO:0003824	catalytic activity	GO:0016491	oxidoreductase activity	GO:0016903	oxidoreductase activity, acting on the aldehyde or oxo group of donors	64	JY_1-10k_transcript/25553,JY_1-10k_transcript/33690,JY_1-10k_transcript/40895,JY_1-10k_transcript/55140,JY_1-10k_transcript/23258,JY_1-10k_transcript/35003,JY_1-10k_transcript/42280,JY_1-10k_transcript/25252,JY_1-10k_transcript/43001,JY_1-10k_transcript/53894,JY_1-10k_transcript/43452,JY_1-10k_transcript/45233,JY_1-10k_transcript/30744,JY_1-10k_transcript/52114,JY_1-10k_transcript/46973,JY_1-10k_…
GO:0003674	Molecular Function	GO:0003824	catalytic activity	GO:0016491	oxidoreductase activity	GO:0016675	oxidoreductase activity, acting on a heme group of donors	6	JY_1-10k_transcript/16233,JY_1-10k_transcript/38893,JY_1-10k_transcript/55074,JY_1-10k_transcript/42496,JY_1-10k_transcript/23661,JY_1-10k_transcript/48073
GO:0003674	Molecular Function	GO:0003824	catalytic activity	GO:0016491	oxidoreductase activity	GO:0016614	oxidoreductase activity, acting on CH-OH group of donors	155	JY_1-10k_transcript/53102,JY_1-10k_transcript/34048,JY_1-10k_transcript/24231,JY_1-10k_transcript/33490,JY_1-10k_transcript/18838,JY_1-10k_transcript/41997,JY_1-10k_transcript/34186,JY_1-10k_transcript/25284,JY_1-10k_transcript/43113,JY_1-10k_transcript/47637,JY_1-10k_transcript/54791,JY_1-10k_transcript/14865,JY_1-10k_transcript/39526,JY_1-10k_transcript/41906,JY_1-10k_transcript/40854,JY_1-10k_…
GO:0003674	Molecular Function	GO:0003824	catalytic activity	GO:0016491	oxidoreductase activity	GO:0051213	dioxygenase activity	9	JY_1-10k_transcript/35902,JY_1-10k_transcript/50396,JY_1-10k_transcript/25818,JY_1-10k_transcript/44553,JY_1-10k_transcript/47119,JY_1-10k_transcript/50625,JY_1-10k_transcript/3235,JY_1-10k_transcript/46903,JY_1-10k_transcript/47518
GO:0003674	Molecular Function	GO:0003824	catalytic activity	GO:0016491	oxidoreductase activity	GO:0016684	oxidoreductase activity, acting on peroxide as acceptor	45	JY_1-10k_transcript/41481,JY_1-10k_transcript/20112,JY_1-10k_transcript/52742,JY_1-10k_transcript/50817,JY_1-10k_transcript/46517,JY_1-10k_transcript/35393,JY_1-10k_transcript/37156,JY_1-10k_transcript/48221,JY_1-10k_transcript/40931,JY_1-10k_transcript/50517,JY_1-10k_transcript/32295,JY_1-10k_transcript/41903,JY_1-10k_transcript/33157,JY_1-10k_transcript/50221,JY_1-10k_transcript/15576,JY_1-10k_…
GO:0003674	Molecular Function	GO:0003824	catalytic activity	GO:0016491	oxidoreductase activity	GO:0016651	oxidoreductase activity, acting on NAD(P)H	55	JY_1-10k_transcript/51585,JY_1-10k_transcript/53102,JY_1-10k_transcript/40604,JY_1-10k_transcript/21498,JY_1-10k_transcript/53966,JY_1-10k_transcript/34953,JY_1-10k_transcript/4910,JY_1-10k_transcript/26563,JY_1-10k_transcript/12893,JY_1-10k_transcript/40160,JY_1-10k_transcript/1501,JY_1-10k_transcript/49493,JY_1-10k_transcript/15979,JY_1-10k_transcript/52491,JY_1-10k_transcript/5413,JY_1-10k_tra…
GO:0003674	Molecular Function	GO:0003824	catalytic activity	GO:0016491	oxidoreductase activity	GO:0016229	steroid dehydrogenase activity	4	JY_1-10k_transcript/49287,JY_1-10k_transcript/4327,JY_1-10k_transcript/38927,JY_1-10k_transcript/17372
GO:0003674	Molecular Function	GO:0003824	catalytic activity	GO:0016491	oxidoreductase activity	GO:0016701	oxidoreductase activity, acting on single donors with incorporation of molecular oxygen	6	JY_1-10k_transcript/35902,JY_1-10k_transcript/50396,JY_1-10k_transcript/50625,JY_1-10k_transcript/47119,JY_1-10k_transcript/46903,JY_1-10k_transcript/47518
GO:0003674	Molecular Function	GO:0003824	catalytic activity	GO:0016491	oxidoreductase activity	GO:0016667	oxidoreductase activity, acting on a sulfur group of donors	19	JY_1-10k_transcript/51585,JY_1-10k_transcript/46248,JY_1-10k_transcript/440,JY_1-10k_transcript/53966,JY_1-10k_transcript/49290,JY_1-10k_transcript/47678,JY_1-10k_transcript/50310,JY_1-10k_transcript/1501,JY_1-10k_transcript/51223,JY_1-10k_transcript/54612,JY_1-10k_transcript/52491,JY_1-10k_transcript/51926,JY_1-10k_transcript/23065,JY_1-10k_transcript/18340,JY_1-10k_transcript/45209,JY_1-10k_tra…
GO:0003674	Molecular Function	GO:0005488	binding	GO:0042562	hormone binding	GO:0017046	peptide hormone binding	2	JY_1-10k_transcript/2643,JY_1-10k_transcript/3161
GO:0003674	Molecular Function	GO:0005488	binding	GO:0005515	protein binding	GO:0019838	growth factor binding	4	JY_1-10k_transcript/50418,JY_1-10k_transcript/46421,JY_1-10k_transcript/41345,JY_1-10k_transcript/17336
GO:0003674	Molecular Function	GO:0005488	binding	GO:0005515	protein binding	GO:0032182	ubiquitin-like protein binding	39	JY_1-10k_transcript/52373,JY_1-10k_transcript/51797,JY_1-10k_transcript/50887,JY_1-10k_transcript/33933,JY_1-10k_transcript/53427,JY_1-10k_transcript/9587,JY_1-10k_transcript/6415,JY_1-10k_transcript/3161,JY_1-10k_transcript/51057,JY_1-10k_transcript/50329,JY_1-10k_transcript/206,JY_1-10k_transcript/52728,JY_1-10k_transcript/1129,JY_1-10k_transcript/49354,JY_1-10k_transcript/7391,JY_1-10k_transcr…
GO:0003674	Molecular Function	GO:0005488	binding	GO:0005515	protein binding	GO:0030276	clathrin binding	3	JY_1-10k_transcript/20544,JY_1-10k_transcript/45317,JY_1-10k_transcript/34708
GO:0003674	Molecular Function	GO:0005488	binding	GO:0005515	protein binding	GO:0042802	identical protein binding	54	JY_1-10k_transcript/19565,JY_1-10k_transcript/31655,JY_1-10k_transcript/49678,JY_1-10k_transcript/25616,JY_1-10k_transcript/9302,JY_1-10k_transcript/38524,JY_1-10k_transcript/32955,JY_1-10k_transcript/52627,JY_1-10k_transcript/36297,JY_1-10k_transcript/53547,JY_1-10k_transcript/31975,JY_1-10k_transcript/26165,JY_1-10k_transcript/22921,JY_1-10k_transcript/38927,JY_1-10k_transcript/1450,JY_1-10k_tr…
GO:0003674	Molecular Function	GO:0005488	binding	GO:0005515	protein binding	GO:0008092	cytoskeletal protein binding	67	JY_1-10k_transcript/52273,JY_1-10k_transcript/43770,JY_1-10k_transcript/40885,JY_1-10k_transcript/44357,JY_1-10k_transcript/45650,JY_1-10k_transcript/19502,JY_1-10k_transcript/28424,JY_1-10k_transcript/46159,JY_1-10k_transcript/50246,JY_1-10k_transcript/43452,JY_1-10k_transcript/48303,JY_1-10k_transcript/54594,JY_1-10k_transcript/42832,JY_1-10k_transcript/46106,JY_1-10k_transcript/44946,JY_1-10k_…
GO:0003674	Molecular Function	GO:0005488	binding	GO:0005515	protein binding	GO:0031369	translation initiation factor binding	4	JY_1-10k_transcript/50564,JY_1-10k_transcript/47620,JY_1-10k_transcript/49082,JY_1-10k_transcript/51883
GO:0003674	Molecular Function	GO:0005488	binding	GO:0005515	protein binding	GO:0042393	histone binding	9	JY_1-10k_transcript/40759,JY_1-10k_transcript/43431,JY_1-10k_transcript/41072,JY_1-10k_transcript/43458,JY_1-10k_transcript/40369,JY_1-10k_transcript/39521,JY_1-10k_transcript/36605,JY_1-10k_transcript/36258,JY_1-10k_transcript/28915
GO:0003674	Molecular Function	GO:0005488	binding	GO:0005515	protein binding	GO:0001098	basal transcription machinery binding	3	JY_1-10k_transcript/19138,JY_1-10k_transcript/47377,JY_1-10k_transcript/28221
GO:0003674	Molecular Function	GO:0005488	binding	GO:0005515	protein binding	GO:0008134	transcription factor binding	67	JY_1-10k_transcript/45177,JY_1-10k_transcript/48562,JY_1-10k_transcript/26141,JY_1-10k_transcript/30004,JY_1-10k_transcript/43830,JY_1-10k_transcript/43190,JY_1-10k_transcript/36297,JY_1-10k_transcript/45176,JY_1-10k_transcript/23345,JY_1-10k_transcript/41342,JY_1-10k_transcript/54944,JY_1-10k_transcript/52420,JY_1-10k_transcript/29277,JY_1-10k_transcript/1657,JY_1-10k_transcript/42405,JY_1-10k_t…
GO:0003674	Molecular Function	GO:0005488	binding	GO:0005515	protein binding	GO:0000149	SNARE binding	13	JY_1-10k_transcript/52273,JY_1-10k_transcript/53116,JY_1-10k_transcript/40568,JY_1-10k_transcript/10535,JY_1-10k_transcript/48565,JY_1-10k_transcript/39408,JY_1-10k_transcript/28889,JY_1-10k_transcript/46159,JY_1-10k_transcript/46940,JY_1-10k_transcript/43496,JY_1-10k_transcript/43885,JY_1-10k_transcript/39865,JY_1-10k_transcript/45650
GO:0003674	Molecular Function	GO:0005488	binding	GO:0005515	protein binding	GO:0051018	protein kinase A binding	2	JY_1-10k_transcript/26669,JY_1-10k_transcript/41452
GO:0003674	Molecular Function	GO:0005488	binding	GO:0005515	protein binding	GO:0047485	protein N-terminus binding	1	JY_1-10k_transcript/54594
GO:0003674	Molecular Function	GO:0005488	binding	GO:0005515	protein binding	GO:0005102	receptor binding	103	JY_1-10k_transcript/45317,JY_1-10k_transcript/29819,JY_1-10k_transcript/16504,JY_1-10k_transcript/41981,JY_1-10k_transcript/26278,JY_1-10k_transcript/2359,JY_1-10k_transcript/32540,JY_1-10k_transcript/23194,JY_1-10k_transcript/14633,JY_1-10k_transcript/4877,JY_1-10k_transcript/46375,JY_1-10k_transcript/21257,JY_1-10k_transcript/37863,JY_1-10k_transcript/17534,JY_1-10k_transcript/25271,JY_1-10k_tr…
GO:0003674	Molecular Function	GO:0005488	binding	GO:0005515	protein binding	GO:0046983	protein dimerization activity	121	JY_1-10k_transcript/52156,JY_1-10k_transcript/16504,JY_1-10k_transcript/21660,JY_1-10k_transcript/53153,JY_1-10k_transcript/38524,JY_1-10k_transcript/36685,JY_1-10k_transcript/52161,JY_1-10k_transcript/53122,JY_1-10k_transcript/36297,JY_1-10k_transcript/53547,JY_1-10k_transcript/22921,JY_1-10k_transcript/54242,JY_1-10k_transcript/1450,JY_1-10k_transcript/49696,JY_1-10k_transcript/46457,JY_1-10k_t…
GO:0003674	Molecular Function	GO:0005488	binding	GO:0005515	protein binding	GO:0032947	protein complex scaffold	1	JY_1-10k_transcript/9587
GO:0003674	Molecular Function	GO:0005488	binding	GO:0005515	protein binding	GO:0031072	heat shock protein binding	8	JY_1-10k_transcript/43199,JY_1-10k_transcript/45565,JY_1-10k_transcript/4877,JY_1-10k_transcript/39259,JY_1-10k_transcript/45338,JY_1-10k_transcript/37866,JY_1-10k_transcript/27990,JY_1-10k_transcript/50246
GO:0003674	Molecular Function	GO:0005488	binding	GO:0005515	protein binding	GO:0030674	protein binding, bridging	3	JY_1-10k_transcript/20544,JY_1-10k_transcript/45317,JY_1-10k_transcript/34708
GO:0003674	Molecular Function	GO:0005488	binding	GO:0005515	protein binding	GO:0051021	GDP-dissociation inhibitor binding	8	JY_1-10k_transcript/52778,JY_1-10k_transcript/50372,JY_1-10k_transcript/50371,JY_1-10k_transcript/45117,JY_1-10k_transcript/50057,JY_1-10k_transcript/49362,JY_1-10k_transcript/39525,JY_1-10k_transcript/41324
GO:0003674	Molecular Function	GO:0005488	binding	GO:0005515	protein binding	GO:0051219	phosphoprotein binding	3	JY_1-10k_transcript/54682,JY_1-10k_transcript/55019,JY_1-10k_transcript/43017
GO:0003674	Molecular Function	GO:0005488	binding	GO:0005515	protein binding	GO:0050839	cell adhesion molecule binding	18	JY_1-10k_transcript/47436,JY_1-10k_transcript/35606,JY_1-10k_transcript/31715,JY_1-10k_transcript/16504,JY_1-10k_transcript/47709,JY_1-10k_transcript/34286,JY_1-10k_transcript/44357,JY_1-10k_transcript/44553,JY_1-10k_transcript/25271,JY_1-10k_transcript/25617,JY_1-10k_transcript/8807,JY_1-10k_transcript/37594,JY_1-10k_transcript/46457,JY_1-10k_transcript/24576,JY_1-10k_transcript/36690,JY_1-10k_t…
GO:0003674	Molecular Function	GO:0005488	binding	GO:0005515	protein binding	GO:0098631	protein binding involved in cell adhesion	16	JY_1-10k_transcript/47436,JY_1-10k_transcript/35606,JY_1-10k_transcript/31715,JY_1-10k_transcript/47709,JY_1-10k_transcript/34286,JY_1-10k_transcript/44357,JY_1-10k_transcript/25271,JY_1-10k_transcript/25617,JY_1-10k_transcript/8807,JY_1-10k_transcript/37594,JY_1-10k_transcript/46457,JY_1-10k_transcript/24576,JY_1-10k_transcript/36690,JY_1-10k_transcript/47925,JY_1-10k_transcript/38450,JY_1-10k_t…
GO:0003674	Molecular Function	GO:0005488	binding	GO:0005515	protein binding	GO:0019904	protein domain specific binding	31	JY_1-10k_transcript/44826,JY_1-10k_transcript/49678,JY_1-10k_transcript/43827,JY_1-10k_transcript/45565,JY_1-10k_transcript/36327,JY_1-10k_transcript/53617,JY_1-10k_transcript/28978,JY_1-10k_transcript/50371,JY_1-10k_transcript/54719,JY_1-10k_transcript/50057,JY_1-10k_transcript/43830,JY_1-10k_transcript/49602,JY_1-10k_transcript/52265,JY_1-10k_transcript/25271,JY_1-10k_transcript/23618,JY_1-10k_…
GO:0003674	Molecular Function	GO:0005488	binding	GO:0005515	protein binding	GO:0001948	glycoprotein binding	6	JY_1-10k_transcript/47995,JY_1-10k_transcript/36473,JY_1-10k_transcript/36348,JY_1-10k_transcript/43080,JY_1-10k_transcript/34086,JY_1-10k_transcript/33648
GO:0003674	Molecular Function	GO:0005488	binding	GO:0005515	protein binding	GO:0019899	enzyme binding	289	JY_1-10k_transcript/55131,JY_1-10k_transcript/4091,JY_1-10k_transcript/23628,JY_1-10k_transcript/13357,JY_1-10k_transcript/49275,JY_1-10k_transcript/13447,JY_1-10k_transcript/55049,JY_1-10k_transcript/42656,JY_1-10k_transcript/10851,JY_1-10k_transcript/43881,JY_1-10k_transcript/38116,JY_1-10k_transcript/25314,JY_1-10k_transcript/47417,JY_1-10k_transcript/7058,JY_1-10k_transcript/9319,JY_1-10k_tra…
GO:0003674	Molecular Function	GO:0005488	binding	GO:0005515	protein binding	GO:0032403	protein complex binding	94	JY_1-10k_transcript/52273,JY_1-10k_transcript/16504,JY_1-10k_transcript/43770,JY_1-10k_transcript/40885,JY_1-10k_transcript/30004,JY_1-10k_transcript/51963,JY_1-10k_transcript/25271,JY_1-10k_transcript/27583,JY_1-10k_transcript/23618,JY_1-10k_transcript/45650,JY_1-10k_transcript/23345,JY_1-10k_transcript/55436,JY_1-10k_transcript/28424,JY_1-10k_transcript/33648,JY_1-10k_transcript/14543,JY_1-10k_…
GO:0003674	Molecular Function	GO:0005488	binding	GO:0003823	antigen binding	GO:0023023	MHC protein complex binding	18	JY_1-10k_transcript/31715,JY_1-10k_transcript/49678,JY_1-10k_transcript/42524,JY_1-10k_transcript/14780,JY_1-10k_transcript/50371,JY_1-10k_transcript/54719,JY_1-10k_transcript/50057,JY_1-10k_transcript/38677,JY_1-10k_transcript/25271,JY_1-10k_transcript/23618,JY_1-10k_transcript/24576,JY_1-10k_transcript/53238,JY_1-10k_transcript/53151,JY_1-10k_transcript/55019,JY_1-10k_transcript/25101,JY_1-10k_…
GO:0003674	Molecular Function	GO:0005488	binding	GO:0097159	organic cyclic compound binding	GO:1901265	nucleoside phosphate binding	1424	JY_1-10k_transcript/41842,JY_1-10k_transcript/2359,JY_1-10k_transcript/44357,JY_1-10k_transcript/34048,JY_1-10k_transcript/55164,JY_1-10k_transcript/33490,JY_1-10k_transcript/30389,JY_1-10k_transcript/771,JY_1-10k_transcript/55478,JY_1-10k_transcript/15652,JY_1-10k_transcript/6867,JY_1-10k_transcript/50574,JY_1-10k_transcript/40531,JY_1-10k_transcript/8689,JY_1-10k_transcript/49275,JY_1-10k_trans…
script/48336,JY_1-10k_transcript/51678,JY_1-10k_transcript/20507,JY_1-10k_transcript/52176,JY_1-10k_transcript/46025,JY_1-10k_transcript/29818,JY_1-10k_transcript/14971,JY_1-10k_transcript/31783,JY_1-10k_transcript/51038,JY_1-10k_transcript/13547,JY_1-10k_transcript/21296,JY_1-10k_transcript/32668,JY_1-10k_transcript/40561,JY_1-10k_transcript/26114,JY_1-10k_transcript/52661,JY_1-10k_transcript/22…
GO:0003674	Molecular Function	GO:0005488	binding	GO:0097159	organic cyclic compound binding	GO:0005496	steroid binding	6	JY_1-10k_transcript/53359,JY_1-10k_transcript/47835,JY_1-10k_transcript/53093,JY_1-10k_transcript/36307,JY_1-10k_transcript/32786,JY_1-10k_transcript/27259
GO:0003674	Molecular Function	GO:0005488	binding	GO:0097159	organic cyclic compound binding	GO:0002054	nucleobase binding	1	JY_1-10k_transcript/27747
GO:0003674	Molecular Function	GO:0005488	binding	GO:0097159	organic cyclic compound binding	GO:0005527	macrolide binding	9	JY_1-10k_transcript/53109,JY_1-10k_transcript/52387,JY_1-10k_transcript/47441,JY_1-10k_transcript/47171,JY_1-10k_transcript/53965,JY_1-10k_transcript/52323,JY_1-10k_transcript/4877,JY_1-10k_transcript/52276,JY_1-10k_transcript/45338
GO:0003674	Molecular Function	GO:0005488	binding	GO:0097159	organic cyclic compound binding	GO:0046906	tetrapyrrole binding	27	JY_1-10k_transcript/53346,JY_1-10k_transcript/48000,JY_1-10k_transcript/47756,JY_1-10k_transcript/52742,JY_1-10k_transcript/39797,JY_1-10k_transcript/50817,JY_1-10k_transcript/32411,JY_1-10k_transcript/46405,JY_1-10k_transcript/27357,JY_1-10k_transcript/46517,JY_1-10k_transcript/37156,JY_1-10k_transcript/19903,JY_1-10k_transcript/43341,JY_1-10k_transcript/23661,JY_1-10k_transcript/40931,JY_1-10k_…
GO:0003674	Molecular Function	GO:0005488	binding	GO:0097159	organic cyclic compound binding	GO:0001882	nucleoside binding	960	JY_1-10k_transcript/54464,JY_1-10k_transcript/2359,JY_1-10k_transcript/44357,JY_1-10k_transcript/34048,JY_1-10k_transcript/55164,JY_1-10k_transcript/771,JY_1-10k_transcript/25284,JY_1-10k_transcript/55478,JY_1-10k_transcript/50574,JY_1-10k_transcript/40531,JY_1-10k_transcript/24717,JY_1-10k_transcript/8689,JY_1-10k_transcript/49275,JY_1-10k_transcript/19502,JY_1-10k_transcript/25082,JY_1-10k_tran…
GO:0003674	Molecular Function	GO:0005488	binding	GO:0097159	organic cyclic compound binding	GO:0003676	nucleic acid binding	989	JY_1-10k_transcript/5188,JY_1-10k_transcript/11678,JY_1-10k_transcript/51552,JY_1-10k_transcript/51294,JY_1-10k_transcript/35166,JY_1-10k_transcript/2647,JY_1-10k_transcript/52161,JY_1-10k_transcript/33716,JY_1-10k_transcript/53122,JY_1-10k_transcript/46920,JY_1-10k_transcript/34941,JY_1-10k_transcript/55221,JY_1-10k_transcript/54931,JY_1-10k_transcript/52148,JY_1-10k_transcript/42656,JY_1-10k_tr…
GO:0003674	Molecular Function	GO:0005488	binding	GO:1901363	heterocyclic compound binding	GO:1901265	nucleoside phosphate binding	1424	JY_1-10k_transcript/41842,JY_1-10k_transcript/2359,JY_1-10k_transcript/44357,JY_1-10k_transcript/34048,JY_1-10k_transcript/55164,JY_1-10k_transcript/33490,JY_1-10k_transcript/30389,JY_1-10k_transcript/771,JY_1-10k_transcript/55478,JY_1-10k_transcript/15652,JY_1-10k_transcript/6867,JY_1-10k_transcript/50574,JY_1-10k_transcript/40531,JY_1-10k_transcript/8689,JY_1-10k_transcript/49275,JY_1-10k_trans…
script/48336,JY_1-10k_transcript/51678,JY_1-10k_transcript/20507,JY_1-10k_transcript/52176,JY_1-10k_transcript/46025,JY_1-10k_transcript/29818,JY_1-10k_transcript/14971,JY_1-10k_transcript/31783,JY_1-10k_transcript/51038,JY_1-10k_transcript/13547,JY_1-10k_transcript/21296,JY_1-10k_transcript/32668,JY_1-10k_transcript/40561,JY_1-10k_transcript/26114,JY_1-10k_transcript/52661,JY_1-10k_transcript/22…
GO:0003674	Molecular Function	GO:0005488	binding	GO:1901363	heterocyclic compound binding	GO:0002054	nucleobase binding	1	JY_1-10k_transcript/27747
GO:0003674	Molecular Function	GO:0005488	binding	GO:1901363	heterocyclic compound binding	GO:0005527	macrolide binding	9	JY_1-10k_transcript/53109,JY_1-10k_transcript/52387,JY_1-10k_transcript/47441,JY_1-10k_transcript/47171,JY_1-10k_transcript/53965,JY_1-10k_transcript/52323,JY_1-10k_transcript/4877,JY_1-10k_transcript/52276,JY_1-10k_transcript/45338
GO:0003674	Molecular Function	GO:0005488	binding	GO:1901363	heterocyclic compound binding	GO:0046906	tetrapyrrole binding	27	JY_1-10k_transcript/53346,JY_1-10k_transcript/48000,JY_1-10k_transcript/47756,JY_1-10k_transcript/52742,JY_1-10k_transcript/39797,JY_1-10k_transcript/50817,JY_1-10k_transcript/32411,JY_1-10k_transcript/46405,JY_1-10k_transcript/27357,JY_1-10k_transcript/46517,JY_1-10k_transcript/37156,JY_1-10k_transcript/19903,JY_1-10k_transcript/43341,JY_1-10k_transcript/23661,JY_1-10k_transcript/40931,JY_1-10k_…
GO:0003674	Molecular Function	GO:0005488	binding	GO:1901363	heterocyclic compound binding	GO:0001882	nucleoside binding	960	JY_1-10k_transcript/54464,JY_1-10k_transcript/2359,JY_1-10k_transcript/44357,JY_1-10k_transcript/34048,JY_1-10k_transcript/55164,JY_1-10k_transcript/771,JY_1-10k_transcript/25284,JY_1-10k_transcript/55478,JY_1-10k_transcript/50574,JY_1-10k_transcript/40531,JY_1-10k_transcript/24717,JY_1-10k_transcript/8689,JY_1-10k_transcript/49275,JY_1-10k_transcript/19502,JY_1-10k_transcript/25082,JY_1-10k_tran…
GO:0003674	Molecular Function	GO:0005488	binding	GO:1901363	heterocyclic compound binding	GO:0003676	nucleic acid binding	989	JY_1-10k_transcript/5188,JY_1-10k_transcript/11678,JY_1-10k_transcript/51552,JY_1-10k_transcript/51294,JY_1-10k_transcript/35166,JY_1-10k_transcript/2647,JY_1-10k_transcript/52161,JY_1-10k_transcript/33716,JY_1-10k_transcript/53122,JY_1-10k_transcript/46920,JY_1-10k_transcript/34941,JY_1-10k_transcript/55221,JY_1-10k_transcript/54931,JY_1-10k_transcript/52148,JY_1-10k_transcript/42656,JY_1-10k_tr…
GO:0003674	Molecular Function	GO:0005488	binding	GO:0008289	lipid binding	GO:0005543	phospholipid binding	14	JY_1-10k_transcript/23968,JY_1-10k_transcript/45680,JY_1-10k_transcript/24000,JY_1-10k_transcript/49250,JY_1-10k_transcript/53040,JY_1-10k_transcript/50679,JY_1-10k_transcript/46375,JY_1-10k_transcript/45157,JY_1-10k_transcript/25271,JY_1-10k_transcript/23618,JY_1-10k_transcript/40136,JY_1-10k_transcript/24576,JY_1-10k_transcript/49355,JY_1-10k_transcript/51032
GO:0003674	Molecular Function	GO:0005488	binding	GO:0008289	lipid binding	GO:0005504	fatty acid binding	2	JY_1-10k_transcript/25271,JY_1-10k_transcript/24576
GO:0003674	Molecular Function	GO:0005488	binding	GO:0008289	lipid binding	GO:0005496	steroid binding	6	JY_1-10k_transcript/53359,JY_1-10k_transcript/47835,JY_1-10k_transcript/53093,JY_1-10k_transcript/36307,JY_1-10k_transcript/32786,JY_1-10k_transcript/27259
GO:0003674	Molecular Function	GO:0005488	binding	GO:0051540	metal cluster binding	GO:0051536	iron-sulfur cluster binding	29	JY_1-10k_transcript/33806,JY_1-10k_transcript/55017,JY_1-10k_transcript/53531,JY_1-10k_transcript/7490,JY_1-10k_transcript/49060,JY_1-10k_transcript/51950,JY_1-10k_transcript/47390,JY_1-10k_transcript/14881,JY_1-10k_transcript/48390,JY_1-10k_transcript/40216,JY_1-10k_transcript/46615,JY_1-10k_transcript/16274,JY_1-10k_transcript/54649,JY_1-10k_transcript/30753,JY_1-10k_transcript/50346,JY_1-10k_t…
GO:0003674	Molecular Function	GO:0005488	binding	GO:0043167	ion binding	GO:0043169	cation binding	441	JY_1-10k_transcript/49862,JY_1-10k_transcript/52693,JY_1-10k_transcript/24607,JY_1-10k_transcript/41997,JY_1-10k_transcript/41463,JY_1-10k_transcript/18564,JY_1-10k_transcript/53792,JY_1-10k_transcript/51445,JY_1-10k_transcript/51167,JY_1-10k_transcript/1450,JY_1-10k_transcript/8689,JY_1-10k_transcript/53050,JY_1-10k_transcript/50662,JY_1-10k_transcript/19069,JY_1-10k_transcript/20116,JY_1-10k_tr…
GO:0003674	Molecular Function	GO:0005488	binding	GO:0043167	ion binding	GO:0043168	anion binding	1056	JY_1-10k_transcript/16896,JY_1-10k_transcript/2359,JY_1-10k_transcript/44357,JY_1-10k_transcript/34048,JY_1-10k_transcript/55164,JY_1-10k_transcript/33490,JY_1-10k_transcript/771,JY_1-10k_transcript/55478,JY_1-10k_transcript/50574,JY_1-10k_transcript/40531,JY_1-10k_transcript/8689,JY_1-10k_transcript/49275,JY_1-10k_transcript/35136,JY_1-10k_transcript/25177,JY_1-10k_transcript/45468,JY_1-10k_tran…
GO:0003674	Molecular Function	GO:0005488	binding	GO:0044877	macromolecular complex binding	GO:0003682	chromatin binding	19	JY_1-10k_transcript/24821,JY_1-10k_transcript/23424,JY_1-10k_transcript/3900,JY_1-10k_transcript/30004,JY_1-10k_transcript/28978,JY_1-10k_transcript/2793,JY_1-10k_transcript/43860,JY_1-10k_transcript/52265,JY_1-10k_transcript/38786,JY_1-10k_transcript/24654,JY_1-10k_transcript/27583,JY_1-10k_transcript/26736,JY_1-10k_transcript/39920,JY_1-10k_transcript/23345,JY_1-10k_transcript/35838,JY_1-10k_tr…
GO:0003674	Molecular Function	GO:0005488	binding	GO:0044877	macromolecular complex binding	GO:0043021	ribonucleoprotein complex binding	54	JY_1-10k_transcript/47191,JY_1-10k_transcript/45435,JY_1-10k_transcript/53476,JY_1-10k_transcript/49447,JY_1-10k_transcript/46375,JY_1-10k_transcript/50248,JY_1-10k_transcript/29374,JY_1-10k_transcript/40895,JY_1-10k_transcript/48248,JY_1-10k_transcript/37594,JY_1-10k_transcript/31814,JY_1-10k_transcript/40272,JY_1-10k_transcript/37632,JY_1-10k_transcript/50018,JY_1-10k_transcript/32853,JY_1-10k_…
GO:0003674	Molecular Function	GO:0005488	binding	GO:0044877	macromolecular complex binding	GO:0032403	protein complex binding	94	JY_1-10k_transcript/52273,JY_1-10k_transcript/16504,JY_1-10k_transcript/43770,JY_1-10k_transcript/40885,JY_1-10k_transcript/30004,JY_1-10k_transcript/51963,JY_1-10k_transcript/25271,JY_1-10k_transcript/27583,JY_1-10k_transcript/23618,JY_1-10k_transcript/45650,JY_1-10k_transcript/23345,JY_1-10k_transcript/55436,JY_1-10k_transcript/28424,JY_1-10k_transcript/33648,JY_1-10k_transcript/14543,JY_1-10k_…
GO:0003674	Molecular Function	GO:0005488	binding	GO:0033218	amide binding	GO:0042277	peptide binding	15	JY_1-10k_transcript/46430,JY_1-10k_transcript/13196,JY_1-10k_transcript/45317,JY_1-10k_transcript/3140,JY_1-10k_transcript/2643,JY_1-10k_transcript/4877,JY_1-10k_transcript/7651,JY_1-10k_transcript/45338,JY_1-10k_transcript/42898,JY_1-10k_transcript/34708,JY_1-10k_transcript/20544,JY_1-10k_transcript/14676,JY_1-10k_transcript/36579,JY_1-10k_transcript/3072,JY_1-10k_transcript/3161
GO:0003674	Molecular Function	GO:0005488	binding	GO:0008144	drug binding	GO:0005527	macrolide binding	9	JY_1-10k_transcript/53109,JY_1-10k_transcript/52387,JY_1-10k_transcript/47441,JY_1-10k_transcript/47171,JY_1-10k_transcript/53965,JY_1-10k_transcript/52323,JY_1-10k_transcript/4877,JY_1-10k_transcript/52276,JY_1-10k_transcript/45338
GO:0003674	Molecular Function	GO:0005488	binding	GO:0048037	cofactor binding	GO:0051192	prosthetic group binding	2	JY_1-10k_transcript/52996,JY_1-10k_transcript/50808
GO:0003674	Molecular Function	GO:0005488	binding	GO:0048037	cofactor binding	GO:0048038	quinone binding	1	JY_1-10k_transcript/16274
GO:0003674	Molecular Function	GO:0005488	binding	GO:0048037	cofactor binding	GO:0050662	coenzyme binding	98	JY_1-10k_transcript/31782,JY_1-10k_transcript/35097,JY_1-10k_transcript/33690,JY_1-10k_transcript/33490,JY_1-10k_transcript/41997,JY_1-10k_transcript/11065,JY_1-10k_transcript/40895,JY_1-10k_transcript/55140,JY_1-10k_transcript/21964,JY_1-10k_transcript/47637,JY_1-10k_transcript/52183,JY_1-10k_transcript/43001,JY_1-10k_transcript/54791,JY_1-10k_transcript/32040,JY_1-10k_transcript/10851,JY_1-10k_…
GO:0003674	Molecular Function	GO:0005488	binding	GO:0097367	carbohydrate derivative binding	GO:0001882	nucleoside binding	960	JY_1-10k_transcript/54464,JY_1-10k_transcript/2359,JY_1-10k_transcript/44357,JY_1-10k_transcript/34048,JY_1-10k_transcript/55164,JY_1-10k_transcript/771,JY_1-10k_transcript/25284,JY_1-10k_transcript/55478,JY_1-10k_transcript/50574,JY_1-10k_transcript/40531,JY_1-10k_transcript/24717,JY_1-10k_transcript/8689,JY_1-10k_transcript/49275,JY_1-10k_transcript/19502,JY_1-10k_transcript/25082,JY_1-10k_tran…
GO:0003674	Molecular Function	GO:0005488	binding	GO:0097367	carbohydrate derivative binding	GO:0032552	deoxyribonucleotide binding	4	JY_1-10k_transcript/31715,JY_1-10k_transcript/8670,JY_1-10k_transcript/50371,JY_1-10k_transcript/50057
GO:0003674	Molecular Function	GO:0005488	binding	GO:0097367	carbohydrate derivative binding	GO:0032553	ribonucleotide binding	958	JY_1-10k_transcript/54464,JY_1-10k_transcript/2359,JY_1-10k_transcript/44357,JY_1-10k_transcript/34048,JY_1-10k_transcript/55164,JY_1-10k_transcript/771,JY_1-10k_transcript/25284,JY_1-10k_transcript/55478,JY_1-10k_transcript/50574,JY_1-10k_transcript/40531,JY_1-10k_transcript/24717,JY_1-10k_transcript/8689,JY_1-10k_transcript/49275,JY_1-10k_transcript/19502,JY_1-10k_transcript/25082,JY_1-10k_tran…
GO:0003674	Molecular Function	GO:0005488	binding	GO:0097367	carbohydrate derivative binding	GO:0005539	glycosaminoglycan binding	1	JY_1-10k_transcript/55444
GO:0003674	Molecular Function	GO:0005488	binding	GO:0097367	carbohydrate derivative binding	GO:0001948	glycoprotein binding	6	JY_1-10k_transcript/47995,JY_1-10k_transcript/36473,JY_1-10k_transcript/36348,JY_1-10k_transcript/43080,JY_1-10k_transcript/34086,JY_1-10k_transcript/33648
GO:0003674	Molecular Function	GO:0005488	binding	GO:0060090	binding, bridging	GO:0030674	protein binding, bridging	3	JY_1-10k_transcript/20544,JY_1-10k_transcript/45317,JY_1-10k_transcript/34708
GO:0003674	Molecular Function	GO:0005488	binding	GO:1901567	fatty acid derivative binding	GO:0050542	icosanoid binding	2	JY_1-10k_transcript/25271,JY_1-10k_transcript/24576
GO:0003674	Molecular Function	GO:0005488	binding	GO:0036094	small molecule binding	GO:0043177	organic acid binding	42	JY_1-10k_transcript/54963,JY_1-10k_transcript/19565,JY_1-10k_transcript/44134,JY_1-10k_transcript/40809,JY_1-10k_transcript/53546,JY_1-10k_transcript/51963,JY_1-10k_transcript/33941,JY_1-10k_transcript/28024,JY_1-10k_transcript/12425,JY_1-10k_transcript/31278,JY_1-10k_transcript/25271,JY_1-10k_transcript/11421,JY_1-10k_transcript/23618,JY_1-10k_transcript/1450,JY_1-10k_transcript/53050,JY_1-10k_t…
GO:0003674	Molecular Function	GO:0005488	binding	GO:0036094	small molecule binding	GO:0002054	nucleobase binding	1	JY_1-10k_transcript/27747
GO:0003674	Molecular Function	GO:0005488	binding	GO:0036094	small molecule binding	GO:0000166	nucleotide binding	1050	JY_1-10k_transcript/2359,JY_1-10k_transcript/44357,JY_1-10k_transcript/34048,JY_1-10k_transcript/55164,JY_1-10k_transcript/33490,JY_1-10k_transcript/771,JY_1-10k_transcript/55478,JY_1-10k_transcript/50574,JY_1-10k_transcript/40531,JY_1-10k_transcript/8689,JY_1-10k_transcript/49275,JY_1-10k_transcript/54791,JY_1-10k_transcript/35136,JY_1-10k_transcript/25177,JY_1-10k_transcript/45468,JY_1-10k_tran…
GO:0003674	Molecular Function	GO:0005488	binding	GO:0036094	small molecule binding	GO:0019842	vitamin binding	4	JY_1-10k_transcript/30744,JY_1-10k_transcript/40895,JY_1-10k_transcript/52996,JY_1-10k_transcript/50808
GO:0003674	Molecular Function	GO:0005488	binding	GO:0036094	small molecule binding	GO:0043178	alcohol binding	8	JY_1-10k_transcript/53359,JY_1-10k_transcript/47835,JY_1-10k_transcript/53093,JY_1-10k_transcript/53040,JY_1-10k_transcript/49355,JY_1-10k_transcript/36307,JY_1-10k_transcript/32786,JY_1-10k_transcript/27259
GO:0003674	Molecular Function	GO:0005488	binding	GO:0036094	small molecule binding	GO:0001882	nucleoside binding	960	JY_1-10k_transcript/54464,JY_1-10k_transcript/2359,JY_1-10k_transcript/44357,JY_1-10k_transcript/34048,JY_1-10k_transcript/55164,JY_1-10k_transcript/771,JY_1-10k_transcript/25284,JY_1-10k_transcript/55478,JY_1-10k_transcript/50574,JY_1-10k_transcript/40531,JY_1-10k_transcript/24717,JY_1-10k_transcript/8689,JY_1-10k_transcript/49275,JY_1-10k_transcript/19502,JY_1-10k_transcript/25082,JY_1-10k_tran…
GO:0003674	Molecular Function	GO:0001071	nucleic acid binding transcription factor activity	GO:0003700	transcription factor activity, sequence-specific DNA binding	GO:0000981	RNA polymerase II transcription factor activity, sequence-specific DNA binding	15	JY_1-10k_transcript/54739,JY_1-10k_transcript/44826,JY_1-10k_transcript/29589,JY_1-10k_transcript/43827,JY_1-10k_transcript/36327,JY_1-10k_transcript/54022,JY_1-10k_transcript/54944,JY_1-10k_transcript/43830,JY_1-10k_transcript/49602,JY_1-10k_transcript/36297,JY_1-10k_transcript/10629,JY_1-10k_transcript/15500,JY_1-10k_transcript/49144,JY_1-10k_transcript/15528,JY_1-10k_transcript/52100
GO:0003674	Molecular Function	GO:0098772	molecular function regulator	GO:0030234	enzyme regulator activity	GO:0060589	nucleoside-triphosphatase regulator activity	12	JY_1-10k_transcript/18319,JY_1-10k_transcript/42562,JY_1-10k_transcript/25943,JY_1-10k_transcript/54324,JY_1-10k_transcript/54176,JY_1-10k_transcript/49004,JY_1-10k_transcript/27897,JY_1-10k_transcript/26600,JY_1-10k_transcript/51027,JY_1-10k_transcript/36942,JY_1-10k_transcript/48806,JY_1-10k_transcript/45186
GO:0003674	Molecular Function	GO:0098772	molecular function regulator	GO:0030234	enzyme regulator activity	GO:0043028	cysteine-type endopeptidase regulator activity involved in apoptotic process	7	JY_1-10k_transcript/42579,JY_1-10k_transcript/37139,JY_1-10k_transcript/54975,JY_1-10k_transcript/36047,JY_1-10k_transcript/46457,JY_1-10k_transcript/45035,JY_1-10k_transcript/39182
GO:0003674	Molecular Function	GO:0098772	molecular function regulator	GO:0030234	enzyme regulator activity	GO:0061134	peptidase regulator activity	23	JY_1-10k_transcript/42579,JY_1-10k_transcript/54975,JY_1-10k_transcript/52475,JY_1-10k_transcript/46313,JY_1-10k_transcript/40261,JY_1-10k_transcript/13580,JY_1-10k_transcript/49753,JY_1-10k_transcript/46457,JY_1-10k_transcript/6415,JY_1-10k_transcript/39182,JY_1-10k_transcript/45035,JY_1-10k_transcript/35711,JY_1-10k_transcript/7391,JY_1-10k_transcript/37139,JY_1-10k_transcript/38390,JY_1-10k_tr…
GO:0003674	Molecular Function	GO:0098772	molecular function regulator	GO:0030234	enzyme regulator activity	GO:0019207	kinase regulator activity	32	JY_1-10k_transcript/40782,JY_1-10k_transcript/14881,JY_1-10k_transcript/37248,JY_1-10k_transcript/39541,JY_1-10k_transcript/46457,JY_1-10k_transcript/34659,JY_1-10k_transcript/47252,JY_1-10k_transcript/49904,JY_1-10k_transcript/45035,JY_1-10k_transcript/39182,JY_1-10k_transcript/35857,JY_1-10k_transcript/54805,JY_1-10k_transcript/19138,JY_1-10k_transcript/1657,JY_1-10k_transcript/36889,JY_1-10k_t…
GO:0003674	Molecular Function	GO:0098772	molecular function regulator	GO:0030234	enzyme regulator activity	GO:0004857	enzyme inhibitor activity	15	JY_1-10k_transcript/40272,JY_1-10k_transcript/36414,JY_1-10k_transcript/52475,JY_1-10k_transcript/50770,JY_1-10k_transcript/21168,JY_1-10k_transcript/46313,JY_1-10k_transcript/45035,JY_1-10k_transcript/39182,JY_1-10k_transcript/29374,JY_1-10k_transcript/12059,JY_1-10k_transcript/37139,JY_1-10k_transcript/49753,JY_1-10k_transcript/1657,JY_1-10k_transcript/48784,JY_1-10k_transcript/46457
GO:0003674	Molecular Function	GO:0098772	molecular function regulator	GO:0030234	enzyme regulator activity	GO:0019208	phosphatase regulator activity	7	JY_1-10k_transcript/37866,JY_1-10k_transcript/36414,JY_1-10k_transcript/54594,JY_1-10k_transcript/50770,JY_1-10k_transcript/31840,JY_1-10k_transcript/27990,JY_1-10k_transcript/39259
GO:0003674	Molecular Function	GO:0098772	molecular function regulator	GO:0030234	enzyme regulator activity	GO:0008047	enzyme activator activity	41	JY_1-10k_transcript/42579,JY_1-10k_transcript/54975,JY_1-10k_transcript/54324,JY_1-10k_transcript/26600,JY_1-10k_transcript/37248,JY_1-10k_transcript/46457,JY_1-10k_transcript/6415,JY_1-10k_transcript/47252,JY_1-10k_transcript/16770,JY_1-10k_transcript/49904,JY_1-10k_transcript/45035,JY_1-10k_transcript/39182,JY_1-10k_transcript/35857,JY_1-10k_transcript/54805,JY_1-10k_transcript/7391,JY_1-10k_tr…
GO:0003674	Molecular Function	GO:0098772	molecular function regulator	GO:0016247	channel regulator activity	GO:0016248	channel inhibitor activity	4	JY_1-10k_transcript/37139,JY_1-10k_transcript/46457,JY_1-10k_transcript/45035,JY_1-10k_transcript/39182
GO:0003674	Molecular Function	GO:0098772	molecular function regulator	GO:0005085	guanyl-nucleotide exchange factor activity	GO:0005088	Ras guanyl-nucleotide exchange factor activity	2	JY_1-10k_transcript/51296,JY_1-10k_transcript/53276
GO:0003674	Molecular Function	GO:0000988	transcription factor activity, protein binding	GO:0000989	transcription factor activity, transcription factor binding	GO:0001076	transcription factor activity, RNA polymerase II transcription factor binding	14	JY_1-10k_transcript/23424,JY_1-10k_transcript/1693,JY_1-10k_transcript/48955,JY_1-10k_transcript/23345,JY_1-10k_transcript/1938,JY_1-10k_transcript/17866,JY_1-10k_transcript/30004,JY_1-10k_transcript/17341,JY_1-10k_transcript/26609,JY_1-10k_transcript/16533,JY_1-10k_transcript/16640,JY_1-10k_transcript/52265,JY_1-10k_transcript/36297,JY_1-10k_transcript/24654
GO:0003674	Molecular Function	GO:0000988	transcription factor activity, protein binding	GO:0000989	transcription factor activity, transcription factor binding	GO:0003712	transcription cofactor activity	30	JY_1-10k_transcript/23424,JY_1-10k_transcript/44826,JY_1-10k_transcript/11213,JY_1-10k_transcript/23439,JY_1-10k_transcript/30004,JY_1-10k_transcript/28686,JY_1-10k_transcript/23194,JY_1-10k_transcript/10097,JY_1-10k_transcript/43830,JY_1-10k_transcript/23419,JY_1-10k_transcript/49602,JY_1-10k_transcript/11626,JY_1-10k_transcript/52265,JY_1-10k_transcript/36297,JY_1-10k_transcript/24654,JY_1-10k_…
GO:0003674	Molecular Function	GO:0000988	transcription factor activity, protein binding	GO:0000989	transcription factor activity, transcription factor binding	GO:0001134	transcription factor activity, transcription factor recruiting	6	JY_1-10k_transcript/1693,JY_1-10k_transcript/16640,JY_1-10k_transcript/1938,JY_1-10k_transcript/17866,JY_1-10k_transcript/17341,JY_1-10k_transcript/16533
GO:0003674	Molecular Function	GO:0005215	transporter activity	GO:1901505	carbohydrate derivative transporter activity	GO:0005337	nucleoside transmembrane transporter activity	3	JY_1-10k_transcript/29973,JY_1-10k_transcript/27472,JY_1-10k_transcript/27098
GO:0003674	Molecular Function	GO:0005215	transporter activity	GO:1901476	carbohydrate transporter activity	GO:0015144	carbohydrate transmembrane transporter activity	9	JY_1-10k_transcript/16517,JY_1-10k_transcript/21144,JY_1-10k_transcript/42264,JY_1-10k_transcript/41801,JY_1-10k_transcript/11838,JY_1-10k_transcript/21469,JY_1-10k_transcript/40000,JY_1-10k_transcript/42515,JY_1-10k_transcript/35798
GO:0003674	Molecular Function	GO:0005215	transporter activity	GO:0022892	substrate-specific transporter activity	GO:0008565	protein transporter activity	14	JY_1-10k_transcript/948,JY_1-10k_transcript/54946,JY_1-10k_transcript/53769,JY_1-10k_transcript/54473,JY_1-10k_transcript/45015,JY_1-10k_transcript/50748,JY_1-10k_transcript/51528,JY_1-10k_transcript/54427,JY_1-10k_transcript/4218,JY_1-10k_transcript/49238,JY_1-10k_transcript/7959,JY_1-10k_transcript/893,JY_1-10k_transcript/639,JY_1-10k_transcript/44679
GO:0003674	Molecular Function	GO:0005215	transporter activity	GO:0022892	substrate-specific transporter activity	GO:0005319	lipid transporter activity	1	JY_1-10k_transcript/21410
GO:0003674	Molecular Function	GO:0005215	transporter activity	GO:0022892	substrate-specific transporter activity	GO:0022891	substrate-specific transmembrane transporter activity	184	JY_1-10k_transcript/54473,JY_1-10k_transcript/43972,JY_1-10k_transcript/19315,JY_1-10k_transcript/2359,JY_1-10k_transcript/20159,JY_1-10k_transcript/32540,JY_1-10k_transcript/27472,JY_1-10k_transcript/27098,JY_1-10k_transcript/5848,JY_1-10k_transcript/17534,JY_1-10k_transcript/35493,JY_1-10k_transcript/18617,JY_1-10k_transcript/49835,JY_1-10k_transcript/34259,JY_1-10k_transcript/51167,JY_1-10k_tr…
GO:0003674	Molecular Function	GO:0005215	transporter activity	GO:0090484	drug transporter activity	GO:0015238	drug transmembrane transporter activity	1	JY_1-10k_transcript/21410
GO:0003674	Molecular Function	GO:0005215	transporter activity	GO:0022857	transmembrane transporter activity	GO:0022804	active transmembrane transporter activity	122	JY_1-10k_transcript/11009,JY_1-10k_transcript/54473,JY_1-10k_transcript/31042,JY_1-10k_transcript/20586,JY_1-10k_transcript/14279,JY_1-10k_transcript/54662,JY_1-10k_transcript/41981,JY_1-10k_transcript/2359,JY_1-10k_transcript/32540,JY_1-10k_transcript/7493,JY_1-10k_transcript/20902,JY_1-10k_transcript/37863,JY_1-10k_transcript/17534,JY_1-10k_transcript/35493,JY_1-10k_transcript/6867,JY_1-10k_tra…
GO:0003674	Molecular Function	GO:0005215	transporter activity	GO:0022857	transmembrane transporter activity	GO:0015238	drug transmembrane transporter activity	1	JY_1-10k_transcript/21410
GO:0003674	Molecular Function	GO:0005215	transporter activity	GO:0022857	transmembrane transporter activity	GO:0022803	passive transmembrane transporter activity	24	JY_1-10k_transcript/43972,JY_1-10k_transcript/31336,JY_1-10k_transcript/19315,JY_1-10k_transcript/47546,JY_1-10k_transcript/8041,JY_1-10k_transcript/35493,JY_1-10k_transcript/50746,JY_1-10k_transcript/43308,JY_1-10k_transcript/45015,JY_1-10k_transcript/29313,JY_1-10k_transcript/50748,JY_1-10k_transcript/37379,JY_1-10k_transcript/40520,JY_1-10k_transcript/37060,JY_1-10k_transcript/20322,JY_1-10k_t…
GO:0003674	Molecular Function	GO:0005215	transporter activity	GO:0022857	transmembrane transporter activity	GO:1901618	organic hydroxy compound transmembrane transporter activity	4	JY_1-10k_transcript/41801,JY_1-10k_transcript/42515,JY_1-10k_transcript/42264,JY_1-10k_transcript/35798
GO:0003674	Molecular Function	GO:0005215	transporter activity	GO:0022857	transmembrane transporter activity	GO:0022891	substrate-specific transmembrane transporter activity	184	JY_1-10k_transcript/54473,JY_1-10k_transcript/43972,JY_1-10k_transcript/19315,JY_1-10k_transcript/2359,JY_1-10k_transcript/20159,JY_1-10k_transcript/32540,JY_1-10k_transcript/27472,JY_1-10k_transcript/27098,JY_1-10k_transcript/5848,JY_1-10k_transcript/17534,JY_1-10k_transcript/35493,JY_1-10k_transcript/18617,JY_1-10k_transcript/49835,JY_1-10k_transcript/34259,JY_1-10k_transcript/51167,JY_1-10k_tr…
GO:0003674	Molecular Function	GO:0005215	transporter activity	GO:0022857	transmembrane transporter activity	GO:1901677	phosphate transmembrane transporter activity	3	JY_1-10k_transcript/29973,JY_1-10k_transcript/27472,JY_1-10k_transcript/27098
GO:0003674	Molecular Function	GO:0005215	transporter activity	GO:0022857	transmembrane transporter activity	GO:0016820	hydrolase activity, acting on acid anhydrides, catalyzing transmembrane movement of substances	96	JY_1-10k_transcript/11009,JY_1-10k_transcript/31042,JY_1-10k_transcript/14279,JY_1-10k_transcript/54662,JY_1-10k_transcript/41981,JY_1-10k_transcript/2359,JY_1-10k_transcript/32540,JY_1-10k_transcript/7493,JY_1-10k_transcript/20902,JY_1-10k_transcript/37863,JY_1-10k_transcript/17534,JY_1-10k_transcript/35493,JY_1-10k_transcript/6867,JY_1-10k_transcript/8788,JY_1-10k_transcript/49835,JY_1-10k_tran…
GO:0005575	Cellular Component	GO:0016020	membrane	GO:0042175	nuclear outer membrane-endoplasmic reticulum membrane network	GO:0005789	endoplasmic reticulum membrane	42	JY_1-10k_transcript/32399,JY_1-10k_transcript/53476,JY_1-10k_transcript/45565,JY_1-10k_transcript/43994,JY_1-10k_transcript/40895,JY_1-10k_transcript/48556,JY_1-10k_transcript/31870,JY_1-10k_transcript/11326,JY_1-10k_transcript/48054,JY_1-10k_transcript/18126,JY_1-10k_transcript/6415,JY_1-10k_transcript/54029,JY_1-10k_transcript/10559,JY_1-10k_transcript/50405,JY_1-10k_transcript/38855,JY_1-10k_t…
GO:0005575	Cellular Component	GO:0016020	membrane	GO:0019867	outer membrane	GO:0031968	organelle outer membrane	8	JY_1-10k_transcript/34999,JY_1-10k_transcript/54065,JY_1-10k_transcript/54163,JY_1-10k_transcript/33551,JY_1-10k_transcript/32930,JY_1-10k_transcript/16049,JY_1-10k_transcript/35601,JY_1-10k_transcript/54521
GO:0005575	Cellular Component	GO:0016020	membrane	GO:0031090	organelle membrane	GO:0031965	nuclear membrane	2	JY_1-10k_transcript/34590,JY_1-10k_transcript/26895
GO:0005575	Cellular Component	GO:0016020	membrane	GO:0031090	organelle membrane	GO:0098588	bounding membrane of organelle	257	JY_1-10k_transcript/53109,JY_1-10k_transcript/3206,JY_1-10k_transcript/54473,JY_1-10k_transcript/52953,JY_1-10k_transcript/40180,JY_1-10k_transcript/53102,JY_1-10k_transcript/44357,JY_1-10k_transcript/55406,JY_1-10k_transcript/43994,JY_1-10k_transcript/55164,JY_1-10k_transcript/33490,JY_1-10k_transcript/40895,JY_1-10k_transcript/18617,JY_1-10k_transcript/26013,JY_1-10k_transcript/48054,JY_1-10k_t…
GO:0005575	Cellular Component	GO:0016020	membrane	GO:0031090	organelle membrane	GO:0031301	integral component of organelle membrane	18	JY_1-10k_transcript/45611,JY_1-10k_transcript/53476,JY_1-10k_transcript/25454,JY_1-10k_transcript/13629,JY_1-10k_transcript/47912,JY_1-10k_transcript/40895,JY_1-10k_transcript/16274,JY_1-10k_transcript/45015,JY_1-10k_transcript/50748,JY_1-10k_transcript/38855,JY_1-10k_transcript/33655,JY_1-10k_transcript/28782,JY_1-10k_transcript/49238,JY_1-10k_transcript/54109,JY_1-10k_transcript/44679,JY_1-10k_…
GO:0005575	Cellular Component	GO:0016020	membrane	GO:0031090	organelle membrane	GO:0019866	organelle inner membrane	125	JY_1-10k_transcript/15457,JY_1-10k_transcript/14083,JY_1-10k_transcript/41981,JY_1-10k_transcript/2359,JY_1-10k_transcript/34953,JY_1-10k_transcript/32540,JY_1-10k_transcript/13629,JY_1-10k_transcript/36685,JY_1-10k_transcript/4910,JY_1-10k_transcript/37863,JY_1-10k_transcript/17534,JY_1-10k_transcript/8800,JY_1-10k_transcript/52583,JY_1-10k_transcript/39972,JY_1-10k_transcript/15166,JY_1-10k_tra…
GO:0005575	Cellular Component	GO:0016020	membrane	GO:0031090	organelle membrane	GO:0031968	organelle outer membrane	8	JY_1-10k_transcript/34999,JY_1-10k_transcript/54065,JY_1-10k_transcript/54163,JY_1-10k_transcript/33551,JY_1-10k_transcript/32930,JY_1-10k_transcript/16049,JY_1-10k_transcript/35601,JY_1-10k_transcript/54521
GO:0005575	Cellular Component	GO:0016020	membrane	GO:0031090	organelle membrane	GO:0012506	vesicle membrane	89	JY_1-10k_transcript/52273,JY_1-10k_transcript/3206,JY_1-10k_transcript/52953,JY_1-10k_transcript/45317,JY_1-10k_transcript/1385,JY_1-10k_transcript/55406,JY_1-10k_transcript/4091,JY_1-10k_transcript/5706,JY_1-10k_transcript/23618,JY_1-10k_transcript/45650,JY_1-10k_transcript/30467,JY_1-10k_transcript/47271,JY_1-10k_transcript/37379,JY_1-10k_transcript/3146,JY_1-10k_transcript/39331,JY_1-10k_trans…
GO:0005575	Cellular Component	GO:0016020	membrane	GO:0031090	organelle membrane	GO:0098576	lumenal side of membrane	1	JY_1-10k_transcript/23618
GO:0005575	Cellular Component	GO:0016020	membrane	GO:0031090	organelle membrane	GO:0031966	mitochondrial membrane	131	JY_1-10k_transcript/15457,JY_1-10k_transcript/14083,JY_1-10k_transcript/2359,JY_1-10k_transcript/32540,JY_1-10k_transcript/17534,JY_1-10k_transcript/52583,JY_1-10k_transcript/39972,JY_1-10k_transcript/15166,JY_1-10k_transcript/49835,JY_1-10k_transcript/22388,JY_1-10k_transcript/21964,JY_1-10k_transcript/7364,JY_1-10k_transcript/5413,JY_1-10k_transcript/50155,JY_1-10k_transcript/32059,JY_1-10k_tra…
GO:0005575	Cellular Component	GO:0016020	membrane	GO:0031090	organelle membrane	GO:0031300	intrinsic component of organelle membrane	18	JY_1-10k_transcript/45611,JY_1-10k_transcript/53476,JY_1-10k_transcript/25454,JY_1-10k_transcript/13629,JY_1-10k_transcript/47912,JY_1-10k_transcript/40895,JY_1-10k_transcript/16274,JY_1-10k_transcript/45015,JY_1-10k_transcript/50748,JY_1-10k_transcript/38855,JY_1-10k_transcript/33655,JY_1-10k_transcript/28782,JY_1-10k_transcript/49238,JY_1-10k_transcript/54109,JY_1-10k_transcript/44679,JY_1-10k_…
GO:0005575	Cellular Component	GO:0016020	membrane	GO:0044425	membrane part	GO:0044459	plasma membrane part	87	JY_1-10k_transcript/11009,JY_1-10k_transcript/43972,JY_1-10k_transcript/47191,JY_1-10k_transcript/45317,JY_1-10k_transcript/16504,JY_1-10k_transcript/327,JY_1-10k_transcript/18617,JY_1-10k_transcript/23618,JY_1-10k_transcript/46457,JY_1-10k_transcript/43308,JY_1-10k_transcript/21410,JY_1-10k_transcript/3050,JY_1-10k_transcript/37379,JY_1-10k_transcript/10850,JY_1-10k_transcript/16819,JY_1-10k_tra…
GO:0005575	Cellular Component	GO:0016020	membrane	GO:0044425	membrane part	GO:0019898	extrinsic component of membrane	19	JY_1-10k_transcript/37901,JY_1-10k_transcript/48918,JY_1-10k_transcript/31718,JY_1-10k_transcript/52313,JY_1-10k_transcript/49362,JY_1-10k_transcript/27101,JY_1-10k_transcript/29774,JY_1-10k_transcript/23207,JY_1-10k_transcript/46224,JY_1-10k_transcript/52778,JY_1-10k_transcript/50372,JY_1-10k_transcript/51549,JY_1-10k_transcript/45117,JY_1-10k_transcript/47343,JY_1-10k_transcript/54940,JY_1-10k_…
GO:0005575	Cellular Component	GO:0016020	membrane	GO:0044425	membrane part	GO:0098796	membrane protein complex	265	JY_1-10k_transcript/2359,JY_1-10k_transcript/32540,JY_1-10k_transcript/1385,JY_1-10k_transcript/4091,JY_1-10k_transcript/8934,JY_1-10k_transcript/48054,JY_1-10k_transcript/48545,JY_1-10k_transcript/46719,JY_1-10k_transcript/47280,JY_1-10k_transcript/10851,JY_1-10k_transcript/43952,JY_1-10k_transcript/18893,JY_1-10k_transcript/15885,JY_1-10k_transcript/4381,JY_1-10k_transcript/1454,JY_1-10k_transc…
GO:0005575	Cellular Component	GO:0016020	membrane	GO:0044425	membrane part	GO:0098589	membrane region	83	JY_1-10k_transcript/11009,JY_1-10k_transcript/43972,JY_1-10k_transcript/47191,JY_1-10k_transcript/45317,JY_1-10k_transcript/1385,JY_1-10k_transcript/327,JY_1-10k_transcript/25271,JY_1-10k_transcript/18617,JY_1-10k_transcript/43308,JY_1-10k_transcript/21410,JY_1-10k_transcript/3050,JY_1-10k_transcript/37379,JY_1-10k_transcript/10850,JY_1-10k_transcript/16819,JY_1-10k_transcript/55436,JY_1-10k_tran…
GO:0005575	Cellular Component	GO:0016020	membrane	GO:0044425	membrane part	GO:0031224	intrinsic component of membrane	362	JY_1-10k_transcript/54473,JY_1-10k_transcript/55164,JY_1-10k_transcript/33490,JY_1-10k_transcript/20902,JY_1-10k_transcript/52161,JY_1-10k_transcript/6867,JY_1-10k_transcript/55058,JY_1-10k_transcript/9618,JY_1-10k_transcript/54791,JY_1-10k_transcript/51218,JY_1-10k_transcript/50155,JY_1-10k_transcript/1475,JY_1-10k_transcript/41440,JY_1-10k_transcript/43952,JY_1-10k_transcript/19551,JY_1-10k_tra…
GO:0005575	Cellular Component	GO:0016020	membrane	GO:0044425	membrane part	GO:0044455	mitochondrial membrane part	61	JY_1-10k_transcript/36972,JY_1-10k_transcript/20543,JY_1-10k_transcript/41981,JY_1-10k_transcript/2359,JY_1-10k_transcript/32540,JY_1-10k_transcript/25454,JY_1-10k_transcript/13629,JY_1-10k_transcript/44190,JY_1-10k_transcript/12493,JY_1-10k_transcript/37863,JY_1-10k_transcript/17534,JY_1-10k_transcript/49835,JY_1-10k_transcript/22388,JY_1-10k_transcript/15698,JY_1-10k_transcript/21964,JY_1-10k_t…
GO:0005575	Cellular Component	GO:0016020	membrane	GO:0044425	membrane part	GO:0005789	endoplasmic reticulum membrane	42	JY_1-10k_transcript/32399,JY_1-10k_transcript/53476,JY_1-10k_transcript/45565,JY_1-10k_transcript/43994,JY_1-10k_transcript/40895,JY_1-10k_transcript/48556,JY_1-10k_transcript/31870,JY_1-10k_transcript/11326,JY_1-10k_transcript/48054,JY_1-10k_transcript/18126,JY_1-10k_transcript/6415,JY_1-10k_transcript/54029,JY_1-10k_transcript/10559,JY_1-10k_transcript/50405,JY_1-10k_transcript/38855,JY_1-10k_t…
GO:0005575	Cellular Component	GO:0016020	membrane	GO:0044425	membrane part	GO:0070469	respiratory chain	24	JY_1-10k_transcript/51950,JY_1-10k_transcript/48390,JY_1-10k_transcript/15698,JY_1-10k_transcript/22388,JY_1-10k_transcript/21964,JY_1-10k_transcript/30753,JY_1-10k_transcript/35751,JY_1-10k_transcript/10851,JY_1-10k_transcript/55074,JY_1-10k_transcript/46062,JY_1-10k_transcript/8552,JY_1-10k_transcript/54603,JY_1-10k_transcript/53902,JY_1-10k_transcript/15885,JY_1-10k_transcript/29576,JY_1-10k_t…
GO:0005575	Cellular Component	GO:0016020	membrane	GO:0044425	membrane part	GO:0098552	side of membrane	8	JY_1-10k_transcript/37901,JY_1-10k_transcript/16504,JY_1-10k_transcript/51549,JY_1-10k_transcript/48918,JY_1-10k_transcript/45565,JY_1-10k_transcript/44553,JY_1-10k_transcript/47995,JY_1-10k_transcript/23618
GO:0005575	Cellular Component	GO:0016020	membrane	GO:0098796	membrane protein complex	GO:0030119	AP-type membrane coat adaptor complex	7	JY_1-10k_transcript/47280,JY_1-10k_transcript/20544,JY_1-10k_transcript/25707,JY_1-10k_transcript/45317,JY_1-10k_transcript/20598,JY_1-10k_transcript/33305,JY_1-10k_transcript/34708
GO:0005575	Cellular Component	GO:0016020	membrane	GO:0098796	membrane protein complex	GO:0098800	inner mitochondrial membrane protein complex	58	JY_1-10k_transcript/36972,JY_1-10k_transcript/20543,JY_1-10k_transcript/41981,JY_1-10k_transcript/2359,JY_1-10k_transcript/32540,JY_1-10k_transcript/25454,JY_1-10k_transcript/13629,JY_1-10k_transcript/44190,JY_1-10k_transcript/12493,JY_1-10k_transcript/37863,JY_1-10k_transcript/17534,JY_1-10k_transcript/49835,JY_1-10k_transcript/22388,JY_1-10k_transcript/15698,JY_1-10k_transcript/21964,JY_1-10k_t…
GO:0005575	Cellular Component	GO:0016020	membrane	GO:0098796	membrane protein complex	GO:0033177	proton-transporting two-sector ATPase complex, proton-transporting domain	26	JY_1-10k_transcript/52384,JY_1-10k_transcript/36677,JY_1-10k_transcript/3337,JY_1-10k_transcript/48474,JY_1-10k_transcript/40604,JY_1-10k_transcript/29668,JY_1-10k_transcript/7493,JY_1-10k_transcript/7496,JY_1-10k_transcript/12893,JY_1-10k_transcript/3634,JY_1-10k_transcript/51333,JY_1-10k_transcript/49927,JY_1-10k_transcript/50092,JY_1-10k_transcript/7113,JY_1-10k_transcript/49501,JY_1-10k_trans…
GO:0005575	Cellular Component	GO:0016020	membrane	GO:0098796	membrane protein complex	GO:0098803	respiratory chain complex	24	JY_1-10k_transcript/51950,JY_1-10k_transcript/48390,JY_1-10k_transcript/15698,JY_1-10k_transcript/22388,JY_1-10k_transcript/21964,JY_1-10k_transcript/30753,JY_1-10k_transcript/35751,JY_1-10k_transcript/10851,JY_1-10k_transcript/55074,JY_1-10k_transcript/46062,JY_1-10k_transcript/8552,JY_1-10k_transcript/54603,JY_1-10k_transcript/53902,JY_1-10k_transcript/15885,JY_1-10k_transcript/29576,JY_1-10k_t…
GO:0005575	Cellular Component	GO:0016020	membrane	GO:0098796	membrane protein complex	GO:0098797	plasma membrane protein complex	12	JY_1-10k_transcript/37901,JY_1-10k_transcript/26634,JY_1-10k_transcript/45317,JY_1-10k_transcript/51549,JY_1-10k_transcript/50010,JY_1-10k_transcript/52680,JY_1-10k_transcript/34708,JY_1-10k_transcript/20544,JY_1-10k_transcript/54940,JY_1-10k_transcript/23618,JY_1-10k_transcript/15542,JY_1-10k_transcript/49948
GO:0005575	Cellular Component	GO:0016020	membrane	GO:0098796	membrane protein complex	GO:0030964	NADH dehydrogenase complex	15	JY_1-10k_transcript/10851,JY_1-10k_transcript/46062,JY_1-10k_transcript/8552,JY_1-10k_transcript/54603,JY_1-10k_transcript/51950,JY_1-10k_transcript/53902,JY_1-10k_transcript/48390,JY_1-10k_transcript/15885,JY_1-10k_transcript/29576,JY_1-10k_transcript/43217,JY_1-10k_transcript/47994,JY_1-10k_transcript/14132,JY_1-10k_transcript/16079,JY_1-10k_transcript/31635,JY_1-10k_transcript/30753
GO:0005575	Cellular Component	GO:0016020	membrane	GO:0098796	membrane protein complex	GO:0045267	proton-transporting ATP synthase, catalytic core	1	JY_1-10k_transcript/35726
GO:0005575	Cellular Component	GO:0016020	membrane	GO:0098796	membrane protein complex	GO:0016469	proton-transporting two-sector ATPase complex	96	JY_1-10k_transcript/11009,JY_1-10k_transcript/54662,JY_1-10k_transcript/41981,JY_1-10k_transcript/2359,JY_1-10k_transcript/32540,JY_1-10k_transcript/29668,JY_1-10k_transcript/4091,JY_1-10k_transcript/7493,JY_1-10k_transcript/37863,JY_1-10k_transcript/17534,JY_1-10k_transcript/35493,JY_1-10k_transcript/8788,JY_1-10k_transcript/49835,JY_1-10k_transcript/48545,JY_1-10k_transcript/52336,JY_1-10k_tran…
GO:0005575	Cellular Component	GO:0016020	membrane	GO:0098796	membrane protein complex	GO:0030117	membrane coat	67	JY_1-10k_transcript/3206,JY_1-10k_transcript/45317,JY_1-10k_transcript/1385,JY_1-10k_transcript/55406,JY_1-10k_transcript/5706,JY_1-10k_transcript/47280,JY_1-10k_transcript/47271,JY_1-10k_transcript/3146,JY_1-10k_transcript/956,JY_1-10k_transcript/4381,JY_1-10k_transcript/16320,JY_1-10k_transcript/11405,JY_1-10k_transcript/38037,JY_1-10k_transcript/26303,JY_1-10k_transcript/733,JY_1-10k_transcrip…
GO:0005575	Cellular Component	GO:0016020	membrane	GO:0098796	membrane protein complex	GO:0005942	phosphatidylinositol 3-kinase complex	1	JY_1-10k_transcript/31718
GO:0005575	Cellular Component	GO:0016020	membrane	GO:0098796	membrane protein complex	GO:0031211	endoplasmic reticulum palmitoyltransferase complex	6	JY_1-10k_transcript/51725,JY_1-10k_transcript/48556,JY_1-10k_transcript/48054,JY_1-10k_transcript/50405,JY_1-10k_transcript/24815,JY_1-10k_transcript/22514
GO:0005575	Cellular Component	GO:0016020	membrane	GO:0098796	membrane protein complex	GO:0098799	outer mitochondrial membrane protein complex	2	JY_1-10k_transcript/54163,JY_1-10k_transcript/54521
GO:0005575	Cellular Component	GO:0016020	membrane	GO:0098796	membrane protein complex	GO:1902495	transmembrane transporter complex	14	JY_1-10k_transcript/35751,JY_1-10k_transcript/54594,JY_1-10k_transcript/37901,JY_1-10k_transcript/26634,JY_1-10k_transcript/48918,JY_1-10k_transcript/50010,JY_1-10k_transcript/18422,JY_1-10k_transcript/15698,JY_1-10k_transcript/22388,JY_1-10k_transcript/23618,JY_1-10k_transcript/37067,JY_1-10k_transcript/15542,JY_1-10k_transcript/49948,JY_1-10k_transcript/37530
GO:0005575	Cellular Component	GO:0016020	membrane	GO:0098796	membrane protein complex	GO:0033178	proton-transporting two-sector ATPase complex, catalytic domain	47	JY_1-10k_transcript/11009,JY_1-10k_transcript/36972,JY_1-10k_transcript/20543,JY_1-10k_transcript/54662,JY_1-10k_transcript/41981,JY_1-10k_transcript/2359,JY_1-10k_transcript/32540,JY_1-10k_transcript/40138,JY_1-10k_transcript/44190,JY_1-10k_transcript/12493,JY_1-10k_transcript/37863,JY_1-10k_transcript/17534,JY_1-10k_transcript/35493,JY_1-10k_transcript/8788,JY_1-10k_transcript/49835,JY_1-10k_tr…
GO:0005575	Cellular Component	GO:0016020	membrane	GO:0098805	whole membrane	GO:0010008	endosome membrane	24	JY_1-10k_transcript/47436,JY_1-10k_transcript/40568,JY_1-10k_transcript/45317,JY_1-10k_transcript/54405,JY_1-10k_transcript/48391,JY_1-10k_transcript/44357,JY_1-10k_transcript/51817,JY_1-10k_transcript/45386,JY_1-10k_transcript/34708,JY_1-10k_transcript/20544,JY_1-10k_transcript/49362,JY_1-10k_transcript/48460,JY_1-10k_transcript/18617,JY_1-10k_transcript/43496,JY_1-10k_transcript/51678,JY_1-10k_…
GO:0005575	Cellular Component	GO:0016020	membrane	GO:0098805	whole membrane	GO:0030658	transport vesicle membrane	4	JY_1-10k_transcript/47271,JY_1-10k_transcript/49923,JY_1-10k_transcript/39865,JY_1-10k_transcript/39408
GO:0005575	Cellular Component	GO:0016020	membrane	GO:0098805	whole membrane	GO:0031903	microbody membrane	13	JY_1-10k_transcript/47522,JY_1-10k_transcript/46681,JY_1-10k_transcript/40180,JY_1-10k_transcript/53102,JY_1-10k_transcript/32040,JY_1-10k_transcript/46504,JY_1-10k_transcript/24332,JY_1-10k_transcript/33490,JY_1-10k_transcript/15226,JY_1-10k_transcript/38927,JY_1-10k_transcript/14747,JY_1-10k_transcript/21072,JY_1-10k_transcript/22178
GO:0005575	Cellular Component	GO:0016020	membrane	GO:0098805	whole membrane	GO:0030666	endocytic vesicle membrane	4	JY_1-10k_transcript/20544,JY_1-10k_transcript/45317,JY_1-10k_transcript/20598,JY_1-10k_transcript/34708
GO:0005575	Cellular Component	GO:0016020	membrane	GO:0098805	whole membrane	GO:0030660	Golgi-associated vesicle membrane	43	JY_1-10k_transcript/3206,JY_1-10k_transcript/20905,JY_1-10k_transcript/55406,JY_1-10k_transcript/9880,JY_1-10k_transcript/5706,JY_1-10k_transcript/49944,JY_1-10k_transcript/38101,JY_1-10k_transcript/5654,JY_1-10k_transcript/36544,JY_1-10k_transcript/2466,JY_1-10k_transcript/3738,JY_1-10k_transcript/3146,JY_1-10k_transcript/39331,JY_1-10k_transcript/956,JY_1-10k_transcript/4333,JY_1-10k_transcript…
GO:0005575	Cellular Component	GO:0016020	membrane	GO:0098805	whole membrane	GO:0030662	coated vesicle membrane	52	JY_1-10k_transcript/3206,JY_1-10k_transcript/45317,JY_1-10k_transcript/20905,JY_1-10k_transcript/55406,JY_1-10k_transcript/9880,JY_1-10k_transcript/39408,JY_1-10k_transcript/5706,JY_1-10k_transcript/49944,JY_1-10k_transcript/23618,JY_1-10k_transcript/38101,JY_1-10k_transcript/5654,JY_1-10k_transcript/36544,JY_1-10k_transcript/2466,JY_1-10k_transcript/47271,JY_1-10k_transcript/3738,JY_1-10k_transc…
GO:0005575	Cellular Component	GO:0016020	membrane	GO:0098805	whole membrane	GO:0030667	secretory granule membrane	4	JY_1-10k_transcript/40520,JY_1-10k_transcript/37379,JY_1-10k_transcript/43509,JY_1-10k_transcript/42264
GO:0005575	Cellular Component	GO:0016020	membrane	GO:0098805	whole membrane	GO:0098589	membrane region	83	JY_1-10k_transcript/11009,JY_1-10k_transcript/43972,JY_1-10k_transcript/47191,JY_1-10k_transcript/45317,JY_1-10k_transcript/1385,JY_1-10k_transcript/327,JY_1-10k_transcript/25271,JY_1-10k_transcript/18617,JY_1-10k_transcript/43308,JY_1-10k_transcript/21410,JY_1-10k_transcript/3050,JY_1-10k_transcript/37379,JY_1-10k_transcript/10850,JY_1-10k_transcript/16819,JY_1-10k_transcript/55436,JY_1-10k_tran…
GO:0005575	Cellular Component	GO:0016020	membrane	GO:0098805	whole membrane	GO:0031968	organelle outer membrane	8	JY_1-10k_transcript/34999,JY_1-10k_transcript/54065,JY_1-10k_transcript/54163,JY_1-10k_transcript/33551,JY_1-10k_transcript/32930,JY_1-10k_transcript/16049,JY_1-10k_transcript/35601,JY_1-10k_transcript/54521
GO:0005575	Cellular Component	GO:0016020	membrane	GO:0098805	whole membrane	GO:0005774	vacuolar membrane	43	JY_1-10k_transcript/52384,JY_1-10k_transcript/11009,JY_1-10k_transcript/52953,JY_1-10k_transcript/45317,JY_1-10k_transcript/13418,JY_1-10k_transcript/7493,JY_1-10k_transcript/48460,JY_1-10k_transcript/25271,JY_1-10k_transcript/18617,JY_1-10k_transcript/23618,JY_1-10k_transcript/51333,JY_1-10k_transcript/30467,JY_1-10k_transcript/29048,JY_1-10k_transcript/51678,JY_1-10k_transcript/43778,JY_1-10k_t…
GO:0005575	Cellular Component	GO:0016020	membrane	GO:0048475	coated membrane	GO:0030117	membrane coat	67	JY_1-10k_transcript/3206,JY_1-10k_transcript/45317,JY_1-10k_transcript/1385,JY_1-10k_transcript/55406,JY_1-10k_transcript/5706,JY_1-10k_transcript/47280,JY_1-10k_transcript/47271,JY_1-10k_transcript/3146,JY_1-10k_transcript/956,JY_1-10k_transcript/4381,JY_1-10k_transcript/16320,JY_1-10k_transcript/11405,JY_1-10k_transcript/38037,JY_1-10k_transcript/26303,JY_1-10k_transcript/733,JY_1-10k_transcrip…
GO:0005575	Cellular Component	GO:0016020	membrane	GO:0098589	membrane region	GO:0098590	plasma membrane region	46	JY_1-10k_transcript/11009,JY_1-10k_transcript/43972,JY_1-10k_transcript/49678,JY_1-10k_transcript/47191,JY_1-10k_transcript/18617,JY_1-10k_transcript/21410,JY_1-10k_transcript/53151,JY_1-10k_transcript/52778,JY_1-10k_transcript/37379,JY_1-10k_transcript/10850,JY_1-10k_transcript/16819,JY_1-10k_transcript/33100,JY_1-10k_transcript/55436,JY_1-10k_transcript/45117,JY_1-10k_transcript/42264,JY_1-10k_…
GO:0005575	Cellular Component	GO:0016020	membrane	GO:0098589	membrane region	GO:0045121	membrane raft	1	JY_1-10k_transcript/47995
GO:0005575	Cellular Component	GO:0016020	membrane	GO:0098589	membrane region	GO:0005905	coated pit	3	JY_1-10k_transcript/20544,JY_1-10k_transcript/45317,JY_1-10k_transcript/34708
GO:0005575	Cellular Component	GO:0016020	membrane	GO:0005886	plasma membrane	GO:0060170	ciliary membrane	1	JY_1-10k_transcript/51549
GO:0005575	Cellular Component	GO:0016020	membrane	GO:0005886	plasma membrane	GO:0016323	basolateral plasma membrane	3	JY_1-10k_transcript/41801,JY_1-10k_transcript/42515,JY_1-10k_transcript/35798
GO:0005575	Cellular Component	GO:0016020	membrane	GO:0005886	plasma membrane	GO:0005887	integral component of plasma membrane	1	JY_1-10k_transcript/37901
GO:0005575	Cellular Component	GO:0016020	membrane	GO:0005886	plasma membrane	GO:0009898	cytoplasmic side of plasma membrane	3	JY_1-10k_transcript/37901,JY_1-10k_transcript/51549,JY_1-10k_transcript/48918
GO:0005575	Cellular Component	GO:0016020	membrane	GO:0005886	plasma membrane	GO:0098590	plasma membrane region	46	JY_1-10k_transcript/11009,JY_1-10k_transcript/43972,JY_1-10k_transcript/49678,JY_1-10k_transcript/47191,JY_1-10k_transcript/18617,JY_1-10k_transcript/21410,JY_1-10k_transcript/53151,JY_1-10k_transcript/52778,JY_1-10k_transcript/37379,JY_1-10k_transcript/10850,JY_1-10k_transcript/16819,JY_1-10k_transcript/33100,JY_1-10k_transcript/55436,JY_1-10k_transcript/45117,JY_1-10k_transcript/42264,JY_1-10k_…
GO:0005575	Cellular Component	GO:0016020	membrane	GO:0005886	plasma membrane	GO:0031226	intrinsic component of plasma membrane	13	JY_1-10k_transcript/36194,JY_1-10k_transcript/37901,JY_1-10k_transcript/32399,JY_1-10k_transcript/40676,JY_1-10k_transcript/16819,JY_1-10k_transcript/2793,JY_1-10k_transcript/45834,JY_1-10k_transcript/17543,JY_1-10k_transcript/43335,JY_1-10k_transcript/41560,JY_1-10k_transcript/18617,JY_1-10k_transcript/34590,JY_1-10k_transcript/26895
GO:0005575	Cellular Component	GO:0016020	membrane	GO:0005886	plasma membrane	GO:0098797	plasma membrane protein complex	12	JY_1-10k_transcript/37901,JY_1-10k_transcript/26634,JY_1-10k_transcript/45317,JY_1-10k_transcript/51549,JY_1-10k_transcript/50010,JY_1-10k_transcript/52680,JY_1-10k_transcript/34708,JY_1-10k_transcript/20544,JY_1-10k_transcript/54940,JY_1-10k_transcript/23618,JY_1-10k_transcript/15542,JY_1-10k_transcript/49948
GO:0005575	Cellular Component	GO:0016020	membrane	GO:0005886	plasma membrane	GO:0019897	extrinsic component of plasma membrane	4	JY_1-10k_transcript/54940,JY_1-10k_transcript/37901,JY_1-10k_transcript/51549,JY_1-10k_transcript/48918
GO:0005575	Cellular Component	GO:0016020	membrane	GO:0005886	plasma membrane	GO:0044459	plasma membrane part	87	JY_1-10k_transcript/11009,JY_1-10k_transcript/43972,JY_1-10k_transcript/47191,JY_1-10k_transcript/45317,JY_1-10k_transcript/16504,JY_1-10k_transcript/327,JY_1-10k_transcript/18617,JY_1-10k_transcript/23618,JY_1-10k_transcript/46457,JY_1-10k_transcript/43308,JY_1-10k_transcript/21410,JY_1-10k_transcript/3050,JY_1-10k_transcript/37379,JY_1-10k_transcript/10850,JY_1-10k_transcript/16819,JY_1-10k_tra…
GO:0005575	Cellular Component	GO:0016020	membrane	GO:0005886	plasma membrane	GO:0044853	plasma membrane raft	1	JY_1-10k_transcript/47995
GO:0005575	Cellular Component	GO:0016020	membrane	GO:0005886	plasma membrane	GO:0031253	cell projection membrane	30	JY_1-10k_transcript/36194,JY_1-10k_transcript/31715,JY_1-10k_transcript/47191,JY_1-10k_transcript/50371,JY_1-10k_transcript/45834,JY_1-10k_transcript/50057,JY_1-10k_transcript/49362,JY_1-10k_transcript/54470,JY_1-10k_transcript/52015,JY_1-10k_transcript/53238,JY_1-10k_transcript/21410,JY_1-10k_transcript/43199,JY_1-10k_transcript/53151,JY_1-10k_transcript/52778,JY_1-10k_transcript/50372,JY_1-10k_…
GO:0005575	Cellular Component	GO:0016020	membrane	GO:0005886	plasma membrane	GO:0042383	sarcolemma	1	JY_1-10k_transcript/18422
GO:0005575	Cellular Component	GO:0016020	membrane	GO:0098552	side of membrane	GO:0098576	lumenal side of membrane	1	JY_1-10k_transcript/23618
GO:0005575	Cellular Component	GO:0016020	membrane	GO:0098552	side of membrane	GO:0098562	cytoplasmic side of membrane	4	JY_1-10k_transcript/37901,JY_1-10k_transcript/51549,JY_1-10k_transcript/48918,JY_1-10k_transcript/45565
GO:0005575	Cellular Component	GO:0044421	extracellular region part	GO:0043230	extracellular organelle	GO:0065010	extracellular membrane-bounded organelle	502	JY_1-10k_transcript/52273,JY_1-10k_transcript/11678,JY_1-10k_transcript/53102,JY_1-10k_transcript/52693,JY_1-10k_transcript/2359,JY_1-10k_transcript/44357,JY_1-10k_transcript/32540,JY_1-10k_transcript/4091,JY_1-10k_transcript/55164,JY_1-10k_transcript/53122,JY_1-10k_transcript/23628,JY_1-10k_transcript/30534,JY_1-10k_transcript/34659,JY_1-10k_transcript/13357,JY_1-10k_transcript/13447,JY_1-10k_tr…
GO:0005575	Cellular Component	GO:0044421	extracellular region part	GO:0043230	extracellular organelle	GO:1903561	extracellular vesicle	502	JY_1-10k_transcript/52273,JY_1-10k_transcript/11678,JY_1-10k_transcript/53102,JY_1-10k_transcript/52693,JY_1-10k_transcript/2359,JY_1-10k_transcript/44357,JY_1-10k_transcript/32540,JY_1-10k_transcript/4091,JY_1-10k_transcript/55164,JY_1-10k_transcript/53122,JY_1-10k_transcript/23628,JY_1-10k_transcript/30534,JY_1-10k_transcript/34659,JY_1-10k_transcript/13357,JY_1-10k_transcript/13447,JY_1-10k_tr…
GO:0005575	Cellular Component	GO:0044217	other organism part	GO:0033643	host cell part	GO:0043656	intracellular region of host	3	JY_1-10k_transcript/41801,JY_1-10k_transcript/42515,JY_1-10k_transcript/35798
GO:0005575	Cellular Component	GO:0044217	other organism part	GO:0033643	host cell part	GO:0033646	host intracellular part	3	JY_1-10k_transcript/41801,JY_1-10k_transcript/42515,JY_1-10k_transcript/35798
GO:0005575	Cellular Component	GO:0044217	other organism part	GO:0044216	other organism cell	GO:0043657	host cell	3	JY_1-10k_transcript/41801,JY_1-10k_transcript/42515,JY_1-10k_transcript/35798
GO:0005575	Cellular Component	GO:0030054	cell junction	GO:0030055	cell-substrate junction	GO:0005924	cell-substrate adherens junction	110	JY_1-10k_transcript/11678,JY_1-10k_transcript/40254,JY_1-10k_transcript/7493,JY_1-10k_transcript/53032,JY_1-10k_transcript/51963,JY_1-10k_transcript/25271,JY_1-10k_transcript/23618,JY_1-10k_transcript/55169,JY_1-10k_transcript/47683,JY_1-10k_transcript/53345,JY_1-10k_transcript/55058,JY_1-10k_transcript/51218,JY_1-10k_transcript/55436,JY_1-10k_transcript/47620,JY_1-10k_transcript/42867,JY_1-10k_t…
GO:0005575	Cellular Component	GO:0030054	cell junction	GO:0005911	cell-cell junction	GO:0044291	cell-cell contact zone	1	JY_1-10k_transcript/18422
GO:0005575	Cellular Component	GO:0030054	cell junction	GO:0070161	anchoring junction	GO:0005912	adherens junction	123	JY_1-10k_transcript/11678,JY_1-10k_transcript/44357,JY_1-10k_transcript/40254,JY_1-10k_transcript/7493,JY_1-10k_transcript/53032,JY_1-10k_transcript/51963,JY_1-10k_transcript/25271,JY_1-10k_transcript/23618,JY_1-10k_transcript/55169,JY_1-10k_transcript/47683,JY_1-10k_transcript/53345,JY_1-10k_transcript/46457,JY_1-10k_transcript/55058,JY_1-10k_transcript/51218,JY_1-10k_transcript/55436,JY_1-10k_t…
GO:0005575	Cellular Component	GO:0019012	virion	GO:0044423	virion part	GO:0019028	viral capsid	32	JY_1-10k_transcript/248,JY_1-10k_transcript/39544,JY_1-10k_transcript/23765,JY_1-10k_transcript/45007,JY_1-10k_transcript/39307,JY_1-10k_transcript/13211,JY_1-10k_transcript/54931,JY_1-10k_transcript/50753,JY_1-10k_transcript/54264,JY_1-10k_transcript/26655,JY_1-10k_transcript/54120,JY_1-10k_transcript/52659,JY_1-10k_transcript/37520,JY_1-10k_transcript/29521,JY_1-10k_transcript/52832,JY_1-10k_tr…
GO:0005575	Cellular Component	GO:0032991	macromolecular complex	GO:0000785	chromatin	GO:0000791	euchromatin	5	JY_1-10k_transcript/42180,JY_1-10k_transcript/10805,JY_1-10k_transcript/28221,JY_1-10k_transcript/11830,JY_1-10k_transcript/19509
GO:0005575	Cellular Component	GO:0032991	macromolecular complex	GO:0000785	chromatin	GO:0000792	heterochromatin	12	JY_1-10k_transcript/32343,JY_1-10k_transcript/52463,JY_1-10k_transcript/17407,JY_1-10k_transcript/48008,JY_1-10k_transcript/40369,JY_1-10k_transcript/15710,JY_1-10k_transcript/49354,JY_1-10k_transcript/54802,JY_1-10k_transcript/50364,JY_1-10k_transcript/41072,JY_1-10k_transcript/53427,JY_1-10k_transcript/49275
GO:0005575	Cellular Component	GO:0032991	macromolecular complex	GO:0000785	chromatin	GO:0000790	nuclear chromatin	46	JY_1-10k_transcript/52814,JY_1-10k_transcript/24821,JY_1-10k_transcript/47064,JY_1-10k_transcript/52156,JY_1-10k_transcript/10805,JY_1-10k_transcript/30004,JY_1-10k_transcript/53594,JY_1-10k_transcript/52161,JY_1-10k_transcript/51736,JY_1-10k_transcript/54802,JY_1-10k_transcript/52681,JY_1-10k_transcript/38786,JY_1-10k_transcript/27583,JY_1-10k_transcript/54242,JY_1-10k_transcript/27990,JY_1-10k_…
GO:0005575	Cellular Component	GO:0032991	macromolecular complex	GO:0000785	chromatin	GO:0000786	nucleosome	14	JY_1-10k_transcript/53287,JY_1-10k_transcript/52814,JY_1-10k_transcript/49463,JY_1-10k_transcript/53115,JY_1-10k_transcript/52156,JY_1-10k_transcript/51642,JY_1-10k_transcript/53594,JY_1-10k_transcript/53292,JY_1-10k_transcript/51736,JY_1-10k_transcript/52161,JY_1-10k_transcript/52681,JY_1-10k_transcript/54242,JY_1-10k_transcript/52417,JY_1-10k_transcript/53013
GO:0005575	Cellular Component	GO:0032991	macromolecular complex	GO:0030529	ribonucleoprotein complex	GO:0005840	ribosome	396	JY_1-10k_transcript/52797,JY_1-10k_transcript/35202,JY_1-10k_transcript/55131,JY_1-10k_transcript/54803,JY_1-10k_transcript/54280,JY_1-10k_transcript/51552,JY_1-10k_transcript/53137,JY_1-10k_transcript/53326,JY_1-10k_transcript/46920,JY_1-10k_transcript/34941,JY_1-10k_transcript/55221,JY_1-10k_transcript/49122,JY_1-10k_transcript/52578,JY_1-10k_transcript/50646,JY_1-10k_transcript/47975,JY_1-10k_…
GO:0005575	Cellular Component	GO:0032991	macromolecular complex	GO:0030529	ribonucleoprotein complex	GO:0005681	spliceosomal complex	130	JY_1-10k_transcript/5188,JY_1-10k_transcript/248,JY_1-10k_transcript/11678,JY_1-10k_transcript/24492,JY_1-10k_transcript/771,JY_1-10k_transcript/26260,JY_1-10k_transcript/10143,JY_1-10k_transcript/5857,JY_1-10k_transcript/25005,JY_1-10k_transcript/54305,JY_1-10k_transcript/24628,JY_1-10k_transcript/24571,JY_1-10k_transcript/10431,JY_1-10k_transcript/47620,JY_1-10k_transcript/54120,JY_1-10k_transc…
GO:0005575	Cellular Component	GO:0032991	macromolecular complex	GO:0030529	ribonucleoprotein complex	GO:0030684	preribosome	66	JY_1-10k_transcript/51388,JY_1-10k_transcript/46267,JY_1-10k_transcript/35166,JY_1-10k_transcript/32226,JY_1-10k_transcript/45305,JY_1-10k_transcript/43547,JY_1-10k_transcript/47486,JY_1-10k_transcript/34926,JY_1-10k_transcript/35002,JY_1-10k_transcript/44500,JY_1-10k_transcript/41104,JY_1-10k_transcript/37769,JY_1-10k_transcript/37758,JY_1-10k_transcript/54805,JY_1-10k_transcript/37520,JY_1-10k_…
GO:0005575	Cellular Component	GO:0032991	macromolecular complex	GO:0030529	ribonucleoprotein complex	GO:0005732	small nucleolar ribonucleoprotein complex	23	JY_1-10k_transcript/51388,JY_1-10k_transcript/21883,JY_1-10k_transcript/35166,JY_1-10k_transcript/15843,JY_1-10k_transcript/49610,JY_1-10k_transcript/47377,JY_1-10k_transcript/43547,JY_1-10k_transcript/37489,JY_1-10k_transcript/13211,JY_1-10k_transcript/23813,JY_1-10k_transcript/25931,JY_1-10k_transcript/52500,JY_1-10k_transcript/51846,JY_1-10k_transcript/32801,JY_1-10k_transcript/54931,JY_1-10k_…
GO:0005575	Cellular Component	GO:0032991	macromolecular complex	GO:0030529	ribonucleoprotein complex	GO:0070992	translation initiation complex	3	JY_1-10k_transcript/54851,JY_1-10k_transcript/54889,JY_1-10k_transcript/55359
GO:0005575	Cellular Component	GO:0032991	macromolecular complex	GO:0030529	ribonucleoprotein complex	GO:0044391	ribosomal subunit	392	JY_1-10k_transcript/52797,JY_1-10k_transcript/35202,JY_1-10k_transcript/55131,JY_1-10k_transcript/54803,JY_1-10k_transcript/54280,JY_1-10k_transcript/51552,JY_1-10k_transcript/53137,JY_1-10k_transcript/53326,JY_1-10k_transcript/46920,JY_1-10k_transcript/34941,JY_1-10k_transcript/55221,JY_1-10k_transcript/49122,JY_1-10k_transcript/52578,JY_1-10k_transcript/50646,JY_1-10k_transcript/47975,JY_1-10k_…
GO:0005575	Cellular Component	GO:0032991	macromolecular complex	GO:0030529	ribonucleoprotein complex	GO:0070993	translation preinitiation complex	3	JY_1-10k_transcript/53038,JY_1-10k_transcript/49596,JY_1-10k_transcript/50179
GO:0005575	Cellular Component	GO:0032991	macromolecular complex	GO:0030529	ribonucleoprotein complex	GO:0035770	ribonucleoprotein granule	67	JY_1-10k_transcript/45177,JY_1-10k_transcript/11678,JY_1-10k_transcript/48921,JY_1-10k_transcript/42910,JY_1-10k_transcript/54223,JY_1-10k_transcript/45176,JY_1-10k_transcript/854,JY_1-10k_transcript/2272,JY_1-10k_transcript/47620,JY_1-10k_transcript/25425,JY_1-10k_transcript/45347,JY_1-10k_transcript/33795,JY_1-10k_transcript/41324,JY_1-10k_transcript/13991,JY_1-10k_transcript/24180,JY_1-10k_tra…
GO:0005575	Cellular Component	GO:0032991	macromolecular complex	GO:0030529	ribonucleoprotein complex	GO:0031332	RNAi effector complex	3	JY_1-10k_transcript/2272,JY_1-10k_transcript/49082,JY_1-10k_transcript/35201
GO:0005575	Cellular Component	GO:0032991	macromolecular complex	GO:0030529	ribonucleoprotein complex	GO:0030532	small nuclear ribonucleoprotein complex	82	JY_1-10k_transcript/5188,JY_1-10k_transcript/51388,JY_1-10k_transcript/248,JY_1-10k_transcript/25581,JY_1-10k_transcript/771,JY_1-10k_transcript/14256,JY_1-10k_transcript/10143,JY_1-10k_transcript/5857,JY_1-10k_transcript/34659,JY_1-10k_transcript/54223,JY_1-10k_transcript/24628,JY_1-10k_transcript/20300,JY_1-10k_transcript/24571,JY_1-10k_transcript/206,JY_1-10k_transcript/54120,JY_1-10k_transcri…
GO:0005575	Cellular Component	GO:0032991	macromolecular complex	GO:0030529	ribonucleoprotein complex	GO:0005844	polysome	3	JY_1-10k_transcript/35606,JY_1-10k_transcript/37594,JY_1-10k_transcript/7501
GO:0005575	Cellular Component	GO:0032991	macromolecular complex	GO:0043234	protein complex	GO:0044815	DNA packaging complex	34	JY_1-10k_transcript/52814,JY_1-10k_transcript/52156,JY_1-10k_transcript/53153,JY_1-10k_transcript/53594,JY_1-10k_transcript/52161,JY_1-10k_transcript/51736,JY_1-10k_transcript/53122,JY_1-10k_transcript/52681,JY_1-10k_transcript/54242,JY_1-10k_transcript/49696,JY_1-10k_transcript/53399,JY_1-10k_transcript/52148,JY_1-10k_transcript/53540,JY_1-10k_transcript/52656,JY_1-10k_transcript/54510,JY_1-10k_…
GO:0005575	Cellular Component	GO:0032991	macromolecular complex	GO:0043234	protein complex	GO:0045239	tricarboxylic acid cycle enzyme complex	8	JY_1-10k_transcript/12280,JY_1-10k_transcript/44097,JY_1-10k_transcript/32059,JY_1-10k_transcript/36685,JY_1-10k_transcript/21751,JY_1-10k_transcript/35825,JY_1-10k_transcript/31663,JY_1-10k_transcript/34925
GO:0005575	Cellular Component	GO:0032991	macromolecular complex	GO:0043234	protein complex	GO:0005852	eukaryotic translation initiation factor 3 complex	3	JY_1-10k_transcript/38538,JY_1-10k_transcript/3437,JY_1-10k_transcript/9436
GO:0005575	Cellular Component	GO:0032991	macromolecular complex	GO:0043234	protein complex	GO:1990351	transporter complex	14	JY_1-10k_transcript/35751,JY_1-10k_transcript/54594,JY_1-10k_transcript/37901,JY_1-10k_transcript/26634,JY_1-10k_transcript/48918,JY_1-10k_transcript/50010,JY_1-10k_transcript/18422,JY_1-10k_transcript/15698,JY_1-10k_transcript/22388,JY_1-10k_transcript/23618,JY_1-10k_transcript/37067,JY_1-10k_transcript/15542,JY_1-10k_transcript/49948,JY_1-10k_transcript/37530
GO:0005575	Cellular Component	GO:0032991	macromolecular complex	GO:0043234	protein complex	GO:0005667	transcription factor complex	16	JY_1-10k_transcript/44542,JY_1-10k_transcript/44826,JY_1-10k_transcript/8670,JY_1-10k_transcript/43552,JY_1-10k_transcript/23194,JY_1-10k_transcript/53288,JY_1-10k_transcript/43830,JY_1-10k_transcript/23419,JY_1-10k_transcript/42180,JY_1-10k_transcript/42588,JY_1-10k_transcript/49602,JY_1-10k_transcript/18501,JY_1-10k_transcript/22007,JY_1-10k_transcript/24790,JY_1-10k_transcript/52571,JY_1-10k_t…
GO:0005575	Cellular Component	GO:0032991	macromolecular complex	GO:0043234	protein complex	GO:0005849	mRNA cleavage factor complex	2	JY_1-10k_transcript/48776,JY_1-10k_transcript/33672
GO:0005575	Cellular Component	GO:0032991	macromolecular complex	GO:0043234	protein complex	GO:0008278	cohesin complex	1	JY_1-10k_transcript/45335
GO:0005575	Cellular Component	GO:0032991	macromolecular complex	GO:0043234	protein complex	GO:0000178	exosome (RNase complex)	2	JY_1-10k_transcript/50298,JY_1-10k_transcript/3632
GO:0005575	Cellular Component	GO:0032991	macromolecular complex	GO:0043234	protein complex	GO:0070603	SWI/SNF superfamily-type complex	36	JY_1-10k_transcript/7245,JY_1-10k_transcript/24821,JY_1-10k_transcript/47064,JY_1-10k_transcript/30004,JY_1-10k_transcript/38786,JY_1-10k_transcript/27583,JY_1-10k_transcript/27990,JY_1-10k_transcript/23345,JY_1-10k_transcript/24904,JY_1-10k_transcript/9487,JY_1-10k_transcript/43431,JY_1-10k_transcript/2063,JY_1-10k_transcript/14097,JY_1-10k_transcript/23424,JY_1-10k_transcript/49022,JY_1-10k_tra…
GO:0005575	Cellular Component	GO:0032991	macromolecular complex	GO:0043234	protein complex	GO:0043235	receptor complex	2	JY_1-10k_transcript/31715,JY_1-10k_transcript/16653
GO:0005575	Cellular Component	GO:0032991	macromolecular complex	GO:0043234	protein complex	GO:1990391	DNA repair complex	2	JY_1-10k_transcript/34064,JY_1-10k_transcript/36064
GO:0005575	Cellular Component	GO:0032991	macromolecular complex	GO:0043234	protein complex	GO:0005875	microtubule associated complex	8	JY_1-10k_transcript/12112,JY_1-10k_transcript/4309,JY_1-10k_transcript/36240,JY_1-10k_transcript/6524,JY_1-10k_transcript/2433,JY_1-10k_transcript/8621,JY_1-10k_transcript/27958,JY_1-10k_transcript/43402
GO:0005575	Cellular Component	GO:0032991	macromolecular complex	GO:0043234	protein complex	GO:0005882	intermediate filament	9	JY_1-10k_transcript/45435,JY_1-10k_transcript/44536,JY_1-10k_transcript/38474,JY_1-10k_transcript/15138,JY_1-10k_transcript/40349,JY_1-10k_transcript/50165,JY_1-10k_transcript/16349,JY_1-10k_transcript/48949,JY_1-10k_transcript/41254
GO:0005575	Cellular Component	GO:0032991	macromolecular complex	GO:0043234	protein complex	GO:0098796	membrane protein complex	265	JY_1-10k_transcript/2359,JY_1-10k_transcript/32540,JY_1-10k_transcript/1385,JY_1-10k_transcript/4091,JY_1-10k_transcript/8934,JY_1-10k_transcript/48054,JY_1-10k_transcript/48545,JY_1-10k_transcript/46719,JY_1-10k_transcript/47280,JY_1-10k_transcript/10851,JY_1-10k_transcript/43952,JY_1-10k_transcript/18893,JY_1-10k_transcript/15885,JY_1-10k_transcript/4381,JY_1-10k_transcript/1454,JY_1-10k_transc…
GO:0005575	Cellular Component	GO:0032991	macromolecular complex	GO:0043234	protein complex	GO:0005839	proteasome core complex	16	JY_1-10k_transcript/45177,JY_1-10k_transcript/42016,JY_1-10k_transcript/26025,JY_1-10k_transcript/54799,JY_1-10k_transcript/44256,JY_1-10k_transcript/44172,JY_1-10k_transcript/40087,JY_1-10k_transcript/46331,JY_1-10k_transcript/45176,JY_1-10k_transcript/45959,JY_1-10k_transcript/45515,JY_1-10k_transcript/46161,JY_1-10k_transcript/42692,JY_1-10k_transcript/40389,JY_1-10k_transcript/43921,JY_1-10k_…
GO:0005575	Cellular Component	GO:0032991	macromolecular complex	GO:0043234	protein complex	GO:0031519	PcG protein complex	8	JY_1-10k_transcript/24821,JY_1-10k_transcript/49022,JY_1-10k_transcript/3900,JY_1-10k_transcript/35838,JY_1-10k_transcript/28978,JY_1-10k_transcript/43431,JY_1-10k_transcript/27583,JY_1-10k_transcript/43458
GO:0005575	Cellular Component	GO:0032991	macromolecular complex	GO:0043234	protein complex	GO:0000776	kinetochore	9	JY_1-10k_transcript/48411,JY_1-10k_transcript/44954,JY_1-10k_transcript/34999,JY_1-10k_transcript/54241,JY_1-10k_transcript/44572,JY_1-10k_transcript/46953,JY_1-10k_transcript/32930,JY_1-10k_transcript/52692,JY_1-10k_transcript/35601
GO:0005575	Cellular Component	GO:0032991	macromolecular complex	GO:0043234	protein complex	GO:0000502	proteasome complex	77	JY_1-10k_transcript/45177,JY_1-10k_transcript/26025,JY_1-10k_transcript/48562,JY_1-10k_transcript/48921,JY_1-10k_transcript/26141,JY_1-10k_transcript/40087,JY_1-10k_transcript/43190,JY_1-10k_transcript/42910,JY_1-10k_transcript/45176,JY_1-10k_transcript/45959,JY_1-10k_transcript/41342,JY_1-10k_transcript/46565,JY_1-10k_transcript/52420,JY_1-10k_transcript/40389,JY_1-10k_transcript/29277,JY_1-10k_…
GO:0005575	Cellular Component	GO:0032991	macromolecular complex	GO:0043234	protein complex	GO:0045251	electron transfer flavoprotein complex	2	JY_1-10k_transcript/41516,JY_1-10k_transcript/16274
GO:0005575	Cellular Component	GO:0032991	macromolecular complex	GO:0043234	protein complex	GO:0031371	ubiquitin conjugating enzyme complex	9	JY_1-10k_transcript/51057,JY_1-10k_transcript/50329,JY_1-10k_transcript/52463,JY_1-10k_transcript/50486,JY_1-10k_transcript/48008,JY_1-10k_transcript/49354,JY_1-10k_transcript/50364,JY_1-10k_transcript/53427,JY_1-10k_transcript/49275
GO:0005575	Cellular Component	GO:0032991	macromolecular complex	GO:0043234	protein complex	GO:0070069	cytochrome complex	7	JY_1-10k_transcript/35751,JY_1-10k_transcript/22388,JY_1-10k_transcript/15698,JY_1-10k_transcript/55074,JY_1-10k_transcript/37067,JY_1-10k_transcript/48073,JY_1-10k_transcript/37530
GO:0005575	Cellular Component	GO:0032991	macromolecular complex	GO:0043234	protein complex	GO:0000347	THO complex	1	JY_1-10k_transcript/38720
GO:0005575	Cellular Component	GO:0032991	macromolecular complex	GO:0043234	protein complex	GO:0008023	transcription elongation factor complex	2	JY_1-10k_transcript/13580,JY_1-10k_transcript/13064
GO:0005575	Cellular Component	GO:0032991	macromolecular complex	GO:0043234	protein complex	GO:0034518	RNA cap binding complex	4	JY_1-10k_transcript/42656,JY_1-10k_transcript/49082,JY_1-10k_transcript/43503,JY_1-10k_transcript/44848
GO:0005575	Cellular Component	GO:0032991	macromolecular complex	GO:0043234	protein complex	GO:0030014	CCR4-NOT complex	3	JY_1-10k_transcript/34079,JY_1-10k_transcript/38597,JY_1-10k_transcript/40440
GO:0005575	Cellular Component	GO:0032991	macromolecular complex	GO:0043234	protein complex	GO:0005874	microtubule	30	JY_1-10k_transcript/52273,JY_1-10k_transcript/8225,JY_1-10k_transcript/54594,JY_1-10k_transcript/53116,JY_1-10k_transcript/40568,JY_1-10k_transcript/40719,JY_1-10k_transcript/17647,JY_1-10k_transcript/34018,JY_1-10k_transcript/32507,JY_1-10k_transcript/7317,JY_1-10k_transcript/36240,JY_1-10k_transcript/31225,JY_1-10k_transcript/8621,JY_1-10k_transcript/19479,JY_1-10k_transcript/34126,JY_1-10k_tra…
GO:0005575	Cellular Component	GO:0032991	macromolecular complex	GO:0043234	protein complex	GO:0005838	proteasome regulatory particle	42	JY_1-10k_transcript/48562,JY_1-10k_transcript/26141,JY_1-10k_transcript/43190,JY_1-10k_transcript/14372,JY_1-10k_transcript/33632,JY_1-10k_transcript/49529,JY_1-10k_transcript/26958,JY_1-10k_transcript/41342,JY_1-10k_transcript/43552,JY_1-10k_transcript/29407,JY_1-10k_transcript/35969,JY_1-10k_transcript/52420,JY_1-10k_transcript/27349,JY_1-10k_transcript/29277,JY_1-10k_transcript/32050,JY_1-10k_…
GO:0005575	Cellular Component	GO:0032991	macromolecular complex	GO:0043234	protein complex	GO:0098798	mitochondrial protein complex	68	JY_1-10k_transcript/41981,JY_1-10k_transcript/2359,JY_1-10k_transcript/32540,JY_1-10k_transcript/13629,JY_1-10k_transcript/36685,JY_1-10k_transcript/37863,JY_1-10k_transcript/17534,JY_1-10k_transcript/49835,JY_1-10k_transcript/22388,JY_1-10k_transcript/15698,JY_1-10k_transcript/21964,JY_1-10k_transcript/44097,JY_1-10k_transcript/32059,JY_1-10k_transcript/10851,JY_1-10k_transcript/2085,JY_1-10k_tr…
GO:0005575	Cellular Component	GO:0032991	macromolecular complex	GO:0043234	protein complex	GO:0017053	transcriptional repressor complex	15	JY_1-10k_transcript/24821,JY_1-10k_transcript/23424,JY_1-10k_transcript/49022,JY_1-10k_transcript/23345,JY_1-10k_transcript/35838,JY_1-10k_transcript/30004,JY_1-10k_transcript/39259,JY_1-10k_transcript/28978,JY_1-10k_transcript/26609,JY_1-10k_transcript/9487,JY_1-10k_transcript/37866,JY_1-10k_transcript/52265,JY_1-10k_transcript/24654,JY_1-10k_transcript/27583,JY_1-10k_transcript/27990
GO:0005575	Cellular Component	GO:0032991	macromolecular complex	GO:0043234	protein complex	GO:1902494	catalytic complex	345	JY_1-10k_transcript/26197,JY_1-10k_transcript/23194,JY_1-10k_transcript/26203,JY_1-10k_transcript/23628,JY_1-10k_transcript/53792,JY_1-10k_transcript/48054,JY_1-10k_transcript/28545,JY_1-10k_transcript/1450,JY_1-10k_transcript/10361,JY_1-10k_transcript/53050,JY_1-10k_transcript/49275,JY_1-10k_transcript/54423,JY_1-10k_transcript/38652,JY_1-10k_transcript/19069,JY_1-10k_transcript/7423,JY_1-10k_tr…
GO:0005575	Cellular Component	GO:0032991	macromolecular complex	GO:0043234	protein complex	GO:0022624	proteasome accessory complex	47	JY_1-10k_transcript/48562,JY_1-10k_transcript/26141,JY_1-10k_transcript/43190,JY_1-10k_transcript/14372,JY_1-10k_transcript/33632,JY_1-10k_transcript/49529,JY_1-10k_transcript/26958,JY_1-10k_transcript/41342,JY_1-10k_transcript/43552,JY_1-10k_transcript/29407,JY_1-10k_transcript/46565,JY_1-10k_transcript/35969,JY_1-10k_transcript/52420,JY_1-10k_transcript/32050,JY_1-10k_transcript/27349,JY_1-10k_…
GO:0005575	Cellular Component	GO:0032991	macromolecular complex	GO:0043234	protein complex	GO:0000346	transcription export complex	1	JY_1-10k_transcript/38720
GO:0005575	Cellular Component	GO:0032991	macromolecular complex	GO:0032993	protein-DNA complex	GO:0000786	nucleosome	14	JY_1-10k_transcript/53287,JY_1-10k_transcript/52814,JY_1-10k_transcript/49463,JY_1-10k_transcript/53115,JY_1-10k_transcript/52156,JY_1-10k_transcript/51642,JY_1-10k_transcript/53594,JY_1-10k_transcript/53292,JY_1-10k_transcript/51736,JY_1-10k_transcript/52161,JY_1-10k_transcript/52681,JY_1-10k_transcript/54242,JY_1-10k_transcript/52417,JY_1-10k_transcript/53013
GO:0005575	Cellular Component	GO:0032991	macromolecular complex	GO:0032993	protein-DNA complex	GO:0030894	replisome	6	JY_1-10k_transcript/42275,JY_1-10k_transcript/41111,JY_1-10k_transcript/32654,JY_1-10k_transcript/1915,JY_1-10k_transcript/10758,JY_1-10k_transcript/32818
GO:0005575	Cellular Component	GO:0005623	cell	GO:0044464	cell part	GO:0008287	protein serine/threonine phosphatase complex	19	JY_1-10k_transcript/29528,JY_1-10k_transcript/40104,JY_1-10k_transcript/16077,JY_1-10k_transcript/29081,JY_1-10k_transcript/33886,JY_1-10k_transcript/27180,JY_1-10k_transcript/38003,JY_1-10k_transcript/42296,JY_1-10k_transcript/37728,JY_1-10k_transcript/34999,JY_1-10k_transcript/38510,JY_1-10k_transcript/26518,JY_1-10k_transcript/35417,JY_1-10k_transcript/34319,JY_1-10k_transcript/46329,JY_1-10k_…
GO:0005575	Cellular Component	GO:0005623	cell	GO:0044464	cell part	GO:0032155	cell division site part	14	JY_1-10k_transcript/52273,JY_1-10k_transcript/34999,JY_1-10k_transcript/53116,JY_1-10k_transcript/47224,JY_1-10k_transcript/40568,JY_1-10k_transcript/4889,JY_1-10k_transcript/46159,JY_1-10k_transcript/46940,JY_1-10k_transcript/32930,JY_1-10k_transcript/45837,JY_1-10k_transcript/43496,JY_1-10k_transcript/43885,JY_1-10k_transcript/45650,JY_1-10k_transcript/35601
GO:0005575	Cellular Component	GO:0005623	cell	GO:0044464	cell part	GO:0005622	intracellular	4715	JY_1-10k_transcript/55164,JY_1-10k_transcript/12490,JY_1-10k_transcript/52161,JY_1-10k_transcript/55478,JY_1-10k_transcript/26203,JY_1-10k_transcript/15652,JY_1-10k_transcript/6065,JY_1-10k_transcript/54931,JY_1-10k_transcript/48753,JY_1-10k_transcript/52166,JY_1-10k_transcript/35136,JY_1-10k_transcript/45960,JY_1-10k_transcript/29277,JY_1-10k_transcript/10810,JY_1-10k_transcript/49772,JY_1-10k_t…
ipt/9613,JY_1-10k_transcript/8377,JY_1-10k_transcript/35544,JY_1-10k_transcript/53773,JY_1-10k_transcript/33005,JY_1-10k_transcript/46405,JY_1-10k_transcript/38198,JY_1-10k_transcript/11846,JY_1-10k_transcript/32248,JY_1-10k_transcript/49781,JY_1-10k_transcript/15294,JY_1-10k_transcript/12457,JY_1-10k_transcript/17496,JY_1-10k_transcript/47112,JY_1-10k_transcript/4042,JY_1-10k_transcript/21751,JY…
nscript/4763,JY_1-10k_transcript/25632,JY_1-10k_transcript/14936,JY_1-10k_transcript/1064,JY_1-10k_transcript/18145,JY_1-10k_transcript/34641,JY_1-10k_transcript/4714,JY_1-10k_transcript/43452,JY_1-10k_transcript/16686,JY_1-10k_transcript/32159,JY_1-10k_transcript/18307,JY_1-10k_transcript/733,JY_1-10k_transcript/12255,JY_1-10k_transcript/17857,JY_1-10k_transcript/29532,JY_1-10k_transcript/33577,…
/12835,JY_1-10k_transcript/46834,JY_1-10k_transcript/53339,JY_1-10k_transcript/2713,JY_1-10k_transcript/51528,JY_1-10k_transcript/49518,JY_1-10k_transcript/9137,JY_1-10k_transcript/9770,JY_1-10k_transcript/1283,JY_1-10k_transcript/29282,JY_1-10k_transcript/39810,JY_1-10k_transcript/54223,JY_1-10k_transcript/54081,JY_1-10k_transcript/9930,JY_1-10k_transcript/37148,JY_1-10k_transcript/502,JY_1-10k_…
GO:0005575	Cellular Component	GO:0005623	cell	GO:0044464	cell part	GO:0097458	neuron part	115	JY_1-10k_transcript/21134,JY_1-10k_transcript/11678,JY_1-10k_transcript/40180,JY_1-10k_transcript/5015,JY_1-10k_transcript/45317,JY_1-10k_transcript/24443,JY_1-10k_transcript/53966,JY_1-10k_transcript/44357,JY_1-10k_transcript/42235,JY_1-10k_transcript/9391,JY_1-10k_transcript/46375,JY_1-10k_transcript/7560,JY_1-10k_transcript/25271,JY_1-10k_transcript/34259,JY_1-10k_transcript/23618,JY_1-10k_tra…
GO:0005575	Cellular Component	GO:0005623	cell	GO:0044464	cell part	GO:0045177	apical part of cell	24	JY_1-10k_transcript/36194,JY_1-10k_transcript/31715,JY_1-10k_transcript/11009,JY_1-10k_transcript/47606,JY_1-10k_transcript/1531,JY_1-10k_transcript/24624,JY_1-10k_transcript/50371,JY_1-10k_transcript/45834,JY_1-10k_transcript/50057,JY_1-10k_transcript/18617,JY_1-10k_transcript/21410,JY_1-10k_transcript/37379,JY_1-10k_transcript/40520,JY_1-10k_transcript/6131,JY_1-10k_transcript/43509,JY_1-10k_tr…
GO:0005575	Cellular Component	GO:0005623	cell	GO:0044464	cell part	GO:0031252	cell leading edge	24	JY_1-10k_transcript/47191,JY_1-10k_transcript/50371,JY_1-10k_transcript/50057,JY_1-10k_transcript/53546,JY_1-10k_transcript/51963,JY_1-10k_transcript/49362,JY_1-10k_transcript/54470,JY_1-10k_transcript/52015,JY_1-10k_transcript/53238,JY_1-10k_transcript/43199,JY_1-10k_transcript/53151,JY_1-10k_transcript/52778,JY_1-10k_transcript/50372,JY_1-10k_transcript/865,JY_1-10k_transcript/31571,JY_1-10k_tr…
GO:0005575	Cellular Component	GO:0005623	cell	GO:0044464	cell part	GO:0042995	cell projection	144	JY_1-10k_transcript/21134,JY_1-10k_transcript/11678,JY_1-10k_transcript/47191,JY_1-10k_transcript/24443,JY_1-10k_transcript/19315,JY_1-10k_transcript/53966,JY_1-10k_transcript/42235,JY_1-10k_transcript/46375,JY_1-10k_transcript/39972,JY_1-10k_transcript/34259,JY_1-10k_transcript/34659,JY_1-10k_transcript/19422,JY_1-10k_transcript/46159,JY_1-10k_transcript/42515,JY_1-10k_transcript/32930,JY_1-10k_…
GO:0005575	Cellular Component	GO:0005623	cell	GO:0044464	cell part	GO:0030496	midbody	1	JY_1-10k_transcript/9587
GO:0005575	Cellular Component	GO:0005623	cell	GO:0044464	cell part	GO:0030427	site of polarized growth	11	JY_1-10k_transcript/47828,JY_1-10k_transcript/26669,JY_1-10k_transcript/17376,JY_1-10k_transcript/46375,JY_1-10k_transcript/41452,JY_1-10k_transcript/16209,JY_1-10k_transcript/16505,JY_1-10k_transcript/23857,JY_1-10k_transcript/40136,JY_1-10k_transcript/51032,JY_1-10k_transcript/16657
GO:0005575	Cellular Component	GO:0005623	cell	GO:0044464	cell part	GO:0005886	plasma membrane	96	JY_1-10k_transcript/11009,JY_1-10k_transcript/43972,JY_1-10k_transcript/47191,JY_1-10k_transcript/45317,JY_1-10k_transcript/16504,JY_1-10k_transcript/327,JY_1-10k_transcript/20902,JY_1-10k_transcript/18617,JY_1-10k_transcript/23618,JY_1-10k_transcript/46457,JY_1-10k_transcript/43308,JY_1-10k_transcript/21410,JY_1-10k_transcript/3050,JY_1-10k_transcript/37379,JY_1-10k_transcript/10850,JY_1-10k_tra…
GO:0005575	Cellular Component	GO:0005623	cell	GO:0044464	cell part	GO:0098794	postsynapse	15	JY_1-10k_transcript/34999,JY_1-10k_transcript/26518,JY_1-10k_transcript/31571,JY_1-10k_transcript/33886,JY_1-10k_transcript/4313,JY_1-10k_transcript/18076,JY_1-10k_transcript/25271,JY_1-10k_transcript/38003,JY_1-10k_transcript/32930,JY_1-10k_transcript/42296,JY_1-10k_transcript/33703,JY_1-10k_transcript/16785,JY_1-10k_transcript/24576,JY_1-10k_transcript/47909,JY_1-10k_transcript/35601
GO:0005575	Cellular Component	GO:0005623	cell	GO:0044464	cell part	GO:1990204	oxidoreductase complex	35	JY_1-10k_transcript/5015,JY_1-10k_transcript/12425,JY_1-10k_transcript/31278,JY_1-10k_transcript/35003,JY_1-10k_transcript/31663,JY_1-10k_transcript/22388,JY_1-10k_transcript/15698,JY_1-10k_transcript/1450,JY_1-10k_transcript/21964,JY_1-10k_transcript/44097,JY_1-10k_transcript/10851,JY_1-10k_transcript/8552,JY_1-10k_transcript/15885,JY_1-10k_transcript/47994,JY_1-10k_transcript/37067,JY_1-10k_tra…
GO:0005575	Cellular Component	GO:0005623	cell	GO:0044464	cell part	GO:0031975	envelope	193	JY_1-10k_transcript/15457,JY_1-10k_transcript/53102,JY_1-10k_transcript/5015,JY_1-10k_transcript/14083,JY_1-10k_transcript/2359,JY_1-10k_transcript/32540,JY_1-10k_transcript/17534,JY_1-10k_transcript/52583,JY_1-10k_transcript/39972,JY_1-10k_transcript/15166,JY_1-10k_transcript/49835,JY_1-10k_transcript/40011,JY_1-10k_transcript/22388,JY_1-10k_transcript/3832,JY_1-10k_transcript/21964,JY_1-10k_tra…
GO:0005575	Cellular Component	GO:0005623	cell	GO:0044464	cell part	GO:0005905	coated pit	3	JY_1-10k_transcript/20544,JY_1-10k_transcript/45317,JY_1-10k_transcript/34708
GO:0005575	Cellular Component	GO:0005623	cell	GO:0044464	cell part	GO:0097223	sperm part	5	JY_1-10k_transcript/39972,JY_1-10k_transcript/32343,JY_1-10k_transcript/17407,JY_1-10k_transcript/15710,JY_1-10k_transcript/48151
GO:0005575	Cellular Component	GO:0005623	cell	GO:0044464	cell part	GO:0042175	nuclear outer membrane-endoplasmic reticulum membrane network	110	JY_1-10k_transcript/53109,JY_1-10k_transcript/54473,JY_1-10k_transcript/53102,JY_1-10k_transcript/53617,JY_1-10k_transcript/43994,JY_1-10k_transcript/33490,JY_1-10k_transcript/40895,JY_1-10k_transcript/26013,JY_1-10k_transcript/11326,JY_1-10k_transcript/48054,JY_1-10k_transcript/54791,JY_1-10k_transcript/32040,JY_1-10k_transcript/10559,JY_1-10k_transcript/19551,JY_1-10k_transcript/22514,JY_1-10k_…
GO:0005575	Cellular Component	GO:0005623	cell	GO:0044464	cell part	GO:0071944	cell periphery	324	JY_1-10k_transcript/38736,JY_1-10k_transcript/31042,JY_1-10k_transcript/2511,JY_1-10k_transcript/2359,JY_1-10k_transcript/44357,JY_1-10k_transcript/32540,JY_1-10k_transcript/4091,JY_1-10k_transcript/55164,JY_1-10k_transcript/327,JY_1-10k_transcript/21911,JY_1-10k_transcript/20902,JY_1-10k_transcript/6867,JY_1-10k_transcript/34259,JY_1-10k_transcript/10489,JY_1-10k_transcript/1450,JY_1-10k_transcr…
GO:0005575	Cellular Component	GO:0005623	cell	GO:0044464	cell part	GO:0044424	intracellular part	4319	JY_1-10k_transcript/55164,JY_1-10k_transcript/52161,JY_1-10k_transcript/55478,JY_1-10k_transcript/26203,JY_1-10k_transcript/15652,JY_1-10k_transcript/6065,JY_1-10k_transcript/54931,JY_1-10k_transcript/48753,JY_1-10k_transcript/52166,JY_1-10k_transcript/35136,JY_1-10k_transcript/29277,JY_1-10k_transcript/10810,JY_1-10k_transcript/49772,JY_1-10k_transcript/41642,JY_1-10k_transcript/40609,JY_1-10k_t…
ranscript/31328,JY_1-10k_transcript/35921,JY_1-10k_transcript/43885,JY_1-10k_transcript/21343,JY_1-10k_transcript/48771,JY_1-10k_transcript/48388,JY_1-10k_transcript/5051,JY_1-10k_transcript/38189,JY_1-10k_transcript/51356,JY_1-10k_transcript/49505,JY_1-10k_transcript/49790,JY_1-10k_transcript/18863,JY_1-10k_transcript/29576,JY_1-10k_transcript/4560,JY_1-10k_transcript/49569,JY_1-10k_transcript/5…
5,JY_1-10k_transcript/1329,JY_1-10k_transcript/12412,JY_1-10k_transcript/38566,JY_1-10k_transcript/12085,JY_1-10k_transcript/14052,JY_1-10k_transcript/16432,JY_1-10k_transcript/53804,JY_1-10k_transcript/2025,JY_1-10k_transcript/28697,JY_1-10k_transcript/1546,JY_1-10k_transcript/19302,JY_1-10k_transcript/50277,JY_1-10k_transcript/18540,JY_1-10k_transcript/42580,JY_1-10k_transcript/46545,JY_1-10k_t…
Y_1-10k_transcript/14083,JY_1-10k_transcript/36258,JY_1-10k_transcript/5497,JY_1-10k_transcript/25284,JY_1-10k_transcript/53326,JY_1-10k_transcript/43053,JY_1-10k_transcript/7401,JY_1-10k_transcript/19502,JY_1-10k_transcript/30887,JY_1-10k_transcript/55,JY_1-10k_transcript/42656,JY_1-10k_transcript/26483,JY_1-10k_transcript/47620,JY_1-10k_transcript/53502,JY_1-10k_transcript/15142,JY_1-10k_transc…
GO:0005575	Cellular Component	GO:0005623	cell	GO:0044464	cell part	GO:0097610	cell surface furrow	14	JY_1-10k_transcript/52273,JY_1-10k_transcript/34999,JY_1-10k_transcript/53116,JY_1-10k_transcript/47224,JY_1-10k_transcript/40568,JY_1-10k_transcript/4889,JY_1-10k_transcript/46159,JY_1-10k_transcript/46940,JY_1-10k_transcript/32930,JY_1-10k_transcript/45837,JY_1-10k_transcript/43496,JY_1-10k_transcript/43885,JY_1-10k_transcript/45650,JY_1-10k_transcript/35601
GO:0005575	Cellular Component	GO:0005623	cell	GO:0044464	cell part	GO:0032153	cell division site	14	JY_1-10k_transcript/52273,JY_1-10k_transcript/34999,JY_1-10k_transcript/53116,JY_1-10k_transcript/47224,JY_1-10k_transcript/40568,JY_1-10k_transcript/4889,JY_1-10k_transcript/46159,JY_1-10k_transcript/46940,JY_1-10k_transcript/32930,JY_1-10k_transcript/45837,JY_1-10k_transcript/43496,JY_1-10k_transcript/43885,JY_1-10k_transcript/45650,JY_1-10k_transcript/35601
GO:0005575	Cellular Component	GO:0005623	cell	GO:0044464	cell part	GO:0012505	endomembrane system	554	JY_1-10k_transcript/53109,JY_1-10k_transcript/11097,JY_1-10k_transcript/44357,JY_1-10k_transcript/1385,JY_1-10k_transcript/36258,JY_1-10k_transcript/55164,JY_1-10k_transcript/33490,JY_1-10k_transcript/16553,JY_1-10k_transcript/18218,JY_1-10k_transcript/54791,JY_1-10k_transcript/19551,JY_1-10k_transcript/49772,JY_1-10k_transcript/31836,JY_1-10k_transcript/17647,JY_1-10k_transcript/46405,JY_1-10k_t…
GO:0005575	Cellular Component	GO:0005623	cell	GO:0044464	cell part	GO:0044463	cell projection part	72	JY_1-10k_transcript/47191,JY_1-10k_transcript/45317,JY_1-10k_transcript/46375,JY_1-10k_transcript/39972,JY_1-10k_transcript/25271,JY_1-10k_transcript/21410,JY_1-10k_transcript/865,JY_1-10k_transcript/10850,JY_1-10k_transcript/16819,JY_1-10k_transcript/55436,JY_1-10k_transcript/16505,JY_1-10k_transcript/42515,JY_1-10k_transcript/32930,JY_1-10k_transcript/23857,JY_1-10k_transcript/50246,JY_1-10k_tr…
GO:0005575	Cellular Component	GO:0005623	cell	GO:0044464	cell part	GO:0044459	plasma membrane part	87	JY_1-10k_transcript/11009,JY_1-10k_transcript/43972,JY_1-10k_transcript/47191,JY_1-10k_transcript/45317,JY_1-10k_transcript/16504,JY_1-10k_transcript/327,JY_1-10k_transcript/18617,JY_1-10k_transcript/23618,JY_1-10k_transcript/46457,JY_1-10k_transcript/43308,JY_1-10k_transcript/21410,JY_1-10k_transcript/3050,JY_1-10k_transcript/37379,JY_1-10k_transcript/10850,JY_1-10k_transcript/16819,JY_1-10k_tra…
GO:0005575	Cellular Component	GO:0005623	cell	GO:0044464	cell part	GO:0044297	cell body	47	JY_1-10k_transcript/5015,JY_1-10k_transcript/4889,JY_1-10k_transcript/53966,JY_1-10k_transcript/26669,JY_1-10k_transcript/46375,JY_1-10k_transcript/25953,JY_1-10k_transcript/25271,JY_1-10k_transcript/34259,JY_1-10k_transcript/23618,JY_1-10k_transcript/46457,JY_1-10k_transcript/16785,JY_1-10k_transcript/3050,JY_1-10k_transcript/37696,JY_1-10k_transcript/45035,JY_1-10k_transcript/39182,JY_1-10k_tra…
GO:0005575	Cellular Component	GO:0005623	cell	GO:0044464	cell part	GO:0009986	cell surface	17	JY_1-10k_transcript/52273,JY_1-10k_transcript/53116,JY_1-10k_transcript/47224,JY_1-10k_transcript/40568,JY_1-10k_transcript/4889,JY_1-10k_transcript/16504,JY_1-10k_transcript/44553,JY_1-10k_transcript/43496,JY_1-10k_transcript/43885,JY_1-10k_transcript/45650,JY_1-10k_transcript/34999,JY_1-10k_transcript/46159,JY_1-10k_transcript/47995,JY_1-10k_transcript/46940,JY_1-10k_transcript/32930,JY_1-10k_t…
GO:0005575	Cellular Component	GO:0005623	cell	GO:0044464	cell part	GO:0045178	basal part of cell	3	JY_1-10k_transcript/41801,JY_1-10k_transcript/42515,JY_1-10k_transcript/35798
GO:0005575	Cellular Component	GO:0005623	cell	GO:1990204	oxidoreductase complex	GO:0045281	succinate dehydrogenase complex	2	JY_1-10k_transcript/21964,JY_1-10k_transcript/11038
GO:0005575	Cellular Component	GO:0005623	cell	GO:1990204	oxidoreductase complex	GO:0045240	dihydrolipoyl dehydrogenase complex	4	JY_1-10k_transcript/21751,JY_1-10k_transcript/12280,JY_1-10k_transcript/44097,JY_1-10k_transcript/31663
GO:0005575	Cellular Component	GO:0005623	cell	GO:1990204	oxidoreductase complex	GO:0045275	respiratory chain complex III	5	JY_1-10k_transcript/35751,JY_1-10k_transcript/22388,JY_1-10k_transcript/15698,JY_1-10k_transcript/37067,JY_1-10k_transcript/37530
GO:0005575	Cellular Component	GO:0005623	cell	GO:1990204	oxidoreductase complex	GO:0030964	NADH dehydrogenase complex	15	JY_1-10k_transcript/10851,JY_1-10k_transcript/46062,JY_1-10k_transcript/8552,JY_1-10k_transcript/54603,JY_1-10k_transcript/51950,JY_1-10k_transcript/53902,JY_1-10k_transcript/48390,JY_1-10k_transcript/15885,JY_1-10k_transcript/29576,JY_1-10k_transcript/43217,JY_1-10k_transcript/47994,JY_1-10k_transcript/14132,JY_1-10k_transcript/16079,JY_1-10k_transcript/31635,JY_1-10k_transcript/30753
GO:0005575	Cellular Component	GO:0005576	extracellular region	GO:0044421	extracellular region part	GO:0005615	extracellular space	13	JY_1-10k_transcript/26634,JY_1-10k_transcript/43552,JY_1-10k_transcript/23937,JY_1-10k_transcript/50010,JY_1-10k_transcript/27349,JY_1-10k_transcript/24490,JY_1-10k_transcript/25271,JY_1-10k_transcript/42405,JY_1-10k_transcript/23618,JY_1-10k_transcript/16349,JY_1-10k_transcript/15542,JY_1-10k_transcript/24576,JY_1-10k_transcript/49948
GO:0005575	Cellular Component	GO:0005576	extracellular region	GO:0044421	extracellular region part	GO:0005578	proteinaceous extracellular matrix	1	JY_1-10k_transcript/16349
GO:0005575	Cellular Component	GO:0005576	extracellular region	GO:0044421	extracellular region part	GO:0045171	intercellular bridge	1	JY_1-10k_transcript/43017
GO:0005575	Cellular Component	GO:0005576	extracellular region	GO:0044421	extracellular region part	GO:0043230	extracellular organelle	502	JY_1-10k_transcript/52273,JY_1-10k_transcript/11678,JY_1-10k_transcript/53102,JY_1-10k_transcript/52693,JY_1-10k_transcript/2359,JY_1-10k_transcript/44357,JY_1-10k_transcript/32540,JY_1-10k_transcript/4091,JY_1-10k_transcript/55164,JY_1-10k_transcript/53122,JY_1-10k_transcript/23628,JY_1-10k_transcript/30534,JY_1-10k_transcript/34659,JY_1-10k_transcript/13357,JY_1-10k_transcript/13447,JY_1-10k_tr…
GO:0005575	Cellular Component	GO:0005576	extracellular region	GO:0043230	extracellular organelle	GO:0065010	extracellular membrane-bounded organelle	502	JY_1-10k_transcript/52273,JY_1-10k_transcript/11678,JY_1-10k_transcript/53102,JY_1-10k_transcript/52693,JY_1-10k_transcript/2359,JY_1-10k_transcript/44357,JY_1-10k_transcript/32540,JY_1-10k_transcript/4091,JY_1-10k_transcript/55164,JY_1-10k_transcript/53122,JY_1-10k_transcript/23628,JY_1-10k_transcript/30534,JY_1-10k_transcript/34659,JY_1-10k_transcript/13357,JY_1-10k_transcript/13447,JY_1-10k_tr…
GO:0005575	Cellular Component	GO:0005576	extracellular region	GO:0043230	extracellular organelle	GO:1903561	extracellular vesicle	502	JY_1-10k_transcript/52273,JY_1-10k_transcript/11678,JY_1-10k_transcript/53102,JY_1-10k_transcript/52693,JY_1-10k_transcript/2359,JY_1-10k_transcript/44357,JY_1-10k_transcript/32540,JY_1-10k_transcript/4091,JY_1-10k_transcript/55164,JY_1-10k_transcript/53122,JY_1-10k_transcript/23628,JY_1-10k_transcript/30534,JY_1-10k_transcript/34659,JY_1-10k_transcript/13357,JY_1-10k_transcript/13447,JY_1-10k_tr…
GO:0005575	Cellular Component	GO:0044422	organelle part	GO:0044441	ciliary part	GO:0060170	ciliary membrane	1	JY_1-10k_transcript/51549
GO:0005575	Cellular Component	GO:0044422	organelle part	GO:0031090	organelle membrane	GO:0031965	nuclear membrane	2	JY_1-10k_transcript/34590,JY_1-10k_transcript/26895
GO:0005575	Cellular Component	GO:0044422	organelle part	GO:0031090	organelle membrane	GO:0098588	bounding membrane of organelle	257	JY_1-10k_transcript/53109,JY_1-10k_transcript/3206,JY_1-10k_transcript/54473,JY_1-10k_transcript/52953,JY_1-10k_transcript/40180,JY_1-10k_transcript/53102,JY_1-10k_transcript/44357,JY_1-10k_transcript/55406,JY_1-10k_transcript/43994,JY_1-10k_transcript/55164,JY_1-10k_transcript/33490,JY_1-10k_transcript/40895,JY_1-10k_transcript/18617,JY_1-10k_transcript/26013,JY_1-10k_transcript/48054,JY_1-10k_t…
GO:0005575	Cellular Component	GO:0044422	organelle part	GO:0031090	organelle membrane	GO:0031301	integral component of organelle membrane	18	JY_1-10k_transcript/45611,JY_1-10k_transcript/53476,JY_1-10k_transcript/25454,JY_1-10k_transcript/13629,JY_1-10k_transcript/47912,JY_1-10k_transcript/40895,JY_1-10k_transcript/16274,JY_1-10k_transcript/45015,JY_1-10k_transcript/50748,JY_1-10k_transcript/38855,JY_1-10k_transcript/33655,JY_1-10k_transcript/28782,JY_1-10k_transcript/49238,JY_1-10k_transcript/54109,JY_1-10k_transcript/44679,JY_1-10k_…
GO:0005575	Cellular Component	GO:0044422	organelle part	GO:0031090	organelle membrane	GO:0019866	organelle inner membrane	125	JY_1-10k_transcript/15457,JY_1-10k_transcript/14083,JY_1-10k_transcript/41981,JY_1-10k_transcript/2359,JY_1-10k_transcript/34953,JY_1-10k_transcript/32540,JY_1-10k_transcript/13629,JY_1-10k_transcript/36685,JY_1-10k_transcript/4910,JY_1-10k_transcript/37863,JY_1-10k_transcript/17534,JY_1-10k_transcript/8800,JY_1-10k_transcript/52583,JY_1-10k_transcript/39972,JY_1-10k_transcript/15166,JY_1-10k_tra…
GO:0005575	Cellular Component	GO:0044422	organelle part	GO:0031090	organelle membrane	GO:0031968	organelle outer membrane	8	JY_1-10k_transcript/34999,JY_1-10k_transcript/54065,JY_1-10k_transcript/54163,JY_1-10k_transcript/33551,JY_1-10k_transcript/32930,JY_1-10k_transcript/16049,JY_1-10k_transcript/35601,JY_1-10k_transcript/54521
GO:0005575	Cellular Component	GO:0044422	organelle part	GO:0031090	organelle membrane	GO:0012506	vesicle membrane	89	JY_1-10k_transcript/52273,JY_1-10k_transcript/3206,JY_1-10k_transcript/52953,JY_1-10k_transcript/45317,JY_1-10k_transcript/1385,JY_1-10k_transcript/55406,JY_1-10k_transcript/4091,JY_1-10k_transcript/5706,JY_1-10k_transcript/23618,JY_1-10k_transcript/45650,JY_1-10k_transcript/30467,JY_1-10k_transcript/47271,JY_1-10k_transcript/37379,JY_1-10k_transcript/3146,JY_1-10k_transcript/39331,JY_1-10k_trans…
GO:0005575	Cellular Component	GO:0044422	organelle part	GO:0031090	organelle membrane	GO:0098576	lumenal side of membrane	1	JY_1-10k_transcript/23618
GO:0005575	Cellular Component	GO:0044422	organelle part	GO:0031090	organelle membrane	GO:0031966	mitochondrial membrane	131	JY_1-10k_transcript/15457,JY_1-10k_transcript/14083,JY_1-10k_transcript/2359,JY_1-10k_transcript/32540,JY_1-10k_transcript/17534,JY_1-10k_transcript/52583,JY_1-10k_transcript/39972,JY_1-10k_transcript/15166,JY_1-10k_transcript/49835,JY_1-10k_transcript/22388,JY_1-10k_transcript/21964,JY_1-10k_transcript/7364,JY_1-10k_transcript/5413,JY_1-10k_transcript/50155,JY_1-10k_transcript/32059,JY_1-10k_tra…
GO:0005575	Cellular Component	GO:0044422	organelle part	GO:0031090	organelle membrane	GO:0031300	intrinsic component of organelle membrane	18	JY_1-10k_transcript/45611,JY_1-10k_transcript/53476,JY_1-10k_transcript/25454,JY_1-10k_transcript/13629,JY_1-10k_transcript/47912,JY_1-10k_transcript/40895,JY_1-10k_transcript/16274,JY_1-10k_transcript/45015,JY_1-10k_transcript/50748,JY_1-10k_transcript/38855,JY_1-10k_transcript/33655,JY_1-10k_transcript/28782,JY_1-10k_transcript/49238,JY_1-10k_transcript/54109,JY_1-10k_transcript/44679,JY_1-10k_…
GO:0005575	Cellular Component	GO:0044422	organelle part	GO:0044446	intracellular organelle part	GO:0044429	mitochondrial part	221	JY_1-10k_transcript/52797,JY_1-10k_transcript/15457,JY_1-10k_transcript/14083,JY_1-10k_transcript/2359,JY_1-10k_transcript/54803,JY_1-10k_transcript/32540,JY_1-10k_transcript/34186,JY_1-10k_transcript/17534,JY_1-10k_transcript/52583,JY_1-10k_transcript/39972,JY_1-10k_transcript/34941,JY_1-10k_transcript/45302,JY_1-10k_transcript/15166,JY_1-10k_transcript/49835,JY_1-10k_transcript/40011,JY_1-10k_t…
GO:0005575	Cellular Component	GO:0044422	organelle part	GO:0044446	intracellular organelle part	GO:0044430	cytoskeletal part	227	JY_1-10k_transcript/52273,JY_1-10k_transcript/43770,JY_1-10k_transcript/44357,JY_1-10k_transcript/52282,JY_1-10k_transcript/31904,JY_1-10k_transcript/35429,JY_1-10k_transcript/19502,JY_1-10k_transcript/51678,JY_1-10k_transcript/7320,JY_1-10k_transcript/26298,JY_1-10k_transcript/6698,JY_1-10k_transcript/28424,JY_1-10k_transcript/19422,JY_1-10k_transcript/46159,JY_1-10k_transcript/46439,JY_1-10k_tr…
GO:0005575	Cellular Component	GO:0044422	organelle part	GO:0044446	intracellular organelle part	GO:0031967	organelle envelope	192	JY_1-10k_transcript/15457,JY_1-10k_transcript/53102,JY_1-10k_transcript/5015,JY_1-10k_transcript/14083,JY_1-10k_transcript/2359,JY_1-10k_transcript/32540,JY_1-10k_transcript/17534,JY_1-10k_transcript/52583,JY_1-10k_transcript/39972,JY_1-10k_transcript/15166,JY_1-10k_transcript/49835,JY_1-10k_transcript/40011,JY_1-10k_transcript/22388,JY_1-10k_transcript/3832,JY_1-10k_transcript/21964,JY_1-10k_tra…
GO:0005575	Cellular Component	GO:0044422	organelle part	GO:0044446	intracellular organelle part	GO:0044433	cytoplasmic vesicle part	93	JY_1-10k_transcript/52273,JY_1-10k_transcript/3206,JY_1-10k_transcript/52953,JY_1-10k_transcript/45317,JY_1-10k_transcript/1385,JY_1-10k_transcript/55406,JY_1-10k_transcript/4091,JY_1-10k_transcript/5706,JY_1-10k_transcript/23618,JY_1-10k_transcript/45650,JY_1-10k_transcript/30467,JY_1-10k_transcript/47271,JY_1-10k_transcript/37379,JY_1-10k_transcript/3146,JY_1-10k_transcript/39331,JY_1-10k_trans…
GO:0005575	Cellular Component	GO:0044422	organelle part	GO:0044446	intracellular organelle part	GO:0044440	endosomal part	45	JY_1-10k_transcript/52953,JY_1-10k_transcript/45317,JY_1-10k_transcript/43371,JY_1-10k_transcript/48391,JY_1-10k_transcript/44357,JY_1-10k_transcript/55164,JY_1-10k_transcript/48460,JY_1-10k_transcript/18617,JY_1-10k_transcript/30311,JY_1-10k_transcript/43080,JY_1-10k_transcript/30467,JY_1-10k_transcript/51678,JY_1-10k_transcript/52778,JY_1-10k_transcript/45117,JY_1-10k_transcript/33648,JY_1-10k_…
GO:0005575	Cellular Component	GO:0044422	organelle part	GO:0044446	intracellular organelle part	GO:0044438	microbody part	15	JY_1-10k_transcript/47522,JY_1-10k_transcript/46681,JY_1-10k_transcript/40180,JY_1-10k_transcript/53102,JY_1-10k_transcript/32040,JY_1-10k_transcript/30168,JY_1-10k_transcript/46504,JY_1-10k_transcript/24332,JY_1-10k_transcript/21925,JY_1-10k_transcript/33490,JY_1-10k_transcript/15226,JY_1-10k_transcript/38927,JY_1-10k_transcript/14747,JY_1-10k_transcript/21072,JY_1-10k_transcript/22178
GO:0005575	Cellular Component	GO:0044422	organelle part	GO:0044446	intracellular organelle part	GO:0044427	chromosomal part	185	JY_1-10k_transcript/10805,JY_1-10k_transcript/24492,JY_1-10k_transcript/30004,JY_1-10k_transcript/52161,JY_1-10k_transcript/53122,JY_1-10k_transcript/53427,JY_1-10k_transcript/54242,JY_1-10k_transcript/36064,JY_1-10k_transcript/28545,JY_1-10k_transcript/27990,JY_1-10k_transcript/49696,JY_1-10k_transcript/34659,JY_1-10k_transcript/49275,JY_1-10k_transcript/47155,JY_1-10k_transcript/19509,JY_1-10k_…
GO:0005575	Cellular Component	GO:0044422	organelle part	GO:0044446	intracellular organelle part	GO:0070013	intracellular organelle lumen	825	JY_1-10k_transcript/26197,JY_1-10k_transcript/36258,JY_1-10k_transcript/55164,JY_1-10k_transcript/771,JY_1-10k_transcript/35166,JY_1-10k_transcript/52161,JY_1-10k_transcript/53122,JY_1-10k_transcript/34941,JY_1-10k_transcript/26203,JY_1-10k_transcript/51445,JY_1-10k_transcript/5857,JY_1-10k_transcript/50298,JY_1-10k_transcript/28545,JY_1-10k_transcript/13357,JY_1-10k_transcript/49275,JY_1-10k_tra…
GO:0005575	Cellular Component	GO:0044422	organelle part	GO:0044446	intracellular organelle part	GO:0031970	organelle envelope lumen	5	JY_1-10k_transcript/53346,JY_1-10k_transcript/44383,JY_1-10k_transcript/39972,JY_1-10k_transcript/43217,JY_1-10k_transcript/40011
GO:0005575	Cellular Component	GO:0044422	organelle part	GO:0044446	intracellular organelle part	GO:0044432	endoplasmic reticulum part	119	JY_1-10k_transcript/53109,JY_1-10k_transcript/54473,JY_1-10k_transcript/53102,JY_1-10k_transcript/16504,JY_1-10k_transcript/53617,JY_1-10k_transcript/43994,JY_1-10k_transcript/33490,JY_1-10k_transcript/40895,JY_1-10k_transcript/26013,JY_1-10k_transcript/11326,JY_1-10k_transcript/48054,JY_1-10k_transcript/47271,JY_1-10k_transcript/54791,JY_1-10k_transcript/32040,JY_1-10k_transcript/10559,JY_1-10k_…
GO:0005575	Cellular Component	GO:0044422	organelle part	GO:0044446	intracellular organelle part	GO:0044391	ribosomal subunit	392	JY_1-10k_transcript/52797,JY_1-10k_transcript/35202,JY_1-10k_transcript/55131,JY_1-10k_transcript/54803,JY_1-10k_transcript/54280,JY_1-10k_transcript/51552,JY_1-10k_transcript/53137,JY_1-10k_transcript/53326,JY_1-10k_transcript/46920,JY_1-10k_transcript/34941,JY_1-10k_transcript/55221,JY_1-10k_transcript/49122,JY_1-10k_transcript/52578,JY_1-10k_transcript/50646,JY_1-10k_transcript/47975,JY_1-10k_…
GO:0005575	Cellular Component	GO:0044422	organelle part	GO:0044446	intracellular organelle part	GO:0044437	vacuolar part	59	JY_1-10k_transcript/52384,JY_1-10k_transcript/11009,JY_1-10k_transcript/52953,JY_1-10k_transcript/49678,JY_1-10k_transcript/45317,JY_1-10k_transcript/47544,JY_1-10k_transcript/13418,JY_1-10k_transcript/7493,JY_1-10k_transcript/48460,JY_1-10k_transcript/25271,JY_1-10k_transcript/18617,JY_1-10k_transcript/23618,JY_1-10k_transcript/51333,JY_1-10k_transcript/43080,JY_1-10k_transcript/30467,JY_1-10k_t…
GO:0005575	Cellular Component	GO:0044422	organelle part	GO:0044446	intracellular organelle part	GO:0044431	Golgi apparatus part	106	JY_1-10k_transcript/52273,JY_1-10k_transcript/3206,JY_1-10k_transcript/46430,JY_1-10k_transcript/40180,JY_1-10k_transcript/55406,JY_1-10k_transcript/5706,JY_1-10k_transcript/18617,JY_1-10k_transcript/45650,JY_1-10k_transcript/37033,JY_1-10k_transcript/3050,JY_1-10k_transcript/3146,JY_1-10k_transcript/39331,JY_1-10k_transcript/14543,JY_1-10k_transcript/46159,JY_1-10k_transcript/956,JY_1-10k_transc…
GO:0005575	Cellular Component	GO:0044422	organelle part	GO:0044446	intracellular organelle part	GO:0031984	organelle subcompartment	39	JY_1-10k_transcript/52273,JY_1-10k_transcript/48204,JY_1-10k_transcript/18617,JY_1-10k_transcript/45650,JY_1-10k_transcript/37033,JY_1-10k_transcript/3050,JY_1-10k_transcript/52778,JY_1-10k_transcript/45117,JY_1-10k_transcript/14543,JY_1-10k_transcript/46159,JY_1-10k_transcript/46270,JY_1-10k_transcript/45583,JY_1-10k_transcript/52404,JY_1-10k_transcript/41324,JY_1-10k_transcript/54188,JY_1-10k_t…
GO:0005575	Cellular Component	GO:0044422	organelle part	GO:0044446	intracellular organelle part	GO:0044428	nuclear part	917	JY_1-10k_transcript/5188,JY_1-10k_transcript/11678,JY_1-10k_transcript/26197,JY_1-10k_transcript/2359,JY_1-10k_transcript/36258,JY_1-10k_transcript/55164,JY_1-10k_transcript/771,JY_1-10k_transcript/35166,JY_1-10k_transcript/52161,JY_1-10k_transcript/53122,JY_1-10k_transcript/26203,JY_1-10k_transcript/51445,JY_1-10k_transcript/5857,JY_1-10k_transcript/50298,JY_1-10k_transcript/28545,JY_1-10k_trans…
GO:0005575	Cellular Component	GO:0044422	organelle part	GO:0044449	contractile fiber part	GO:0031674	I band	2	JY_1-10k_transcript/52176,JY_1-10k_transcript/51624
GO:0005575	Cellular Component	GO:0044422	organelle part	GO:0044449	contractile fiber part	GO:0031672	A band	1	JY_1-10k_transcript/46224
GO:0005575	Cellular Component	GO:0044422	organelle part	GO:0044449	contractile fiber part	GO:0030017	sarcomere	4	JY_1-10k_transcript/46224,JY_1-10k_transcript/54781,JY_1-10k_transcript/52176,JY_1-10k_transcript/51624
GO:0005575	Cellular Component	GO:0044422	organelle part	GO:0000313	organellar ribosome	GO:0000314	organellar small ribosomal subunit	13	JY_1-10k_transcript/52797,JY_1-10k_transcript/52060,JY_1-10k_transcript/41190,JY_1-10k_transcript/51262,JY_1-10k_transcript/40772,JY_1-10k_transcript/19158,JY_1-10k_transcript/29149,JY_1-10k_transcript/34941,JY_1-10k_transcript/49620,JY_1-10k_transcript/47975,JY_1-10k_transcript/11472,JY_1-10k_transcript/26949,JY_1-10k_transcript/53126
GO:0005575	Cellular Component	GO:0044422	organelle part	GO:0000313	organellar ribosome	GO:0005761	mitochondrial ribosome	41	JY_1-10k_transcript/52797,JY_1-10k_transcript/54426,JY_1-10k_transcript/49447,JY_1-10k_transcript/54803,JY_1-10k_transcript/51442,JY_1-10k_transcript/19158,JY_1-10k_transcript/31389,JY_1-10k_transcript/34941,JY_1-10k_transcript/45302,JY_1-10k_transcript/1005,JY_1-10k_transcript/47975,JY_1-10k_transcript/26949,JY_1-10k_transcript/53126,JY_1-10k_transcript/52926,JY_1-10k_transcript/5089,JY_1-10k_tr…
GO:0005575	Cellular Component	GO:0044422	organelle part	GO:0000313	organellar ribosome	GO:0000315	organellar large ribosomal subunit	28	JY_1-10k_transcript/22004,JY_1-10k_transcript/12941,JY_1-10k_transcript/54426,JY_1-10k_transcript/49447,JY_1-10k_transcript/54803,JY_1-10k_transcript/51442,JY_1-10k_transcript/50656,JY_1-10k_transcript/21792,JY_1-10k_transcript/31389,JY_1-10k_transcript/45302,JY_1-10k_transcript/1005,JY_1-10k_transcript/21950,JY_1-10k_transcript/52926,JY_1-10k_transcript/5089,JY_1-10k_transcript/30532,JY_1-10k_tr…
GO:0005575	Cellular Component	GO:0044422	organelle part	GO:0031300	intrinsic component of organelle membrane	GO:0098573	intrinsic component of mitochondrial membrane	7	JY_1-10k_transcript/45015,JY_1-10k_transcript/50748,JY_1-10k_transcript/49238,JY_1-10k_transcript/25454,JY_1-10k_transcript/13629,JY_1-10k_transcript/44679,JY_1-10k_transcript/16274
GO:0005575	Cellular Component	GO:0044422	organelle part	GO:0031300	intrinsic component of organelle membrane	GO:0031301	integral component of organelle membrane	18	JY_1-10k_transcript/45611,JY_1-10k_transcript/53476,JY_1-10k_transcript/25454,JY_1-10k_transcript/13629,JY_1-10k_transcript/47912,JY_1-10k_transcript/40895,JY_1-10k_transcript/16274,JY_1-10k_transcript/45015,JY_1-10k_transcript/50748,JY_1-10k_transcript/38855,JY_1-10k_transcript/33655,JY_1-10k_transcript/28782,JY_1-10k_transcript/49238,JY_1-10k_transcript/54109,JY_1-10k_transcript/44679,JY_1-10k_…
GO:0005575	Cellular Component	GO:0044422	organelle part	GO:0031300	intrinsic component of organelle membrane	GO:0031227	intrinsic component of endoplasmic reticulum membrane	11	JY_1-10k_transcript/45611,JY_1-10k_transcript/53476,JY_1-10k_transcript/47912,JY_1-10k_transcript/38855,JY_1-10k_transcript/33655,JY_1-10k_transcript/40895,JY_1-10k_transcript/28782,JY_1-10k_transcript/54109,JY_1-10k_transcript/55182,JY_1-10k_transcript/41400,JY_1-10k_transcript/42101
GO:0005575	Cellular Component	GO:0044422	organelle part	GO:0043233	organelle lumen	GO:0031983	vesicle lumen	4	JY_1-10k_transcript/49678,JY_1-10k_transcript/16349,JY_1-10k_transcript/50371,JY_1-10k_transcript/50057
GO:0005575	Cellular Component	GO:0044422	organelle part	GO:0043233	organelle lumen	GO:0070013	intracellular organelle lumen	825	JY_1-10k_transcript/26197,JY_1-10k_transcript/36258,JY_1-10k_transcript/55164,JY_1-10k_transcript/771,JY_1-10k_transcript/35166,JY_1-10k_transcript/52161,JY_1-10k_transcript/53122,JY_1-10k_transcript/34941,JY_1-10k_transcript/26203,JY_1-10k_transcript/51445,JY_1-10k_transcript/5857,JY_1-10k_transcript/50298,JY_1-10k_transcript/28545,JY_1-10k_transcript/13357,JY_1-10k_transcript/49275,JY_1-10k_tra…
GO:0005575	Cellular Component	GO:0045202	synapse	GO:0044456	synapse part	GO:0098793	presynapse	15	JY_1-10k_transcript/48826,JY_1-10k_transcript/47436,JY_1-10k_transcript/46681,JY_1-10k_transcript/40180,JY_1-10k_transcript/30945,JY_1-10k_transcript/47606,JY_1-10k_transcript/44357,JY_1-10k_transcript/21665,JY_1-10k_transcript/53830,JY_1-10k_transcript/45987,JY_1-10k_transcript/25271,JY_1-10k_transcript/41389,JY_1-10k_transcript/24576,JY_1-10k_transcript/34975,JY_1-10k_transcript/33485
GO:0005575	Cellular Component	GO:0045202	synapse	GO:0044456	synapse part	GO:0098794	postsynapse	15	JY_1-10k_transcript/34999,JY_1-10k_transcript/26518,JY_1-10k_transcript/31571,JY_1-10k_transcript/33886,JY_1-10k_transcript/4313,JY_1-10k_transcript/18076,JY_1-10k_transcript/25271,JY_1-10k_transcript/38003,JY_1-10k_transcript/32930,JY_1-10k_transcript/42296,JY_1-10k_transcript/33703,JY_1-10k_transcript/16785,JY_1-10k_transcript/24576,JY_1-10k_transcript/47909,JY_1-10k_transcript/35601
GO:0005575	Cellular Component	GO:0031974	membrane-enclosed lumen	GO:0043233	organelle lumen	GO:0031983	vesicle lumen	4	JY_1-10k_transcript/49678,JY_1-10k_transcript/16349,JY_1-10k_transcript/50371,JY_1-10k_transcript/50057
GO:0005575	Cellular Component	GO:0031974	membrane-enclosed lumen	GO:0043233	organelle lumen	GO:0070013	intracellular organelle lumen	825	JY_1-10k_transcript/26197,JY_1-10k_transcript/36258,JY_1-10k_transcript/55164,JY_1-10k_transcript/771,JY_1-10k_transcript/35166,JY_1-10k_transcript/52161,JY_1-10k_transcript/53122,JY_1-10k_transcript/34941,JY_1-10k_transcript/26203,JY_1-10k_transcript/51445,JY_1-10k_transcript/5857,JY_1-10k_transcript/50298,JY_1-10k_transcript/28545,JY_1-10k_transcript/13357,JY_1-10k_transcript/49275,JY_1-10k_tra…
GO:0005575	Cellular Component	GO:0043226	organelle	GO:0005929	cilium	GO:0044441	ciliary part	7	JY_1-10k_transcript/39972,JY_1-10k_transcript/45987,JY_1-10k_transcript/36690,JY_1-10k_transcript/51549,JY_1-10k_transcript/25494,JY_1-10k_transcript/16349,JY_1-10k_transcript/24180
GO:0005575	Cellular Component	GO:0043226	organelle	GO:0005929	cilium	GO:0031514	motile cilium	2	JY_1-10k_transcript/39972,JY_1-10k_transcript/48151
GO:0005575	Cellular Component	GO:0043226	organelle	GO:0005929	cilium	GO:0072372	primary cilium	8	JY_1-10k_transcript/52778,JY_1-10k_transcript/50372,JY_1-10k_transcript/51549,JY_1-10k_transcript/10097,JY_1-10k_transcript/45117,JY_1-10k_transcript/49362,JY_1-10k_transcript/39525,JY_1-10k_transcript/41324
GO:0005575	Cellular Component	GO:0043226	organelle	GO:0043229	intracellular organelle	GO:0043231	intracellular membrane-bounded organelle	2512	JY_1-10k_transcript/1385,JY_1-10k_transcript/55164,JY_1-10k_transcript/33490,JY_1-10k_transcript/771,JY_1-10k_transcript/52161,JY_1-10k_transcript/26203,JY_1-10k_transcript/15652,JY_1-10k_transcript/6065,JY_1-10k_transcript/8689,JY_1-10k_transcript/49275,JY_1-10k_transcript/54931,JY_1-10k_transcript/48753,JY_1-10k_transcript/52166,JY_1-10k_transcript/37769,JY_1-10k_transcript/29277,JY_1-10k_trans…
transcript/19303,JY_1-10k_transcript/49218,JY_1-10k_transcript/53577,JY_1-10k_transcript/44214,JY_1-10k_transcript/40288,JY_1-10k_transcript/53141,JY_1-10k_transcript/42496,JY_1-10k_transcript/24802,JY_1-10k_transcript/12016,JY_1-10k_transcript/48462,JY_1-10k_transcript/53271,JY_1-10k_transcript/16327,JY_1-10k_transcript/48950,JY_1-10k_transcript/16638,JY_1-10k_transcript/46908,JY_1-10k_transcrip…
GO:0005575	Cellular Component	GO:0043226	organelle	GO:0043229	intracellular organelle	GO:0031410	cytoplasmic vesicle	166	JY_1-10k_transcript/52273,JY_1-10k_transcript/3206,JY_1-10k_transcript/52953,JY_1-10k_transcript/42579,JY_1-10k_transcript/40180,JY_1-10k_transcript/44357,JY_1-10k_transcript/1385,JY_1-10k_transcript/55406,JY_1-10k_transcript/4091,JY_1-10k_transcript/10489,JY_1-10k_transcript/24717,JY_1-10k_transcript/14936,JY_1-10k_transcript/30945,JY_1-10k_transcript/46159,JY_1-10k_transcript/956,JY_1-10k_trans…
GO:0005575	Cellular Component	GO:0043226	organelle	GO:0043229	intracellular organelle	GO:0043232	intracellular non-membrane-bounded organelle	1296	JY_1-10k_transcript/11678,JY_1-10k_transcript/44357,JY_1-10k_transcript/7234,JY_1-10k_transcript/52161,JY_1-10k_transcript/55478,JY_1-10k_transcript/46920,JY_1-10k_transcript/55221,JY_1-10k_transcript/6065,JY_1-10k_transcript/52578,JY_1-10k_transcript/50298,JY_1-10k_transcript/49275,JY_1-10k_transcript/54931,JY_1-10k_transcript/52148,JY_1-10k_transcript/50001,JY_1-10k_transcript/43897,JY_1-10k_tr…
nscript/26949,JY_1-10k_transcript/54702,JY_1-10k_transcript/50753,JY_1-10k_transcript/6516,JY_1-10k_transcript/55422,JY_1-10k_transcript/24286,JY_1-10k_transcript/18489,JY_1-10k_transcript/20940,JY_1-10k_transcript/50165,JY_1-10k_transcript/55361,JY_1-10k_transcript/54762,JY_1-10k_transcript/19288,JY_1-10k_transcript/44151,JY_1-10k_transcript/39045,JY_1-10k_transcript/53844,JY_1-10k_transcript/40…
GO:0005575	Cellular Component	GO:0043226	organelle	GO:0043229	intracellular organelle	GO:0044446	intracellular organelle part	1978	JY_1-10k_transcript/53109,JY_1-10k_transcript/11678,JY_1-10k_transcript/2359,JY_1-10k_transcript/44357,JY_1-10k_transcript/1385,JY_1-10k_transcript/4116,JY_1-10k_transcript/55164,JY_1-10k_transcript/33490,JY_1-10k_transcript/771,JY_1-10k_transcript/7234,JY_1-10k_transcript/52161,JY_1-10k_transcript/46920,JY_1-10k_transcript/26203,JY_1-10k_transcript/55221,JY_1-10k_transcript/52578,JY_1-10k_transc…
463,JY_1-10k_transcript/46612,JY_1-10k_transcript/48014,JY_1-10k_transcript/54851,JY_1-10k_transcript/28726,JY_1-10k_transcript/43107,JY_1-10k_transcript/30155,JY_1-10k_transcript/54095,JY_1-10k_transcript/53830,JY_1-10k_transcript/46421,JY_1-10k_transcript/25601,JY_1-10k_transcript/49238,JY_1-10k_transcript/1834,JY_1-10k_transcript/44639,JY_1-10k_transcript/44351,JY_1-10k_transcript/2414,JY_1-10…
GO:0005575	Cellular Component	GO:0043226	organelle	GO:0031982	vesicle	GO:0031410	cytoplasmic vesicle	166	JY_1-10k_transcript/52273,JY_1-10k_transcript/3206,JY_1-10k_transcript/52953,JY_1-10k_transcript/42579,JY_1-10k_transcript/40180,JY_1-10k_transcript/44357,JY_1-10k_transcript/1385,JY_1-10k_transcript/55406,JY_1-10k_transcript/4091,JY_1-10k_transcript/10489,JY_1-10k_transcript/24717,JY_1-10k_transcript/14936,JY_1-10k_transcript/30945,JY_1-10k_transcript/46159,JY_1-10k_transcript/956,JY_1-10k_trans…
GO:0005575	Cellular Component	GO:0043226	organelle	GO:0031982	vesicle	GO:0031988	membrane-bounded vesicle	615	JY_1-10k_transcript/11678,JY_1-10k_transcript/52693,JY_1-10k_transcript/2359,JY_1-10k_transcript/44357,JY_1-10k_transcript/1385,JY_1-10k_transcript/55164,JY_1-10k_transcript/53122,JY_1-10k_transcript/24717,JY_1-10k_transcript/13357,JY_1-10k_transcript/19502,JY_1-10k_transcript/30945,JY_1-10k_transcript/18893,JY_1-10k_transcript/47620,JY_1-10k_transcript/42867,JY_1-10k_transcript/38116,JY_1-10k_tr…
GO:0005575	Cellular Component	GO:0043226	organelle	GO:0031982	vesicle	GO:1903561	extracellular vesicle	502	JY_1-10k_transcript/52273,JY_1-10k_transcript/11678,JY_1-10k_transcript/53102,JY_1-10k_transcript/52693,JY_1-10k_transcript/2359,JY_1-10k_transcript/44357,JY_1-10k_transcript/32540,JY_1-10k_transcript/4091,JY_1-10k_transcript/55164,JY_1-10k_transcript/53122,JY_1-10k_transcript/23628,JY_1-10k_transcript/30534,JY_1-10k_transcript/34659,JY_1-10k_transcript/13357,JY_1-10k_transcript/13447,JY_1-10k_tr…
GO:0005575	Cellular Component	GO:0043226	organelle	GO:0043227	membrane-bounded organelle	GO:0043231	intracellular membrane-bounded organelle	2512	JY_1-10k_transcript/1385,JY_1-10k_transcript/55164,JY_1-10k_transcript/33490,JY_1-10k_transcript/771,JY_1-10k_transcript/52161,JY_1-10k_transcript/26203,JY_1-10k_transcript/15652,JY_1-10k_transcript/6065,JY_1-10k_transcript/8689,JY_1-10k_transcript/49275,JY_1-10k_transcript/54931,JY_1-10k_transcript/48753,JY_1-10k_transcript/52166,JY_1-10k_transcript/37769,JY_1-10k_transcript/29277,JY_1-10k_trans…
transcript/19303,JY_1-10k_transcript/49218,JY_1-10k_transcript/53577,JY_1-10k_transcript/44214,JY_1-10k_transcript/40288,JY_1-10k_transcript/53141,JY_1-10k_transcript/42496,JY_1-10k_transcript/24802,JY_1-10k_transcript/12016,JY_1-10k_transcript/48462,JY_1-10k_transcript/53271,JY_1-10k_transcript/16327,JY_1-10k_transcript/48950,JY_1-10k_transcript/16638,JY_1-10k_transcript/46908,JY_1-10k_transcrip…
GO:0005575	Cellular Component	GO:0043226	organelle	GO:0043227	membrane-bounded organelle	GO:0065010	extracellular membrane-bounded organelle	502	JY_1-10k_transcript/52273,JY_1-10k_transcript/11678,JY_1-10k_transcript/53102,JY_1-10k_transcript/52693,JY_1-10k_transcript/2359,JY_1-10k_transcript/44357,JY_1-10k_transcript/32540,JY_1-10k_transcript/4091,JY_1-10k_transcript/55164,JY_1-10k_transcript/53122,JY_1-10k_transcript/23628,JY_1-10k_transcript/30534,JY_1-10k_transcript/34659,JY_1-10k_transcript/13357,JY_1-10k_transcript/13447,JY_1-10k_tr…
GO:0005575	Cellular Component	GO:0043226	organelle	GO:0043227	membrane-bounded organelle	GO:0031090	organelle membrane	463	JY_1-10k_transcript/53109,JY_1-10k_transcript/52273,JY_1-10k_transcript/2031,JY_1-10k_transcript/54473,JY_1-10k_transcript/15457,JY_1-10k_transcript/53102,JY_1-10k_transcript/14083,JY_1-10k_transcript/2359,JY_1-10k_transcript/44357,JY_1-10k_transcript/32540,JY_1-10k_transcript/1385,JY_1-10k_transcript/4091,JY_1-10k_transcript/55164,JY_1-10k_transcript/33490,JY_1-10k_transcript/18320,JY_1-10k_tran…
GO:0005575	Cellular Component	GO:0043226	organelle	GO:0043227	membrane-bounded organelle	GO:0031988	membrane-bounded vesicle	615	JY_1-10k_transcript/11678,JY_1-10k_transcript/52693,JY_1-10k_transcript/2359,JY_1-10k_transcript/44357,JY_1-10k_transcript/1385,JY_1-10k_transcript/55164,JY_1-10k_transcript/53122,JY_1-10k_transcript/24717,JY_1-10k_transcript/13357,JY_1-10k_transcript/19502,JY_1-10k_transcript/30945,JY_1-10k_transcript/18893,JY_1-10k_transcript/47620,JY_1-10k_transcript/42867,JY_1-10k_transcript/38116,JY_1-10k_tr…
GO:0005575	Cellular Component	GO:0043226	organelle	GO:0043227	membrane-bounded organelle	GO:0031967	organelle envelope	192	JY_1-10k_transcript/15457,JY_1-10k_transcript/53102,JY_1-10k_transcript/5015,JY_1-10k_transcript/14083,JY_1-10k_transcript/2359,JY_1-10k_transcript/32540,JY_1-10k_transcript/17534,JY_1-10k_transcript/52583,JY_1-10k_transcript/39972,JY_1-10k_transcript/15166,JY_1-10k_transcript/49835,JY_1-10k_transcript/40011,JY_1-10k_transcript/22388,JY_1-10k_transcript/3832,JY_1-10k_transcript/21964,JY_1-10k_tra…
GO:0005575	Cellular Component	GO:0043226	organelle	GO:0043227	membrane-bounded organelle	GO:0031984	organelle subcompartment	39	JY_1-10k_transcript/52273,JY_1-10k_transcript/48204,JY_1-10k_transcript/18617,JY_1-10k_transcript/45650,JY_1-10k_transcript/37033,JY_1-10k_transcript/3050,JY_1-10k_transcript/52778,JY_1-10k_transcript/45117,JY_1-10k_transcript/14543,JY_1-10k_transcript/46159,JY_1-10k_transcript/46270,JY_1-10k_transcript/45583,JY_1-10k_transcript/52404,JY_1-10k_transcript/41324,JY_1-10k_transcript/54188,JY_1-10k_t…
GO:0005575	Cellular Component	GO:0043226	organelle	GO:0000313	organellar ribosome	GO:0000314	organellar small ribosomal subunit	13	JY_1-10k_transcript/52797,JY_1-10k_transcript/52060,JY_1-10k_transcript/41190,JY_1-10k_transcript/51262,JY_1-10k_transcript/40772,JY_1-10k_transcript/19158,JY_1-10k_transcript/29149,JY_1-10k_transcript/34941,JY_1-10k_transcript/49620,JY_1-10k_transcript/47975,JY_1-10k_transcript/11472,JY_1-10k_transcript/26949,JY_1-10k_transcript/53126
GO:0005575	Cellular Component	GO:0043226	organelle	GO:0000313	organellar ribosome	GO:0005761	mitochondrial ribosome	41	JY_1-10k_transcript/52797,JY_1-10k_transcript/54426,JY_1-10k_transcript/49447,JY_1-10k_transcript/54803,JY_1-10k_transcript/51442,JY_1-10k_transcript/19158,JY_1-10k_transcript/31389,JY_1-10k_transcript/34941,JY_1-10k_transcript/45302,JY_1-10k_transcript/1005,JY_1-10k_transcript/47975,JY_1-10k_transcript/26949,JY_1-10k_transcript/53126,JY_1-10k_transcript/52926,JY_1-10k_transcript/5089,JY_1-10k_tr…
GO:0005575	Cellular Component	GO:0043226	organelle	GO:0000313	organellar ribosome	GO:0000315	organellar large ribosomal subunit	28	JY_1-10k_transcript/22004,JY_1-10k_transcript/12941,JY_1-10k_transcript/54426,JY_1-10k_transcript/49447,JY_1-10k_transcript/54803,JY_1-10k_transcript/51442,JY_1-10k_transcript/50656,JY_1-10k_transcript/21792,JY_1-10k_transcript/31389,JY_1-10k_transcript/45302,JY_1-10k_transcript/1005,JY_1-10k_transcript/21950,JY_1-10k_transcript/52926,JY_1-10k_transcript/5089,JY_1-10k_transcript/30532,JY_1-10k_tr…
GO:0005575	Cellular Component	GO:0043226	organelle	GO:0043230	extracellular organelle	GO:0065010	extracellular membrane-bounded organelle	502	JY_1-10k_transcript/52273,JY_1-10k_transcript/11678,JY_1-10k_transcript/53102,JY_1-10k_transcript/52693,JY_1-10k_transcript/2359,JY_1-10k_transcript/44357,JY_1-10k_transcript/32540,JY_1-10k_transcript/4091,JY_1-10k_transcript/55164,JY_1-10k_transcript/53122,JY_1-10k_transcript/23628,JY_1-10k_transcript/30534,JY_1-10k_transcript/34659,JY_1-10k_transcript/13357,JY_1-10k_transcript/13447,JY_1-10k_tr…
GO:0005575	Cellular Component	GO:0043226	organelle	GO:0043230	extracellular organelle	GO:1903561	extracellular vesicle	502	JY_1-10k_transcript/52273,JY_1-10k_transcript/11678,JY_1-10k_transcript/53102,JY_1-10k_transcript/52693,JY_1-10k_transcript/2359,JY_1-10k_transcript/44357,JY_1-10k_transcript/32540,JY_1-10k_transcript/4091,JY_1-10k_transcript/55164,JY_1-10k_transcript/53122,JY_1-10k_transcript/23628,JY_1-10k_transcript/30534,JY_1-10k_transcript/34659,JY_1-10k_transcript/13357,JY_1-10k_transcript/13447,JY_1-10k_tr…
GO:0005575	Cellular Component	GO:0043226	organelle	GO:0044422	organelle part	GO:0031090	organelle membrane	463	JY_1-10k_transcript/53109,JY_1-10k_transcript/52273,JY_1-10k_transcript/2031,JY_1-10k_transcript/54473,JY_1-10k_transcript/15457,JY_1-10k_transcript/53102,JY_1-10k_transcript/14083,JY_1-10k_transcript/2359,JY_1-10k_transcript/44357,JY_1-10k_transcript/32540,JY_1-10k_transcript/1385,JY_1-10k_transcript/4091,JY_1-10k_transcript/55164,JY_1-10k_transcript/33490,JY_1-10k_transcript/18320,JY_1-10k_tran…
GO:0005575	Cellular Component	GO:0043226	organelle	GO:0044422	organelle part	GO:0000313	organellar ribosome	42	JY_1-10k_transcript/52797,JY_1-10k_transcript/54426,JY_1-10k_transcript/49447,JY_1-10k_transcript/54803,JY_1-10k_transcript/51442,JY_1-10k_transcript/19158,JY_1-10k_transcript/31389,JY_1-10k_transcript/34941,JY_1-10k_transcript/45302,JY_1-10k_transcript/1005,JY_1-10k_transcript/47975,JY_1-10k_transcript/26949,JY_1-10k_transcript/53126,JY_1-10k_transcript/52926,JY_1-10k_transcript/5089,JY_1-10k_tr…
GO:0005575	Cellular Component	GO:0043226	organelle	GO:0044422	organelle part	GO:0044441	ciliary part	7	JY_1-10k_transcript/39972,JY_1-10k_transcript/45987,JY_1-10k_transcript/36690,JY_1-10k_transcript/51549,JY_1-10k_transcript/25494,JY_1-10k_transcript/16349,JY_1-10k_transcript/24180
GO:0005575	Cellular Component	GO:0043226	organelle	GO:0044422	organelle part	GO:0043233	organelle lumen	835	JY_1-10k_transcript/26197,JY_1-10k_transcript/36258,JY_1-10k_transcript/55164,JY_1-10k_transcript/771,JY_1-10k_transcript/35166,JY_1-10k_transcript/52161,JY_1-10k_transcript/53122,JY_1-10k_transcript/34941,JY_1-10k_transcript/26203,JY_1-10k_transcript/51445,JY_1-10k_transcript/5857,JY_1-10k_transcript/50298,JY_1-10k_transcript/28545,JY_1-10k_transcript/13357,JY_1-10k_transcript/49275,JY_1-10k_tra…
GO:0005575	Cellular Component	GO:0043226	organelle	GO:0044422	organelle part	GO:0044446	intracellular organelle part	1978	JY_1-10k_transcript/53109,JY_1-10k_transcript/11678,JY_1-10k_transcript/2359,JY_1-10k_transcript/44357,JY_1-10k_transcript/1385,JY_1-10k_transcript/4116,JY_1-10k_transcript/55164,JY_1-10k_transcript/33490,JY_1-10k_transcript/771,JY_1-10k_transcript/7234,JY_1-10k_transcript/52161,JY_1-10k_transcript/46920,JY_1-10k_transcript/26203,JY_1-10k_transcript/55221,JY_1-10k_transcript/52578,JY_1-10k_transc…
463,JY_1-10k_transcript/46612,JY_1-10k_transcript/48014,JY_1-10k_transcript/54851,JY_1-10k_transcript/28726,JY_1-10k_transcript/43107,JY_1-10k_transcript/30155,JY_1-10k_transcript/54095,JY_1-10k_transcript/53830,JY_1-10k_transcript/46421,JY_1-10k_transcript/25601,JY_1-10k_transcript/49238,JY_1-10k_transcript/1834,JY_1-10k_transcript/44639,JY_1-10k_transcript/44351,JY_1-10k_transcript/2414,JY_1-10…
GO:0005575	Cellular Component	GO:0043226	organelle	GO:0044422	organelle part	GO:0098576	lumenal side of membrane	1	JY_1-10k_transcript/23618
GO:0005575	Cellular Component	GO:0043226	organelle	GO:0044422	organelle part	GO:0044449	contractile fiber part	17	JY_1-10k_transcript/54594,JY_1-10k_transcript/51624,JY_1-10k_transcript/48483,JY_1-10k_transcript/54802,JY_1-10k_transcript/54781,JY_1-10k_transcript/6065,JY_1-10k_transcript/47683,JY_1-10k_transcript/44605,JY_1-10k_transcript/45176,JY_1-10k_transcript/46224,JY_1-10k_transcript/52176,JY_1-10k_transcript/6442,JY_1-10k_transcript/24865,JY_1-10k_transcript/43921,JY_1-10k_transcript/46721,JY_1-10k_tr…
GO:0005575	Cellular Component	GO:0043226	organelle	GO:0044422	organelle part	GO:0031300	intrinsic component of organelle membrane	18	JY_1-10k_transcript/45611,JY_1-10k_transcript/53476,JY_1-10k_transcript/25454,JY_1-10k_transcript/13629,JY_1-10k_transcript/47912,JY_1-10k_transcript/40895,JY_1-10k_transcript/16274,JY_1-10k_transcript/45015,JY_1-10k_transcript/50748,JY_1-10k_transcript/38855,JY_1-10k_transcript/33655,JY_1-10k_transcript/28782,JY_1-10k_transcript/49238,JY_1-10k_transcript/54109,JY_1-10k_transcript/44679,JY_1-10k_…
GO:0005575	Cellular Component	GO:0043226	organelle	GO:0043228	non-membrane-bounded organelle	GO:0043232	intracellular non-membrane-bounded organelle	1296	JY_1-10k_transcript/11678,JY_1-10k_transcript/44357,JY_1-10k_transcript/7234,JY_1-10k_transcript/52161,JY_1-10k_transcript/55478,JY_1-10k_transcript/46920,JY_1-10k_transcript/55221,JY_1-10k_transcript/6065,JY_1-10k_transcript/52578,JY_1-10k_transcript/50298,JY_1-10k_transcript/49275,JY_1-10k_transcript/54931,JY_1-10k_transcript/52148,JY_1-10k_transcript/50001,JY_1-10k_transcript/43897,JY_1-10k_tr…
nscript/26949,JY_1-10k_transcript/54702,JY_1-10k_transcript/50753,JY_1-10k_transcript/6516,JY_1-10k_transcript/55422,JY_1-10k_transcript/24286,JY_1-10k_transcript/18489,JY_1-10k_transcript/20940,JY_1-10k_transcript/50165,JY_1-10k_transcript/55361,JY_1-10k_transcript/54762,JY_1-10k_transcript/19288,JY_1-10k_transcript/44151,JY_1-10k_transcript/39045,JY_1-10k_transcript/53844,JY_1-10k_transcript/40…
GO:0005575	Cellular Component	GO:0044425	membrane part	GO:0044459	plasma membrane part	GO:0009898	cytoplasmic side of plasma membrane	3	JY_1-10k_transcript/37901,JY_1-10k_transcript/51549,JY_1-10k_transcript/48918
GO:0005575	Cellular Component	GO:0044425	membrane part	GO:0044459	plasma membrane part	GO:0098590	plasma membrane region	46	JY_1-10k_transcript/11009,JY_1-10k_transcript/43972,JY_1-10k_transcript/49678,JY_1-10k_transcript/47191,JY_1-10k_transcript/18617,JY_1-10k_transcript/21410,JY_1-10k_transcript/53151,JY_1-10k_transcript/52778,JY_1-10k_transcript/37379,JY_1-10k_transcript/10850,JY_1-10k_transcript/16819,JY_1-10k_transcript/33100,JY_1-10k_transcript/55436,JY_1-10k_transcript/45117,JY_1-10k_transcript/42264,JY_1-10k_…
GO:0005575	Cellular Component	GO:0044425	membrane part	GO:0044459	plasma membrane part	GO:0031256	leading edge membrane	18	JY_1-10k_transcript/47191,JY_1-10k_transcript/50371,JY_1-10k_transcript/50057,JY_1-10k_transcript/49362,JY_1-10k_transcript/54470,JY_1-10k_transcript/52015,JY_1-10k_transcript/53238,JY_1-10k_transcript/43199,JY_1-10k_transcript/50372,JY_1-10k_transcript/52778,JY_1-10k_transcript/53151,JY_1-10k_transcript/55436,JY_1-10k_transcript/45117,JY_1-10k_transcript/4313,JY_1-10k_transcript/39525,JY_1-10k_t…
GO:0005575	Cellular Component	GO:0044425	membrane part	GO:0044459	plasma membrane part	GO:0031226	intrinsic component of plasma membrane	13	JY_1-10k_transcript/36194,JY_1-10k_transcript/37901,JY_1-10k_transcript/32399,JY_1-10k_transcript/40676,JY_1-10k_transcript/16819,JY_1-10k_transcript/2793,JY_1-10k_transcript/45834,JY_1-10k_transcript/17543,JY_1-10k_transcript/43335,JY_1-10k_transcript/41560,JY_1-10k_transcript/18617,JY_1-10k_transcript/34590,JY_1-10k_transcript/26895
GO:0005575	Cellular Component	GO:0044425	membrane part	GO:0044459	plasma membrane part	GO:0098797	plasma membrane protein complex	12	JY_1-10k_transcript/37901,JY_1-10k_transcript/26634,JY_1-10k_transcript/45317,JY_1-10k_transcript/51549,JY_1-10k_transcript/50010,JY_1-10k_transcript/52680,JY_1-10k_transcript/34708,JY_1-10k_transcript/20544,JY_1-10k_transcript/54940,JY_1-10k_transcript/23618,JY_1-10k_transcript/15542,JY_1-10k_transcript/49948
GO:0005575	Cellular Component	GO:0044425	membrane part	GO:0044459	plasma membrane part	GO:0019897	extrinsic component of plasma membrane	4	JY_1-10k_transcript/54940,JY_1-10k_transcript/37901,JY_1-10k_transcript/51549,JY_1-10k_transcript/48918
GO:0005575	Cellular Component	GO:0044425	membrane part	GO:0019898	extrinsic component of membrane	GO:0005942	phosphatidylinositol 3-kinase complex	1	JY_1-10k_transcript/31718
GO:0005575	Cellular Component	GO:0044425	membrane part	GO:0019898	extrinsic component of membrane	GO:0019897	extrinsic component of plasma membrane	4	JY_1-10k_transcript/54940,JY_1-10k_transcript/37901,JY_1-10k_transcript/51549,JY_1-10k_transcript/48918
GO:0005575	Cellular Component	GO:0044425	membrane part	GO:0098796	membrane protein complex	GO:0030119	AP-type membrane coat adaptor complex	7	JY_1-10k_transcript/47280,JY_1-10k_transcript/20544,JY_1-10k_transcript/25707,JY_1-10k_transcript/45317,JY_1-10k_transcript/20598,JY_1-10k_transcript/33305,JY_1-10k_transcript/34708
GO:0005575	Cellular Component	GO:0044425	membrane part	GO:0098796	membrane protein complex	GO:0098800	inner mitochondrial membrane protein complex	58	JY_1-10k_transcript/36972,JY_1-10k_transcript/20543,JY_1-10k_transcript/41981,JY_1-10k_transcript/2359,JY_1-10k_transcript/32540,JY_1-10k_transcript/25454,JY_1-10k_transcript/13629,JY_1-10k_transcript/44190,JY_1-10k_transcript/12493,JY_1-10k_transcript/37863,JY_1-10k_transcript/17534,JY_1-10k_transcript/49835,JY_1-10k_transcript/22388,JY_1-10k_transcript/15698,JY_1-10k_transcript/21964,JY_1-10k_t…
GO:0005575	Cellular Component	GO:0044425	membrane part	GO:0098796	membrane protein complex	GO:0033177	proton-transporting two-sector ATPase complex, proton-transporting domain	26	JY_1-10k_transcript/52384,JY_1-10k_transcript/36677,JY_1-10k_transcript/3337,JY_1-10k_transcript/48474,JY_1-10k_transcript/40604,JY_1-10k_transcript/29668,JY_1-10k_transcript/7493,JY_1-10k_transcript/7496,JY_1-10k_transcript/12893,JY_1-10k_transcript/3634,JY_1-10k_transcript/51333,JY_1-10k_transcript/49927,JY_1-10k_transcript/50092,JY_1-10k_transcript/7113,JY_1-10k_transcript/49501,JY_1-10k_trans…
GO:0005575	Cellular Component	GO:0044425	membrane part	GO:0098796	membrane protein complex	GO:0098803	respiratory chain complex	24	JY_1-10k_transcript/51950,JY_1-10k_transcript/48390,JY_1-10k_transcript/15698,JY_1-10k_transcript/22388,JY_1-10k_transcript/21964,JY_1-10k_transcript/30753,JY_1-10k_transcript/35751,JY_1-10k_transcript/10851,JY_1-10k_transcript/55074,JY_1-10k_transcript/46062,JY_1-10k_transcript/8552,JY_1-10k_transcript/54603,JY_1-10k_transcript/53902,JY_1-10k_transcript/15885,JY_1-10k_transcript/29576,JY_1-10k_t…
GO:0005575	Cellular Component	GO:0044425	membrane part	GO:0098796	membrane protein complex	GO:0098797	plasma membrane protein complex	12	JY_1-10k_transcript/37901,JY_1-10k_transcript/26634,JY_1-10k_transcript/45317,JY_1-10k_transcript/51549,JY_1-10k_transcript/50010,JY_1-10k_transcript/52680,JY_1-10k_transcript/34708,JY_1-10k_transcript/20544,JY_1-10k_transcript/54940,JY_1-10k_transcript/23618,JY_1-10k_transcript/15542,JY_1-10k_transcript/49948
GO:0005575	Cellular Component	GO:0044425	membrane part	GO:0098796	membrane protein complex	GO:0030964	NADH dehydrogenase complex	15	JY_1-10k_transcript/10851,JY_1-10k_transcript/46062,JY_1-10k_transcript/8552,JY_1-10k_transcript/54603,JY_1-10k_transcript/51950,JY_1-10k_transcript/53902,JY_1-10k_transcript/48390,JY_1-10k_transcript/15885,JY_1-10k_transcript/29576,JY_1-10k_transcript/43217,JY_1-10k_transcript/47994,JY_1-10k_transcript/14132,JY_1-10k_transcript/16079,JY_1-10k_transcript/31635,JY_1-10k_transcript/30753
GO:0005575	Cellular Component	GO:0044425	membrane part	GO:0098796	membrane protein complex	GO:0045267	proton-transporting ATP synthase, catalytic core	1	JY_1-10k_transcript/35726
GO:0005575	Cellular Component	GO:0044425	membrane part	GO:0098796	membrane protein complex	GO:0016469	proton-transporting two-sector ATPase complex	96	JY_1-10k_transcript/11009,JY_1-10k_transcript/54662,JY_1-10k_transcript/41981,JY_1-10k_transcript/2359,JY_1-10k_transcript/32540,JY_1-10k_transcript/29668,JY_1-10k_transcript/4091,JY_1-10k_transcript/7493,JY_1-10k_transcript/37863,JY_1-10k_transcript/17534,JY_1-10k_transcript/35493,JY_1-10k_transcript/8788,JY_1-10k_transcript/49835,JY_1-10k_transcript/48545,JY_1-10k_transcript/52336,JY_1-10k_tran…
GO:0005575	Cellular Component	GO:0044425	membrane part	GO:0098796	membrane protein complex	GO:0030117	membrane coat	67	JY_1-10k_transcript/3206,JY_1-10k_transcript/45317,JY_1-10k_transcript/1385,JY_1-10k_transcript/55406,JY_1-10k_transcript/5706,JY_1-10k_transcript/47280,JY_1-10k_transcript/47271,JY_1-10k_transcript/3146,JY_1-10k_transcript/956,JY_1-10k_transcript/4381,JY_1-10k_transcript/16320,JY_1-10k_transcript/11405,JY_1-10k_transcript/38037,JY_1-10k_transcript/26303,JY_1-10k_transcript/733,JY_1-10k_transcrip…
GO:0005575	Cellular Component	GO:0044425	membrane part	GO:0098796	membrane protein complex	GO:0005942	phosphatidylinositol 3-kinase complex	1	JY_1-10k_transcript/31718
GO:0005575	Cellular Component	GO:0044425	membrane part	GO:0098796	membrane protein complex	GO:0031211	endoplasmic reticulum palmitoyltransferase complex	6	JY_1-10k_transcript/51725,JY_1-10k_transcript/48556,JY_1-10k_transcript/48054,JY_1-10k_transcript/50405,JY_1-10k_transcript/24815,JY_1-10k_transcript/22514
GO:0005575	Cellular Component	GO:0044425	membrane part	GO:0098796	membrane protein complex	GO:0098799	outer mitochondrial membrane protein complex	2	JY_1-10k_transcript/54163,JY_1-10k_transcript/54521
GO:0005575	Cellular Component	GO:0044425	membrane part	GO:0098796	membrane protein complex	GO:1902495	transmembrane transporter complex	14	JY_1-10k_transcript/35751,JY_1-10k_transcript/54594,JY_1-10k_transcript/37901,JY_1-10k_transcript/26634,JY_1-10k_transcript/48918,JY_1-10k_transcript/50010,JY_1-10k_transcript/18422,JY_1-10k_transcript/15698,JY_1-10k_transcript/22388,JY_1-10k_transcript/23618,JY_1-10k_transcript/37067,JY_1-10k_transcript/15542,JY_1-10k_transcript/49948,JY_1-10k_transcript/37530
GO:0005575	Cellular Component	GO:0044425	membrane part	GO:0098796	membrane protein complex	GO:0033178	proton-transporting two-sector ATPase complex, catalytic domain	47	JY_1-10k_transcript/11009,JY_1-10k_transcript/36972,JY_1-10k_transcript/20543,JY_1-10k_transcript/54662,JY_1-10k_transcript/41981,JY_1-10k_transcript/2359,JY_1-10k_transcript/32540,JY_1-10k_transcript/40138,JY_1-10k_transcript/44190,JY_1-10k_transcript/12493,JY_1-10k_transcript/37863,JY_1-10k_transcript/17534,JY_1-10k_transcript/35493,JY_1-10k_transcript/8788,JY_1-10k_transcript/49835,JY_1-10k_tr…
GO:0005575	Cellular Component	GO:0044425	membrane part	GO:0098589	membrane region	GO:0098590	plasma membrane region	46	JY_1-10k_transcript/11009,JY_1-10k_transcript/43972,JY_1-10k_transcript/49678,JY_1-10k_transcript/47191,JY_1-10k_transcript/18617,JY_1-10k_transcript/21410,JY_1-10k_transcript/53151,JY_1-10k_transcript/52778,JY_1-10k_transcript/37379,JY_1-10k_transcript/10850,JY_1-10k_transcript/16819,JY_1-10k_transcript/33100,JY_1-10k_transcript/55436,JY_1-10k_transcript/45117,JY_1-10k_transcript/42264,JY_1-10k_…
GO:0005575	Cellular Component	GO:0044425	membrane part	GO:0098589	membrane region	GO:0045121	membrane raft	1	JY_1-10k_transcript/47995
GO:0005575	Cellular Component	GO:0044425	membrane part	GO:0098589	membrane region	GO:0005905	coated pit	3	JY_1-10k_transcript/20544,JY_1-10k_transcript/45317,JY_1-10k_transcript/34708
GO:0005575	Cellular Component	GO:0044425	membrane part	GO:0031224	intrinsic component of membrane	GO:0031226	intrinsic component of plasma membrane	13	JY_1-10k_transcript/36194,JY_1-10k_transcript/37901,JY_1-10k_transcript/32399,JY_1-10k_transcript/40676,JY_1-10k_transcript/16819,JY_1-10k_transcript/2793,JY_1-10k_transcript/45834,JY_1-10k_transcript/17543,JY_1-10k_transcript/43335,JY_1-10k_transcript/41560,JY_1-10k_transcript/18617,JY_1-10k_transcript/34590,JY_1-10k_transcript/26895
GO:0005575	Cellular Component	GO:0044425	membrane part	GO:0031224	intrinsic component of membrane	GO:0016021	integral component of membrane	45	JY_1-10k_transcript/32399,JY_1-10k_transcript/53476,JY_1-10k_transcript/25454,JY_1-10k_transcript/13629,JY_1-10k_transcript/40895,JY_1-10k_transcript/18617,JY_1-10k_transcript/23618,JY_1-10k_transcript/15698,JY_1-10k_transcript/22388,JY_1-10k_transcript/50748,JY_1-10k_transcript/16819,JY_1-10k_transcript/38855,JY_1-10k_transcript/17543,JY_1-10k_transcript/18422,JY_1-10k_transcript/41560,JY_1-10k_…
GO:0005575	Cellular Component	GO:0044425	membrane part	GO:0031224	intrinsic component of membrane	GO:0031300	intrinsic component of organelle membrane	18	JY_1-10k_transcript/45611,JY_1-10k_transcript/53476,JY_1-10k_transcript/25454,JY_1-10k_transcript/13629,JY_1-10k_transcript/47912,JY_1-10k_transcript/40895,JY_1-10k_transcript/16274,JY_1-10k_transcript/45015,JY_1-10k_transcript/50748,JY_1-10k_transcript/38855,JY_1-10k_transcript/33655,JY_1-10k_transcript/28782,JY_1-10k_transcript/49238,JY_1-10k_transcript/54109,JY_1-10k_transcript/44679,JY_1-10k_…
GO:0005575	Cellular Component	GO:0044425	membrane part	GO:0044455	mitochondrial membrane part	GO:0098573	intrinsic component of mitochondrial membrane	7	JY_1-10k_transcript/45015,JY_1-10k_transcript/50748,JY_1-10k_transcript/49238,JY_1-10k_transcript/25454,JY_1-10k_transcript/13629,JY_1-10k_transcript/44679,JY_1-10k_transcript/16274
GO:0005575	Cellular Component	GO:0044425	membrane part	GO:0044455	mitochondrial membrane part	GO:0098800	inner mitochondrial membrane protein complex	58	JY_1-10k_transcript/36972,JY_1-10k_transcript/20543,JY_1-10k_transcript/41981,JY_1-10k_transcript/2359,JY_1-10k_transcript/32540,JY_1-10k_transcript/25454,JY_1-10k_transcript/13629,JY_1-10k_transcript/44190,JY_1-10k_transcript/12493,JY_1-10k_transcript/37863,JY_1-10k_transcript/17534,JY_1-10k_transcript/49835,JY_1-10k_transcript/22388,JY_1-10k_transcript/15698,JY_1-10k_transcript/21964,JY_1-10k_t…
GO:0005575	Cellular Component	GO:0044425	membrane part	GO:0044455	mitochondrial membrane part	GO:0098799	outer mitochondrial membrane protein complex	2	JY_1-10k_transcript/54163,JY_1-10k_transcript/54521
GO:0005575	Cellular Component	GO:0044425	membrane part	GO:0044455	mitochondrial membrane part	GO:0005746	mitochondrial respiratory chain	24	JY_1-10k_transcript/51950,JY_1-10k_transcript/48390,JY_1-10k_transcript/15698,JY_1-10k_transcript/22388,JY_1-10k_transcript/21964,JY_1-10k_transcript/30753,JY_1-10k_transcript/35751,JY_1-10k_transcript/10851,JY_1-10k_transcript/55074,JY_1-10k_transcript/46062,JY_1-10k_transcript/8552,JY_1-10k_transcript/54603,JY_1-10k_transcript/53902,JY_1-10k_transcript/15885,JY_1-10k_transcript/29576,JY_1-10k_t…
GO:0005575	Cellular Component	GO:0044425	membrane part	GO:0070469	respiratory chain	GO:0045271	respiratory chain complex I	15	JY_1-10k_transcript/10851,JY_1-10k_transcript/46062,JY_1-10k_transcript/8552,JY_1-10k_transcript/54603,JY_1-10k_transcript/51950,JY_1-10k_transcript/53902,JY_1-10k_transcript/48390,JY_1-10k_transcript/15885,JY_1-10k_transcript/29576,JY_1-10k_transcript/43217,JY_1-10k_transcript/47994,JY_1-10k_transcript/14132,JY_1-10k_transcript/16079,JY_1-10k_transcript/31635,JY_1-10k_transcript/30753
GO:0005575	Cellular Component	GO:0044425	membrane part	GO:0070469	respiratory chain	GO:0045277	respiratory chain complex IV	2	JY_1-10k_transcript/55074,JY_1-10k_transcript/48073
GO:0005575	Cellular Component	GO:0044425	membrane part	GO:0070469	respiratory chain	GO:0045275	respiratory chain complex III	5	JY_1-10k_transcript/35751,JY_1-10k_transcript/22388,JY_1-10k_transcript/15698,JY_1-10k_transcript/37067,JY_1-10k_transcript/37530
GO:0005575	Cellular Component	GO:0044425	membrane part	GO:0070469	respiratory chain	GO:0098803	respiratory chain complex	24	JY_1-10k_transcript/51950,JY_1-10k_transcript/48390,JY_1-10k_transcript/15698,JY_1-10k_transcript/22388,JY_1-10k_transcript/21964,JY_1-10k_transcript/30753,JY_1-10k_transcript/35751,JY_1-10k_transcript/10851,JY_1-10k_transcript/55074,JY_1-10k_transcript/46062,JY_1-10k_transcript/8552,JY_1-10k_transcript/54603,JY_1-10k_transcript/53902,JY_1-10k_transcript/15885,JY_1-10k_transcript/29576,JY_1-10k_t…
GO:0005575	Cellular Component	GO:0044425	membrane part	GO:0070469	respiratory chain	GO:0005746	mitochondrial respiratory chain	24	JY_1-10k_transcript/51950,JY_1-10k_transcript/48390,JY_1-10k_transcript/15698,JY_1-10k_transcript/22388,JY_1-10k_transcript/21964,JY_1-10k_transcript/30753,JY_1-10k_transcript/35751,JY_1-10k_transcript/10851,JY_1-10k_transcript/55074,JY_1-10k_transcript/46062,JY_1-10k_transcript/8552,JY_1-10k_transcript/54603,JY_1-10k_transcript/53902,JY_1-10k_transcript/15885,JY_1-10k_transcript/29576,JY_1-10k_t…
GO:0005575	Cellular Component	GO:0044425	membrane part	GO:0070469	respiratory chain	GO:0045273	respiratory chain complex II	2	JY_1-10k_transcript/21964,JY_1-10k_transcript/11038
GO:0005575	Cellular Component	GO:0044425	membrane part	GO:0005789	endoplasmic reticulum membrane	GO:0031211	endoplasmic reticulum palmitoyltransferase complex	6	JY_1-10k_transcript/51725,JY_1-10k_transcript/48556,JY_1-10k_transcript/48054,JY_1-10k_transcript/50405,JY_1-10k_transcript/24815,JY_1-10k_transcript/22514
GO:0005575	Cellular Component	GO:0044425	membrane part	GO:0005789	endoplasmic reticulum membrane	GO:0031227	intrinsic component of endoplasmic reticulum membrane	11	JY_1-10k_transcript/45611,JY_1-10k_transcript/53476,JY_1-10k_transcript/47912,JY_1-10k_transcript/38855,JY_1-10k_transcript/33655,JY_1-10k_transcript/40895,JY_1-10k_transcript/28782,JY_1-10k_transcript/54109,JY_1-10k_transcript/55182,JY_1-10k_transcript/41400,JY_1-10k_transcript/42101
GO:0005575	Cellular Component	GO:0044425	membrane part	GO:0005789	endoplasmic reticulum membrane	GO:0030176	integral component of endoplasmic reticulum membrane	3	JY_1-10k_transcript/28782,JY_1-10k_transcript/41400,JY_1-10k_transcript/33655
GO:0005575	Cellular Component	GO:0044425	membrane part	GO:0098552	side of membrane	GO:0098576	lumenal side of membrane	1	JY_1-10k_transcript/23618
GO:0005575	Cellular Component	GO:0044425	membrane part	GO:0098552	side of membrane	GO:0098562	cytoplasmic side of membrane	4	JY_1-10k_transcript/37901,JY_1-10k_transcript/51549,JY_1-10k_transcript/48918,JY_1-10k_transcript/45565
GO:0005575	Cellular Component	GO:0044464	cell part	GO:0042175	nuclear outer membrane-endoplasmic reticulum membrane network	GO:0005789	endoplasmic reticulum membrane	42	JY_1-10k_transcript/32399,JY_1-10k_transcript/53476,JY_1-10k_transcript/45565,JY_1-10k_transcript/43994,JY_1-10k_transcript/40895,JY_1-10k_transcript/48556,JY_1-10k_transcript/31870,JY_1-10k_transcript/11326,JY_1-10k_transcript/48054,JY_1-10k_transcript/18126,JY_1-10k_transcript/6415,JY_1-10k_transcript/54029,JY_1-10k_transcript/10559,JY_1-10k_transcript/50405,JY_1-10k_transcript/38855,JY_1-10k_t…
GO:0005575	Cellular Component	GO:0044464	cell part	GO:0071944	cell periphery	GO:0005938	cell cortex	4	JY_1-10k_transcript/41389,JY_1-10k_transcript/47606,JY_1-10k_transcript/43578,JY_1-10k_transcript/31571
GO:0005575	Cellular Component	GO:0044464	cell part	GO:0071944	cell periphery	GO:0005886	plasma membrane	96	JY_1-10k_transcript/11009,JY_1-10k_transcript/43972,JY_1-10k_transcript/47191,JY_1-10k_transcript/45317,JY_1-10k_transcript/16504,JY_1-10k_transcript/327,JY_1-10k_transcript/20902,JY_1-10k_transcript/18617,JY_1-10k_transcript/23618,JY_1-10k_transcript/46457,JY_1-10k_transcript/43308,JY_1-10k_transcript/21410,JY_1-10k_transcript/3050,JY_1-10k_transcript/37379,JY_1-10k_transcript/10850,JY_1-10k_tra…
GO:0005575	Cellular Component	GO:0044464	cell part	GO:0044424	intracellular part	GO:0031501	mannosyltransferase complex	1	JY_1-10k_transcript/40979
GO:0005575	Cellular Component	GO:0044464	cell part	GO:0044424	intracellular part	GO:0005737	cytoplasm	2340	JY_1-10k_transcript/16896,JY_1-10k_transcript/1385,JY_1-10k_transcript/55164,JY_1-10k_transcript/33490,JY_1-10k_transcript/46920,JY_1-10k_transcript/15652,JY_1-10k_transcript/6065,JY_1-10k_transcript/43897,JY_1-10k_transcript/52166,JY_1-10k_transcript/14507,JY_1-10k_transcript/29277,JY_1-10k_transcript/49772,JY_1-10k_transcript/41642,JY_1-10k_transcript/40609,JY_1-10k_transcript/55460,JY_1-10k_tr…
transcript/53546,JY_1-10k_transcript/55276,JY_1-10k_transcript/44211,JY_1-10k_transcript/10041,JY_1-10k_transcript/42074,JY_1-10k_transcript/54773,JY_1-10k_transcript/41434,JY_1-10k_transcript/24649,JY_1-10k_transcript/43097,JY_1-10k_transcript/23424,JY_1-10k_transcript/440,JY_1-10k_transcript/8225,JY_1-10k_transcript/45654,JY_1-10k_transcript/48782,JY_1-10k_transcript/449,JY_1-10k_transcript/499…
GO:0005575	Cellular Component	GO:0044464	cell part	GO:0044424	intracellular part	GO:0000502	proteasome complex	77	JY_1-10k_transcript/45177,JY_1-10k_transcript/26025,JY_1-10k_transcript/48562,JY_1-10k_transcript/48921,JY_1-10k_transcript/26141,JY_1-10k_transcript/40087,JY_1-10k_transcript/43190,JY_1-10k_transcript/42910,JY_1-10k_transcript/45176,JY_1-10k_transcript/45959,JY_1-10k_transcript/41342,JY_1-10k_transcript/46565,JY_1-10k_transcript/52420,JY_1-10k_transcript/40389,JY_1-10k_transcript/29277,JY_1-10k_…
GO:0005575	Cellular Component	GO:0044464	cell part	GO:0044424	intracellular part	GO:0034708	methyltransferase complex	39	JY_1-10k_transcript/24821,JY_1-10k_transcript/44826,JY_1-10k_transcript/40104,JY_1-10k_transcript/3900,JY_1-10k_transcript/43830,JY_1-10k_transcript/29306,JY_1-10k_transcript/1501,JY_1-10k_transcript/27583,JY_1-10k_transcript/52100,JY_1-10k_transcript/37728,JY_1-10k_transcript/34999,JY_1-10k_transcript/38652,JY_1-10k_transcript/31694,JY_1-10k_transcript/24904,JY_1-10k_transcript/36195,JY_1-10k_tr…
GO:0005575	Cellular Component	GO:0044464	cell part	GO:0044424	intracellular part	GO:0045267	proton-transporting ATP synthase, catalytic core	1	JY_1-10k_transcript/35726
GO:0005575	Cellular Component	GO:0044464	cell part	GO:0044424	intracellular part	GO:0030529	ribonucleoprotein complex	891	JY_1-10k_transcript/5188,JY_1-10k_transcript/11678,JY_1-10k_transcript/51811,JY_1-10k_transcript/54280,JY_1-10k_transcript/51552,JY_1-10k_transcript/771,JY_1-10k_transcript/35166,JY_1-10k_transcript/25284,JY_1-10k_transcript/53326,JY_1-10k_transcript/46920,JY_1-10k_transcript/34941,JY_1-10k_transcript/55221,JY_1-10k_transcript/5857,JY_1-10k_transcript/52578,JY_1-10k_transcript/7401,JY_1-10k_trans…
GO:0005575	Cellular Component	GO:0044464	cell part	GO:0044424	intracellular part	GO:0031234	extrinsic component of cytoplasmic side of plasma membrane	1	JY_1-10k_transcript/51549
GO:0005575	Cellular Component	GO:0044464	cell part	GO:0044424	intracellular part	GO:0038201	TOR complex	5	JY_1-10k_transcript/11357,JY_1-10k_transcript/38158,JY_1-10k_transcript/1657,JY_1-10k_transcript/37562,JY_1-10k_transcript/55607
GO:0005575	Cellular Component	GO:0044464	cell part	GO:0044424	intracellular part	GO:0045261	proton-transporting ATP synthase complex, catalytic core F(1)	9	JY_1-10k_transcript/21734,JY_1-10k_transcript/15956,JY_1-10k_transcript/31583,JY_1-10k_transcript/12493,JY_1-10k_transcript/17534,JY_1-10k_transcript/29605,JY_1-10k_transcript/35726,JY_1-10k_transcript/27102,JY_1-10k_transcript/4269
GO:0005575	Cellular Component	GO:0044464	cell part	GO:0044424	intracellular part	GO:0019866	organelle inner membrane	125	JY_1-10k_transcript/15457,JY_1-10k_transcript/14083,JY_1-10k_transcript/41981,JY_1-10k_transcript/2359,JY_1-10k_transcript/34953,JY_1-10k_transcript/32540,JY_1-10k_transcript/13629,JY_1-10k_transcript/36685,JY_1-10k_transcript/4910,JY_1-10k_transcript/37863,JY_1-10k_transcript/17534,JY_1-10k_transcript/8800,JY_1-10k_transcript/52583,JY_1-10k_transcript/39972,JY_1-10k_transcript/15166,JY_1-10k_tra…
GO:0005575	Cellular Component	GO:0044464	cell part	GO:0044424	intracellular part	GO:0031371	ubiquitin conjugating enzyme complex	9	JY_1-10k_transcript/51057,JY_1-10k_transcript/50329,JY_1-10k_transcript/52463,JY_1-10k_transcript/50486,JY_1-10k_transcript/48008,JY_1-10k_transcript/49354,JY_1-10k_transcript/50364,JY_1-10k_transcript/53427,JY_1-10k_transcript/49275
GO:0005575	Cellular Component	GO:0044464	cell part	GO:0044424	intracellular part	GO:0031968	organelle outer membrane	8	JY_1-10k_transcript/34999,JY_1-10k_transcript/54065,JY_1-10k_transcript/54163,JY_1-10k_transcript/33551,JY_1-10k_transcript/32930,JY_1-10k_transcript/16049,JY_1-10k_transcript/35601,JY_1-10k_transcript/54521
GO:0005575	Cellular Component	GO:0044464	cell part	GO:0044424	intracellular part	GO:0044446	intracellular organelle part	1978	JY_1-10k_transcript/53109,JY_1-10k_transcript/11678,JY_1-10k_transcript/2359,JY_1-10k_transcript/44357,JY_1-10k_transcript/1385,JY_1-10k_transcript/4116,JY_1-10k_transcript/55164,JY_1-10k_transcript/33490,JY_1-10k_transcript/771,JY_1-10k_transcript/7234,JY_1-10k_transcript/52161,JY_1-10k_transcript/46920,JY_1-10k_transcript/26203,JY_1-10k_transcript/55221,JY_1-10k_transcript/52578,JY_1-10k_transc…
463,JY_1-10k_transcript/46612,JY_1-10k_transcript/48014,JY_1-10k_transcript/54851,JY_1-10k_transcript/28726,JY_1-10k_transcript/43107,JY_1-10k_transcript/30155,JY_1-10k_transcript/54095,JY_1-10k_transcript/53830,JY_1-10k_transcript/46421,JY_1-10k_transcript/25601,JY_1-10k_transcript/49238,JY_1-10k_transcript/1834,JY_1-10k_transcript/44639,JY_1-10k_transcript/44351,JY_1-10k_transcript/2414,JY_1-10…
GO:0005575	Cellular Component	GO:0044464	cell part	GO:0044424	intracellular part	GO:0000307	cyclin-dependent protein kinase holoenzyme complex	10	JY_1-10k_transcript/12722,JY_1-10k_transcript/22905,JY_1-10k_transcript/21109,JY_1-10k_transcript/11728,JY_1-10k_transcript/12573,JY_1-10k_transcript/16653,JY_1-10k_transcript/11185,JY_1-10k_transcript/4416,JY_1-10k_transcript/15419,JY_1-10k_transcript/7760
GO:0005575	Cellular Component	GO:0044464	cell part	GO:0044424	intracellular part	GO:0005667	transcription factor complex	16	JY_1-10k_transcript/44542,JY_1-10k_transcript/44826,JY_1-10k_transcript/8670,JY_1-10k_transcript/43552,JY_1-10k_transcript/23194,JY_1-10k_transcript/53288,JY_1-10k_transcript/43830,JY_1-10k_transcript/23419,JY_1-10k_transcript/42180,JY_1-10k_transcript/42588,JY_1-10k_transcript/49602,JY_1-10k_transcript/18501,JY_1-10k_transcript/22007,JY_1-10k_transcript/24790,JY_1-10k_transcript/52571,JY_1-10k_t…
GO:0005575	Cellular Component	GO:0044464	cell part	GO:0044424	intracellular part	GO:0045277	respiratory chain complex IV	2	JY_1-10k_transcript/55074,JY_1-10k_transcript/48073
GO:0005575	Cellular Component	GO:0044464	cell part	GO:0044424	intracellular part	GO:0044444	cytoplasmic part	2097	JY_1-10k_transcript/16896,JY_1-10k_transcript/1385,JY_1-10k_transcript/55164,JY_1-10k_transcript/33490,JY_1-10k_transcript/46920,JY_1-10k_transcript/6065,JY_1-10k_transcript/43897,JY_1-10k_transcript/14507,JY_1-10k_transcript/29277,JY_1-10k_transcript/49772,JY_1-10k_transcript/41642,JY_1-10k_transcript/40609,JY_1-10k_transcript/55460,JY_1-10k_transcript/55177,JY_1-10k_transcript/53059,JY_1-10k_tr…
ript/54900,JY_1-10k_transcript/22194,JY_1-10k_transcript/47885,JY_1-10k_transcript/13479,JY_1-10k_transcript/51528,JY_1-10k_transcript/44504,JY_1-10k_transcript/43538,JY_1-10k_transcript/29282,JY_1-10k_transcript/39810,JY_1-10k_transcript/54223,JY_1-10k_transcript/52665,JY_1-10k_transcript/54081,JY_1-10k_transcript/47209,JY_1-10k_transcript/502,JY_1-10k_transcript/48435,JY_1-10k_transcript/49715,…
GO:0005575	Cellular Component	GO:0044464	cell part	GO:0044424	intracellular part	GO:0000178	exosome (RNase complex)	2	JY_1-10k_transcript/50298,JY_1-10k_transcript/3632
GO:0005575	Cellular Component	GO:0044464	cell part	GO:0044424	intracellular part	GO:0045281	succinate dehydrogenase complex	2	JY_1-10k_transcript/21964,JY_1-10k_transcript/11038
GO:0005575	Cellular Component	GO:0044464	cell part	GO:0044424	intracellular part	GO:0045283	fumarate reductase complex	2	JY_1-10k_transcript/21964,JY_1-10k_transcript/11038
GO:0005575	Cellular Component	GO:0044464	cell part	GO:0044424	intracellular part	GO:0030014	CCR4-NOT complex	3	JY_1-10k_transcript/34079,JY_1-10k_transcript/38597,JY_1-10k_transcript/40440
GO:0005575	Cellular Component	GO:0044464	cell part	GO:0044424	intracellular part	GO:0000151	ubiquitin ligase complex	52	JY_1-10k_transcript/51709,JY_1-10k_transcript/7405,JY_1-10k_transcript/53744,JY_1-10k_transcript/26812,JY_1-10k_transcript/20451,JY_1-10k_transcript/8422,JY_1-10k_transcript/15428,JY_1-10k_transcript/23628,JY_1-10k_transcript/19479,JY_1-10k_transcript/53427,JY_1-10k_transcript/41111,JY_1-10k_transcript/6498,JY_1-10k_transcript/31878,JY_1-10k_transcript/9055,JY_1-10k_transcript/49275,JY_1-10k_tran…
GO:0005575	Cellular Component	GO:0044464	cell part	GO:0044424	intracellular part	GO:0033202	DNA helicase complex	12	JY_1-10k_transcript/42655,JY_1-10k_transcript/47064,JY_1-10k_transcript/28221,JY_1-10k_transcript/24904,JY_1-10k_transcript/41076,JY_1-10k_transcript/43860,JY_1-10k_transcript/36647,JY_1-10k_transcript/15662,JY_1-10k_transcript/38786,JY_1-10k_transcript/26736,JY_1-10k_transcript/46881,JY_1-10k_transcript/35504
GO:0005575	Cellular Component	GO:0044464	cell part	GO:0044424	intracellular part	GO:0016234	inclusion body	10	JY_1-10k_transcript/47436,JY_1-10k_transcript/27441,JY_1-10k_transcript/23167,JY_1-10k_transcript/47329,JY_1-10k_transcript/44357,JY_1-10k_transcript/52303,JY_1-10k_transcript/31433,JY_1-10k_transcript/37594,JY_1-10k_transcript/7501,JY_1-10k_transcript/45227
GO:0005575	Cellular Component	GO:0044464	cell part	GO:0044424	intracellular part	GO:0030880	RNA polymerase complex	54	JY_1-10k_transcript/44826,JY_1-10k_transcript/8670,JY_1-10k_transcript/10805,JY_1-10k_transcript/54257,JY_1-10k_transcript/26197,JY_1-10k_transcript/23194,JY_1-10k_transcript/53288,JY_1-10k_transcript/54978,JY_1-10k_transcript/46874,JY_1-10k_transcript/52423,JY_1-10k_transcript/43830,JY_1-10k_transcript/1283,JY_1-10k_transcript/54927,JY_1-10k_transcript/10361,JY_1-10k_transcript/52571,JY_1-10k_tr…
GO:0005575	Cellular Component	GO:0044464	cell part	GO:0044424	intracellular part	GO:0045259	proton-transporting ATP synthase complex	51	JY_1-10k_transcript/36972,JY_1-10k_transcript/20543,JY_1-10k_transcript/54662,JY_1-10k_transcript/41981,JY_1-10k_transcript/40604,JY_1-10k_transcript/2359,JY_1-10k_transcript/32540,JY_1-10k_transcript/29668,JY_1-10k_transcript/44190,JY_1-10k_transcript/12493,JY_1-10k_transcript/37863,JY_1-10k_transcript/17534,JY_1-10k_transcript/12893,JY_1-10k_transcript/8788,JY_1-10k_transcript/49835,JY_1-10k_tr…
GO:0005575	Cellular Component	GO:0044464	cell part	GO:0044424	intracellular part	GO:0005838	proteasome regulatory particle	42	JY_1-10k_transcript/48562,JY_1-10k_transcript/26141,JY_1-10k_transcript/43190,JY_1-10k_transcript/14372,JY_1-10k_transcript/33632,JY_1-10k_transcript/49529,JY_1-10k_transcript/26958,JY_1-10k_transcript/41342,JY_1-10k_transcript/43552,JY_1-10k_transcript/29407,JY_1-10k_transcript/35969,JY_1-10k_transcript/52420,JY_1-10k_transcript/27349,JY_1-10k_transcript/29277,JY_1-10k_transcript/32050,JY_1-10k_…
GO:0005575	Cellular Component	GO:0044464	cell part	GO:0044424	intracellular part	GO:0031248	protein acetyltransferase complex	27	JY_1-10k_transcript/40759,JY_1-10k_transcript/44826,JY_1-10k_transcript/11213,JY_1-10k_transcript/23439,JY_1-10k_transcript/51151,JY_1-10k_transcript/50248,JY_1-10k_transcript/43860,JY_1-10k_transcript/43830,JY_1-10k_transcript/21448,JY_1-10k_transcript/49602,JY_1-10k_transcript/11626,JY_1-10k_transcript/18501,JY_1-10k_transcript/38786,JY_1-10k_transcript/26736,JY_1-10k_transcript/52100,JY_1-10k_…
GO:0005575	Cellular Component	GO:0044464	cell part	GO:0044424	intracellular part	GO:0022624	proteasome accessory complex	47	JY_1-10k_transcript/48562,JY_1-10k_transcript/26141,JY_1-10k_transcript/43190,JY_1-10k_transcript/14372,JY_1-10k_transcript/33632,JY_1-10k_transcript/49529,JY_1-10k_transcript/26958,JY_1-10k_transcript/41342,JY_1-10k_transcript/43552,JY_1-10k_transcript/29407,JY_1-10k_transcript/46565,JY_1-10k_transcript/35969,JY_1-10k_transcript/52420,JY_1-10k_transcript/32050,JY_1-10k_transcript/27349,JY_1-10k_…
GO:0005575	Cellular Component	GO:0044464	cell part	GO:0044424	intracellular part	GO:0043229	intracellular organelle	3323	JY_1-10k_transcript/16896,JY_1-10k_transcript/1385,JY_1-10k_transcript/55164,JY_1-10k_transcript/33490,JY_1-10k_transcript/771,JY_1-10k_transcript/7234,JY_1-10k_transcript/52161,JY_1-10k_transcript/55478,JY_1-10k_transcript/46920,JY_1-10k_transcript/26203,JY_1-10k_transcript/15652,JY_1-10k_transcript/6065,JY_1-10k_transcript/8689,JY_1-10k_transcript/49275,JY_1-10k_transcript/54931,JY_1-10k_transc…
1-10k_transcript/8934,JY_1-10k_transcript/49122,JY_1-10k_transcript/10489,JY_1-10k_transcript/10361,JY_1-10k_transcript/16717,JY_1-10k_transcript/28952,JY_1-10k_transcript/54305,JY_1-10k_transcript/47598,JY_1-10k_transcript/55058,JY_1-10k_transcript/46504,JY_1-10k_transcript/39569,JY_1-10k_transcript/33903,JY_1-10k_transcript/14280,JY_1-10k_transcript/46159,JY_1-10k_transcript/40267,JY_1-10k_tran…
script/32697,JY_1-10k_transcript/11466,JY_1-10k_transcript/29930,JY_1-10k_transcript/17759,JY_1-10k_transcript/5188,JY_1-10k_transcript/24304,JY_1-10k_transcript/14083,JY_1-10k_transcript/26197,JY_1-10k_transcript/36258,JY_1-10k_transcript/35166,JY_1-10k_transcript/25284,JY_1-10k_transcript/53326,JY_1-10k_transcript/53122,JY_1-10k_transcript/28545,JY_1-10k_transcript/7401,JY_1-10k_transcript/1950…
GO:0005575	Cellular Component	GO:0044464	cell part	GO:0044424	intracellular part	GO:0042575	DNA polymerase complex	1	JY_1-10k_transcript/1915
GO:0005575	Cellular Component	GO:0044464	cell part	GO:0044424	intracellular part	GO:0045275	respiratory chain complex III	5	JY_1-10k_transcript/35751,JY_1-10k_transcript/22388,JY_1-10k_transcript/15698,JY_1-10k_transcript/37067,JY_1-10k_transcript/37530
GO:0005575	Cellular Component	GO:0044464	cell part	GO:0044424	intracellular part	GO:0045273	respiratory chain complex II	2	JY_1-10k_transcript/21964,JY_1-10k_transcript/11038
GO:0005575	Cellular Component	GO:0044464	cell part	GO:0044424	intracellular part	GO:0005839	proteasome core complex	16	JY_1-10k_transcript/45177,JY_1-10k_transcript/42016,JY_1-10k_transcript/26025,JY_1-10k_transcript/54799,JY_1-10k_transcript/44256,JY_1-10k_transcript/44172,JY_1-10k_transcript/40087,JY_1-10k_transcript/46331,JY_1-10k_transcript/45176,JY_1-10k_transcript/45959,JY_1-10k_transcript/45515,JY_1-10k_transcript/46161,JY_1-10k_transcript/42692,JY_1-10k_transcript/40389,JY_1-10k_transcript/43921,JY_1-10k_…
GO:0005575	Cellular Component	GO:0044464	cell part	GO:0005622	intracellular	GO:0044424	intracellular part	4319	JY_1-10k_transcript/55164,JY_1-10k_transcript/52161,JY_1-10k_transcript/55478,JY_1-10k_transcript/26203,JY_1-10k_transcript/15652,JY_1-10k_transcript/6065,JY_1-10k_transcript/54931,JY_1-10k_transcript/48753,JY_1-10k_transcript/52166,JY_1-10k_transcript/35136,JY_1-10k_transcript/29277,JY_1-10k_transcript/10810,JY_1-10k_transcript/49772,JY_1-10k_transcript/41642,JY_1-10k_transcript/40609,JY_1-10k_t…
ranscript/31328,JY_1-10k_transcript/35921,JY_1-10k_transcript/43885,JY_1-10k_transcript/21343,JY_1-10k_transcript/48771,JY_1-10k_transcript/48388,JY_1-10k_transcript/5051,JY_1-10k_transcript/38189,JY_1-10k_transcript/51356,JY_1-10k_transcript/49505,JY_1-10k_transcript/49790,JY_1-10k_transcript/18863,JY_1-10k_transcript/29576,JY_1-10k_transcript/4560,JY_1-10k_transcript/49569,JY_1-10k_transcript/5…
5,JY_1-10k_transcript/1329,JY_1-10k_transcript/12412,JY_1-10k_transcript/38566,JY_1-10k_transcript/12085,JY_1-10k_transcript/14052,JY_1-10k_transcript/16432,JY_1-10k_transcript/53804,JY_1-10k_transcript/2025,JY_1-10k_transcript/28697,JY_1-10k_transcript/1546,JY_1-10k_transcript/19302,JY_1-10k_transcript/50277,JY_1-10k_transcript/18540,JY_1-10k_transcript/42580,JY_1-10k_transcript/46545,JY_1-10k_t…
Y_1-10k_transcript/14083,JY_1-10k_transcript/36258,JY_1-10k_transcript/5497,JY_1-10k_transcript/25284,JY_1-10k_transcript/53326,JY_1-10k_transcript/43053,JY_1-10k_transcript/7401,JY_1-10k_transcript/19502,JY_1-10k_transcript/30887,JY_1-10k_transcript/55,JY_1-10k_transcript/42656,JY_1-10k_transcript/26483,JY_1-10k_transcript/47620,JY_1-10k_transcript/53502,JY_1-10k_transcript/15142,JY_1-10k_transc…
GO:0005575	Cellular Component	GO:0044464	cell part	GO:0097458	neuron part	GO:0043025	neuronal cell body	11	JY_1-10k_transcript/4499,JY_1-10k_transcript/50010,JY_1-10k_transcript/13590,JY_1-10k_transcript/18076,JY_1-10k_transcript/25271,JY_1-10k_transcript/23618,JY_1-10k_transcript/33703,JY_1-10k_transcript/16785,JY_1-10k_transcript/24576,JY_1-10k_transcript/47909,JY_1-10k_transcript/49948
GO:0005575	Cellular Component	GO:0044464	cell part	GO:0097458	neuron part	GO:0030426	growth cone	3	JY_1-10k_transcript/40136,JY_1-10k_transcript/46375,JY_1-10k_transcript/51032
GO:0005575	Cellular Component	GO:0044464	cell part	GO:0097458	neuron part	GO:0098793	presynapse	15	JY_1-10k_transcript/48826,JY_1-10k_transcript/47436,JY_1-10k_transcript/46681,JY_1-10k_transcript/40180,JY_1-10k_transcript/30945,JY_1-10k_transcript/47606,JY_1-10k_transcript/44357,JY_1-10k_transcript/21665,JY_1-10k_transcript/53830,JY_1-10k_transcript/45987,JY_1-10k_transcript/25271,JY_1-10k_transcript/41389,JY_1-10k_transcript/24576,JY_1-10k_transcript/34975,JY_1-10k_transcript/33485
GO:0005575	Cellular Component	GO:0044464	cell part	GO:0097458	neuron part	GO:0001750	photoreceptor outer segment	1	JY_1-10k_transcript/51549
GO:0005575	Cellular Component	GO:0044464	cell part	GO:0097458	neuron part	GO:0043005	neuron projection	72	JY_1-10k_transcript/21134,JY_1-10k_transcript/11678,JY_1-10k_transcript/45317,JY_1-10k_transcript/24443,JY_1-10k_transcript/53966,JY_1-10k_transcript/42235,JY_1-10k_transcript/46375,JY_1-10k_transcript/25271,JY_1-10k_transcript/34259,JY_1-10k_transcript/46457,JY_1-10k_transcript/2272,JY_1-10k_transcript/37696,JY_1-10k_transcript/45035,JY_1-10k_transcript/39182,JY_1-10k_transcript/36439,JY_1-10k_t…
GO:0005575	Cellular Component	GO:0044464	cell part	GO:0097458	neuron part	GO:0044306	neuron projection terminus	13	JY_1-10k_transcript/4889,JY_1-10k_transcript/45317,JY_1-10k_transcript/26518,JY_1-10k_transcript/34708,JY_1-10k_transcript/20544,JY_1-10k_transcript/33886,JY_1-10k_transcript/4560,JY_1-10k_transcript/25271,JY_1-10k_transcript/25953,JY_1-10k_transcript/45837,JY_1-10k_transcript/38003,JY_1-10k_transcript/42296,JY_1-10k_transcript/24576
GO:0005575	Cellular Component	GO:0044464	cell part	GO:0097458	neuron part	GO:0033267	axon part	19	JY_1-10k_transcript/37901,JY_1-10k_transcript/4889,JY_1-10k_transcript/45317,JY_1-10k_transcript/48918,JY_1-10k_transcript/46375,JY_1-10k_transcript/34708,JY_1-10k_transcript/20544,JY_1-10k_transcript/33886,JY_1-10k_transcript/25271,JY_1-10k_transcript/25953,JY_1-10k_transcript/38003,JY_1-10k_transcript/42296,JY_1-10k_transcript/24576,JY_1-10k_transcript/51032,JY_1-10k_transcript/26518,JY_1-10k_t…
GO:0005575	Cellular Component	GO:0044464	cell part	GO:0097458	neuron part	GO:0036477	somatodendritic compartment	69	JY_1-10k_transcript/21134,JY_1-10k_transcript/11678,JY_1-10k_transcript/5015,JY_1-10k_transcript/53966,JY_1-10k_transcript/42235,JY_1-10k_transcript/46375,JY_1-10k_transcript/25271,JY_1-10k_transcript/34259,JY_1-10k_transcript/23618,JY_1-10k_transcript/46457,JY_1-10k_transcript/3050,JY_1-10k_transcript/2272,JY_1-10k_transcript/37696,JY_1-10k_transcript/45035,JY_1-10k_transcript/39182,JY_1-10k_tra…
GO:0005575	Cellular Component	GO:0044464	cell part	GO:0031252	cell leading edge	GO:0031256	leading edge membrane	18	JY_1-10k_transcript/47191,JY_1-10k_transcript/50371,JY_1-10k_transcript/50057,JY_1-10k_transcript/49362,JY_1-10k_transcript/54470,JY_1-10k_transcript/52015,JY_1-10k_transcript/53238,JY_1-10k_transcript/43199,JY_1-10k_transcript/50372,JY_1-10k_transcript/52778,JY_1-10k_transcript/53151,JY_1-10k_transcript/55436,JY_1-10k_transcript/45117,JY_1-10k_transcript/4313,JY_1-10k_transcript/39525,JY_1-10k_t…
GO:0005575	Cellular Component	GO:0044464	cell part	GO:0031252	cell leading edge	GO:0001726	ruffle	18	JY_1-10k_transcript/47191,JY_1-10k_transcript/50371,JY_1-10k_transcript/50057,JY_1-10k_transcript/49362,JY_1-10k_transcript/54470,JY_1-10k_transcript/52015,JY_1-10k_transcript/53238,JY_1-10k_transcript/43199,JY_1-10k_transcript/50372,JY_1-10k_transcript/52778,JY_1-10k_transcript/53151,JY_1-10k_transcript/55436,JY_1-10k_transcript/45117,JY_1-10k_transcript/4313,JY_1-10k_transcript/39525,JY_1-10k_t…
GO:0005575	Cellular Component	GO:0044464	cell part	GO:0042995	cell projection	GO:0005929	cilium	15	JY_1-10k_transcript/52778,JY_1-10k_transcript/50372,JY_1-10k_transcript/36690,JY_1-10k_transcript/51549,JY_1-10k_transcript/10097,JY_1-10k_transcript/45117,JY_1-10k_transcript/49362,JY_1-10k_transcript/39972,JY_1-10k_transcript/45987,JY_1-10k_transcript/25494,JY_1-10k_transcript/39525,JY_1-10k_transcript/16349,JY_1-10k_transcript/41324,JY_1-10k_transcript/48151,JY_1-10k_transcript/24180
GO:0005575	Cellular Component	GO:0044464	cell part	GO:0042995	cell projection	GO:0005903	brush border	12	JY_1-10k_transcript/36194,JY_1-10k_transcript/31715,JY_1-10k_transcript/6131,JY_1-10k_transcript/16819,JY_1-10k_transcript/10850,JY_1-10k_transcript/50371,JY_1-10k_transcript/45834,JY_1-10k_transcript/50057,JY_1-10k_transcript/41801,JY_1-10k_transcript/42515,JY_1-10k_transcript/21410,JY_1-10k_transcript/35798
GO:0005575	Cellular Component	GO:0044464	cell part	GO:0042995	cell projection	GO:0016028	rhabdomere	1	JY_1-10k_transcript/54940
GO:0005575	Cellular Component	GO:0044464	cell part	GO:0042995	cell projection	GO:0044463	cell projection part	72	JY_1-10k_transcript/47191,JY_1-10k_transcript/45317,JY_1-10k_transcript/46375,JY_1-10k_transcript/39972,JY_1-10k_transcript/25271,JY_1-10k_transcript/21410,JY_1-10k_transcript/865,JY_1-10k_transcript/10850,JY_1-10k_transcript/16819,JY_1-10k_transcript/55436,JY_1-10k_transcript/16505,JY_1-10k_transcript/42515,JY_1-10k_transcript/32930,JY_1-10k_transcript/23857,JY_1-10k_transcript/50246,JY_1-10k_tr…
GO:0005575	Cellular Component	GO:0044464	cell part	GO:0042995	cell projection	GO:0030175	filopodium	3	JY_1-10k_transcript/3228,JY_1-10k_transcript/865,JY_1-10k_transcript/1531
GO:0005575	Cellular Component	GO:0044464	cell part	GO:0042995	cell projection	GO:0043005	neuron projection	72	JY_1-10k_transcript/21134,JY_1-10k_transcript/11678,JY_1-10k_transcript/45317,JY_1-10k_transcript/24443,JY_1-10k_transcript/53966,JY_1-10k_transcript/42235,JY_1-10k_transcript/46375,JY_1-10k_transcript/25271,JY_1-10k_transcript/34259,JY_1-10k_transcript/46457,JY_1-10k_transcript/2272,JY_1-10k_transcript/37696,JY_1-10k_transcript/45035,JY_1-10k_transcript/39182,JY_1-10k_transcript/36439,JY_1-10k_t…
GO:0005575	Cellular Component	GO:0044464	cell part	GO:0042995	cell projection	GO:0001726	ruffle	18	JY_1-10k_transcript/47191,JY_1-10k_transcript/50371,JY_1-10k_transcript/50057,JY_1-10k_transcript/49362,JY_1-10k_transcript/54470,JY_1-10k_transcript/52015,JY_1-10k_transcript/53238,JY_1-10k_transcript/43199,JY_1-10k_transcript/50372,JY_1-10k_transcript/52778,JY_1-10k_transcript/53151,JY_1-10k_transcript/55436,JY_1-10k_transcript/45117,JY_1-10k_transcript/4313,JY_1-10k_transcript/39525,JY_1-10k_t…
GO:0005575	Cellular Component	GO:0044464	cell part	GO:0042995	cell projection	GO:0036194	muscle cell projection	1	JY_1-10k_transcript/33100
GO:0005575	Cellular Component	GO:0044464	cell part	GO:0032153	cell division site	GO:0032155	cell division site part	14	JY_1-10k_transcript/52273,JY_1-10k_transcript/34999,JY_1-10k_transcript/53116,JY_1-10k_transcript/47224,JY_1-10k_transcript/40568,JY_1-10k_transcript/4889,JY_1-10k_transcript/46159,JY_1-10k_transcript/46940,JY_1-10k_transcript/32930,JY_1-10k_transcript/45837,JY_1-10k_transcript/43496,JY_1-10k_transcript/43885,JY_1-10k_transcript/45650,JY_1-10k_transcript/35601
GO:0005575	Cellular Component	GO:0044464	cell part	GO:0012505	endomembrane system	GO:0005783	endoplasmic reticulum	137	JY_1-10k_transcript/53109,JY_1-10k_transcript/54473,JY_1-10k_transcript/53102,JY_1-10k_transcript/43994,JY_1-10k_transcript/33490,JY_1-10k_transcript/40895,JY_1-10k_transcript/26013,JY_1-10k_transcript/48054,JY_1-10k_transcript/54791,JY_1-10k_transcript/19551,JY_1-10k_transcript/22514,JY_1-10k_transcript/52387,JY_1-10k_transcript/46626,JY_1-10k_transcript/31920,JY_1-10k_transcript/44946,JY_1-10k_…
GO:0005575	Cellular Component	GO:0044464	cell part	GO:0012505	endomembrane system	GO:0042175	nuclear outer membrane-endoplasmic reticulum membrane network	110	JY_1-10k_transcript/53109,JY_1-10k_transcript/54473,JY_1-10k_transcript/53102,JY_1-10k_transcript/53617,JY_1-10k_transcript/43994,JY_1-10k_transcript/33490,JY_1-10k_transcript/40895,JY_1-10k_transcript/26013,JY_1-10k_transcript/11326,JY_1-10k_transcript/48054,JY_1-10k_transcript/54791,JY_1-10k_transcript/32040,JY_1-10k_transcript/10559,JY_1-10k_transcript/19551,JY_1-10k_transcript/22514,JY_1-10k_…
GO:0005575	Cellular Component	GO:0044464	cell part	GO:0012505	endomembrane system	GO:0005635	nuclear envelope	30	JY_1-10k_transcript/3500,JY_1-10k_transcript/53102,JY_1-10k_transcript/4734,JY_1-10k_transcript/51528,JY_1-10k_transcript/5296,JY_1-10k_transcript/25232,JY_1-10k_transcript/20880,JY_1-10k_transcript/37556,JY_1-10k_transcript/34590,JY_1-10k_transcript/9587,JY_1-10k_transcript/7959,JY_1-10k_transcript/26895,JY_1-10k_transcript/3832,JY_1-10k_transcript/1546,JY_1-10k_transcript/53769,JY_1-10k_transcr…
GO:0005575	Cellular Component	GO:0044464	cell part	GO:0012505	endomembrane system	GO:0005768	endosome	98	JY_1-10k_transcript/52273,JY_1-10k_transcript/52953,JY_1-10k_transcript/45317,JY_1-10k_transcript/43371,JY_1-10k_transcript/48391,JY_1-10k_transcript/51043,JY_1-10k_transcript/47544,JY_1-10k_transcript/44357,JY_1-10k_transcript/55164,JY_1-10k_transcript/48153,JY_1-10k_transcript/48460,JY_1-10k_transcript/18617,JY_1-10k_transcript/25271,JY_1-10k_transcript/8069,JY_1-10k_transcript/50696,JY_1-10k_t…
GO:0005575	Cellular Component	GO:0044464	cell part	GO:0012505	endomembrane system	GO:0030141	secretory granule	11	JY_1-10k_transcript/42579,JY_1-10k_transcript/54975,JY_1-10k_transcript/40520,JY_1-10k_transcript/37379,JY_1-10k_transcript/32343,JY_1-10k_transcript/43509,JY_1-10k_transcript/17407,JY_1-10k_transcript/15710,JY_1-10k_transcript/42264,JY_1-10k_transcript/36047,JY_1-10k_transcript/16349
GO:0005575	Cellular Component	GO:0044464	cell part	GO:0012505	endomembrane system	GO:0005794	Golgi apparatus	127	JY_1-10k_transcript/52273,JY_1-10k_transcript/3206,JY_1-10k_transcript/46430,JY_1-10k_transcript/40180,JY_1-10k_transcript/55406,JY_1-10k_transcript/5706,JY_1-10k_transcript/18617,JY_1-10k_transcript/8934,JY_1-10k_transcript/46719,JY_1-10k_transcript/45650,JY_1-10k_transcript/16553,JY_1-10k_transcript/37033,JY_1-10k_transcript/3050,JY_1-10k_transcript/3146,JY_1-10k_transcript/39331,JY_1-10k_trans…
GO:0005575	Cellular Component	GO:0044464	cell part	GO:0012505	endomembrane system	GO:0005905	coated pit	3	JY_1-10k_transcript/20544,JY_1-10k_transcript/45317,JY_1-10k_transcript/34708
GO:0005575	Cellular Component	GO:0044464	cell part	GO:0012505	endomembrane system	GO:0030133	transport vesicle	22	JY_1-10k_transcript/46681,JY_1-10k_transcript/46430,JY_1-10k_transcript/40180,JY_1-10k_transcript/4889,JY_1-10k_transcript/49004,JY_1-10k_transcript/47606,JY_1-10k_transcript/44946,JY_1-10k_transcript/39408,JY_1-10k_transcript/39865,JY_1-10k_transcript/42562,JY_1-10k_transcript/47271,JY_1-10k_transcript/49923,JY_1-10k_transcript/42898,JY_1-10k_transcript/53830,JY_1-10k_transcript/12236,JY_1-10k_t…
GO:0005575	Cellular Component	GO:0044464	cell part	GO:0044463	cell projection part	GO:0030426	growth cone	3	JY_1-10k_transcript/40136,JY_1-10k_transcript/46375,JY_1-10k_transcript/51032
GO:0005575	Cellular Component	GO:0044464	cell part	GO:0044463	cell projection part	GO:0044441	ciliary part	7	JY_1-10k_transcript/39972,JY_1-10k_transcript/45987,JY_1-10k_transcript/36690,JY_1-10k_transcript/51549,JY_1-10k_transcript/25494,JY_1-10k_transcript/16349,JY_1-10k_transcript/24180
GO:0005575	Cellular Component	GO:0044464	cell part	GO:0044463	cell projection part	GO:0044306	neuron projection terminus	13	JY_1-10k_transcript/4889,JY_1-10k_transcript/45317,JY_1-10k_transcript/26518,JY_1-10k_transcript/34708,JY_1-10k_transcript/20544,JY_1-10k_transcript/33886,JY_1-10k_transcript/4560,JY_1-10k_transcript/25271,JY_1-10k_transcript/25953,JY_1-10k_transcript/45837,JY_1-10k_transcript/38003,JY_1-10k_transcript/42296,JY_1-10k_transcript/24576
GO:0005575	Cellular Component	GO:0044464	cell part	GO:0044463	cell projection part	GO:0033267	axon part	19	JY_1-10k_transcript/37901,JY_1-10k_transcript/4889,JY_1-10k_transcript/45317,JY_1-10k_transcript/48918,JY_1-10k_transcript/46375,JY_1-10k_transcript/34708,JY_1-10k_transcript/20544,JY_1-10k_transcript/33886,JY_1-10k_transcript/25271,JY_1-10k_transcript/25953,JY_1-10k_transcript/38003,JY_1-10k_transcript/42296,JY_1-10k_transcript/24576,JY_1-10k_transcript/51032,JY_1-10k_transcript/26518,JY_1-10k_t…
GO:0005575	Cellular Component	GO:0044464	cell part	GO:0044463	cell projection part	GO:0031253	cell projection membrane	30	JY_1-10k_transcript/36194,JY_1-10k_transcript/31715,JY_1-10k_transcript/47191,JY_1-10k_transcript/50371,JY_1-10k_transcript/45834,JY_1-10k_transcript/50057,JY_1-10k_transcript/49362,JY_1-10k_transcript/54470,JY_1-10k_transcript/52015,JY_1-10k_transcript/53238,JY_1-10k_transcript/21410,JY_1-10k_transcript/43199,JY_1-10k_transcript/53151,JY_1-10k_transcript/52778,JY_1-10k_transcript/50372,JY_1-10k_…
GO:0005575	Cellular Component	GO:0044464	cell part	GO:0030427	site of polarized growth	GO:0030426	growth cone	3	JY_1-10k_transcript/40136,JY_1-10k_transcript/46375,JY_1-10k_transcript/51032
GO:0005575	Cellular Component	GO:0044464	cell part	GO:0005886	plasma membrane	GO:0060170	ciliary membrane	1	JY_1-10k_transcript/51549
GO:0005575	Cellular Component	GO:0044464	cell part	GO:0005886	plasma membrane	GO:0016323	basolateral plasma membrane	3	JY_1-10k_transcript/41801,JY_1-10k_transcript/42515,JY_1-10k_transcript/35798
GO:0005575	Cellular Component	GO:0044464	cell part	GO:0005886	plasma membrane	GO:0005887	integral component of plasma membrane	1	JY_1-10k_transcript/37901
GO:0005575	Cellular Component	GO:0044464	cell part	GO:0005886	plasma membrane	GO:0009898	cytoplasmic side of plasma membrane	3	JY_1-10k_transcript/37901,JY_1-10k_transcript/51549,JY_1-10k_transcript/48918
GO:0005575	Cellular Component	GO:0044464	cell part	GO:0005886	plasma membrane	GO:0098590	plasma membrane region	46	JY_1-10k_transcript/11009,JY_1-10k_transcript/43972,JY_1-10k_transcript/49678,JY_1-10k_transcript/47191,JY_1-10k_transcript/18617,JY_1-10k_transcript/21410,JY_1-10k_transcript/53151,JY_1-10k_transcript/52778,JY_1-10k_transcript/37379,JY_1-10k_transcript/10850,JY_1-10k_transcript/16819,JY_1-10k_transcript/33100,JY_1-10k_transcript/55436,JY_1-10k_transcript/45117,JY_1-10k_transcript/42264,JY_1-10k_…
GO:0005575	Cellular Component	GO:0044464	cell part	GO:0005886	plasma membrane	GO:0031226	intrinsic component of plasma membrane	13	JY_1-10k_transcript/36194,JY_1-10k_transcript/37901,JY_1-10k_transcript/32399,JY_1-10k_transcript/40676,JY_1-10k_transcript/16819,JY_1-10k_transcript/2793,JY_1-10k_transcript/45834,JY_1-10k_transcript/17543,JY_1-10k_transcript/43335,JY_1-10k_transcript/41560,JY_1-10k_transcript/18617,JY_1-10k_transcript/34590,JY_1-10k_transcript/26895
GO:0005575	Cellular Component	GO:0044464	cell part	GO:0005886	plasma membrane	GO:0098797	plasma membrane protein complex	12	JY_1-10k_transcript/37901,JY_1-10k_transcript/26634,JY_1-10k_transcript/45317,JY_1-10k_transcript/51549,JY_1-10k_transcript/50010,JY_1-10k_transcript/52680,JY_1-10k_transcript/34708,JY_1-10k_transcript/20544,JY_1-10k_transcript/54940,JY_1-10k_transcript/23618,JY_1-10k_transcript/15542,JY_1-10k_transcript/49948
GO:0005575	Cellular Component	GO:0044464	cell part	GO:0005886	plasma membrane	GO:0019897	extrinsic component of plasma membrane	4	JY_1-10k_transcript/54940,JY_1-10k_transcript/37901,JY_1-10k_transcript/51549,JY_1-10k_transcript/48918
GO:0005575	Cellular Component	GO:0044464	cell part	GO:0005886	plasma membrane	GO:0044459	plasma membrane part	87	JY_1-10k_transcript/11009,JY_1-10k_transcript/43972,JY_1-10k_transcript/47191,JY_1-10k_transcript/45317,JY_1-10k_transcript/16504,JY_1-10k_transcript/327,JY_1-10k_transcript/18617,JY_1-10k_transcript/23618,JY_1-10k_transcript/46457,JY_1-10k_transcript/43308,JY_1-10k_transcript/21410,JY_1-10k_transcript/3050,JY_1-10k_transcript/37379,JY_1-10k_transcript/10850,JY_1-10k_transcript/16819,JY_1-10k_tra…
GO:0005575	Cellular Component	GO:0044464	cell part	GO:0005886	plasma membrane	GO:0044853	plasma membrane raft	1	JY_1-10k_transcript/47995
GO:0005575	Cellular Component	GO:0044464	cell part	GO:0005886	plasma membrane	GO:0031253	cell projection membrane	30	JY_1-10k_transcript/36194,JY_1-10k_transcript/31715,JY_1-10k_transcript/47191,JY_1-10k_transcript/50371,JY_1-10k_transcript/45834,JY_1-10k_transcript/50057,JY_1-10k_transcript/49362,JY_1-10k_transcript/54470,JY_1-10k_transcript/52015,JY_1-10k_transcript/53238,JY_1-10k_transcript/21410,JY_1-10k_transcript/43199,JY_1-10k_transcript/53151,JY_1-10k_transcript/52778,JY_1-10k_transcript/50372,JY_1-10k_…
GO:0005575	Cellular Component	GO:0044464	cell part	GO:0005886	plasma membrane	GO:0042383	sarcolemma	1	JY_1-10k_transcript/18422
GO:0005575	Cellular Component	GO:0044464	cell part	GO:0044459	plasma membrane part	GO:0009898	cytoplasmic side of plasma membrane	3	JY_1-10k_transcript/37901,JY_1-10k_transcript/51549,JY_1-10k_transcript/48918
GO:0005575	Cellular Component	GO:0044464	cell part	GO:0044459	plasma membrane part	GO:0098590	plasma membrane region	46	JY_1-10k_transcript/11009,JY_1-10k_transcript/43972,JY_1-10k_transcript/49678,JY_1-10k_transcript/47191,JY_1-10k_transcript/18617,JY_1-10k_transcript/21410,JY_1-10k_transcript/53151,JY_1-10k_transcript/52778,JY_1-10k_transcript/37379,JY_1-10k_transcript/10850,JY_1-10k_transcript/16819,JY_1-10k_transcript/33100,JY_1-10k_transcript/55436,JY_1-10k_transcript/45117,JY_1-10k_transcript/42264,JY_1-10k_…
GO:0005575	Cellular Component	GO:0044464	cell part	GO:0044459	plasma membrane part	GO:0031256	leading edge membrane	18	JY_1-10k_transcript/47191,JY_1-10k_transcript/50371,JY_1-10k_transcript/50057,JY_1-10k_transcript/49362,JY_1-10k_transcript/54470,JY_1-10k_transcript/52015,JY_1-10k_transcript/53238,JY_1-10k_transcript/43199,JY_1-10k_transcript/50372,JY_1-10k_transcript/52778,JY_1-10k_transcript/53151,JY_1-10k_transcript/55436,JY_1-10k_transcript/45117,JY_1-10k_transcript/4313,JY_1-10k_transcript/39525,JY_1-10k_t…
GO:0005575	Cellular Component	GO:0044464	cell part	GO:0044459	plasma membrane part	GO:0031226	intrinsic component of plasma membrane	13	JY_1-10k_transcript/36194,JY_1-10k_transcript/37901,JY_1-10k_transcript/32399,JY_1-10k_transcript/40676,JY_1-10k_transcript/16819,JY_1-10k_transcript/2793,JY_1-10k_transcript/45834,JY_1-10k_transcript/17543,JY_1-10k_transcript/43335,JY_1-10k_transcript/41560,JY_1-10k_transcript/18617,JY_1-10k_transcript/34590,JY_1-10k_transcript/26895
GO:0005575	Cellular Component	GO:0044464	cell part	GO:0044459	plasma membrane part	GO:0098797	plasma membrane protein complex	12	JY_1-10k_transcript/37901,JY_1-10k_transcript/26634,JY_1-10k_transcript/45317,JY_1-10k_transcript/51549,JY_1-10k_transcript/50010,JY_1-10k_transcript/52680,JY_1-10k_transcript/34708,JY_1-10k_transcript/20544,JY_1-10k_transcript/54940,JY_1-10k_transcript/23618,JY_1-10k_transcript/15542,JY_1-10k_transcript/49948
GO:0005575	Cellular Component	GO:0044464	cell part	GO:0044459	plasma membrane part	GO:0019897	extrinsic component of plasma membrane	4	JY_1-10k_transcript/54940,JY_1-10k_transcript/37901,JY_1-10k_transcript/51549,JY_1-10k_transcript/48918
GO:0005575	Cellular Component	GO:0044464	cell part	GO:0031975	envelope	GO:0031967	organelle envelope	192	JY_1-10k_transcript/15457,JY_1-10k_transcript/53102,JY_1-10k_transcript/5015,JY_1-10k_transcript/14083,JY_1-10k_transcript/2359,JY_1-10k_transcript/32540,JY_1-10k_transcript/17534,JY_1-10k_transcript/52583,JY_1-10k_transcript/39972,JY_1-10k_transcript/15166,JY_1-10k_transcript/49835,JY_1-10k_transcript/40011,JY_1-10k_transcript/22388,JY_1-10k_transcript/3832,JY_1-10k_transcript/21964,JY_1-10k_tra…
GO:0005575	Cellular Component	GO:0044464	cell part	GO:1990204	oxidoreductase complex	GO:0045281	succinate dehydrogenase complex	2	JY_1-10k_transcript/21964,JY_1-10k_transcript/11038
GO:0005575	Cellular Component	GO:0044464	cell part	GO:1990204	oxidoreductase complex	GO:0045240	dihydrolipoyl dehydrogenase complex	4	JY_1-10k_transcript/21751,JY_1-10k_transcript/12280,JY_1-10k_transcript/44097,JY_1-10k_transcript/31663
GO:0005575	Cellular Component	GO:0044464	cell part	GO:1990204	oxidoreductase complex	GO:0045275	respiratory chain complex III	5	JY_1-10k_transcript/35751,JY_1-10k_transcript/22388,JY_1-10k_transcript/15698,JY_1-10k_transcript/37067,JY_1-10k_transcript/37530
GO:0005575	Cellular Component	GO:0044464	cell part	GO:1990204	oxidoreductase complex	GO:0030964	NADH dehydrogenase complex	15	JY_1-10k_transcript/10851,JY_1-10k_transcript/46062,JY_1-10k_transcript/8552,JY_1-10k_transcript/54603,JY_1-10k_transcript/51950,JY_1-10k_transcript/53902,JY_1-10k_transcript/48390,JY_1-10k_transcript/15885,JY_1-10k_transcript/29576,JY_1-10k_transcript/43217,JY_1-10k_transcript/47994,JY_1-10k_transcript/14132,JY_1-10k_transcript/16079,JY_1-10k_transcript/31635,JY_1-10k_transcript/30753
GO:0005575	Cellular Component	GO:0044464	cell part	GO:0044297	cell body	GO:0043025	neuronal cell body	11	JY_1-10k_transcript/4499,JY_1-10k_transcript/50010,JY_1-10k_transcript/13590,JY_1-10k_transcript/18076,JY_1-10k_transcript/25271,JY_1-10k_transcript/23618,JY_1-10k_transcript/33703,JY_1-10k_transcript/16785,JY_1-10k_transcript/24576,JY_1-10k_transcript/47909,JY_1-10k_transcript/49948
GO:0005575	Cellular Component	GO:0044464	cell part	GO:0009986	cell surface	GO:0097610	cell surface furrow	14	JY_1-10k_transcript/52273,JY_1-10k_transcript/34999,JY_1-10k_transcript/53116,JY_1-10k_transcript/47224,JY_1-10k_transcript/40568,JY_1-10k_transcript/4889,JY_1-10k_transcript/46159,JY_1-10k_transcript/46940,JY_1-10k_transcript/32930,JY_1-10k_transcript/45837,JY_1-10k_transcript/43496,JY_1-10k_transcript/43885,JY_1-10k_transcript/45650,JY_1-10k_transcript/35601
GO:0005575	Cellular Component	GO:0044464	cell part	GO:0097223	sperm part	GO:0036126	sperm flagellum	1	JY_1-10k_transcript/39972
GO:0005575	Cellular Component	GO:0044464	cell part	GO:0005905	coated pit	GO:0030132	clathrin coat of coated pit	3	JY_1-10k_transcript/20544,JY_1-10k_transcript/45317,JY_1-10k_transcript/34708
GO:0005575	Cellular Component	GO:0044215	other organism	GO:0044217	other organism part	GO:0033643	host cell part	3	JY_1-10k_transcript/41801,JY_1-10k_transcript/42515,JY_1-10k_transcript/35798
GO:0005575	Cellular Component	GO:0044215	other organism	GO:0044217	other organism part	GO:0044216	other organism cell	3	JY_1-10k_transcript/41801,JY_1-10k_transcript/42515,JY_1-10k_transcript/35798
GO:0005575	Cellular Component	GO:0044215	other organism	GO:0018995	host	GO:0043657	host cell	3	JY_1-10k_transcript/41801,JY_1-10k_transcript/42515,JY_1-10k_transcript/35798
GO:0008150	Biological Process	GO:0032502	developmental process	GO:0009653	anatomical structure morphogenesis	GO:0032989	cellular component morphogenesis	129	JY_1-10k_transcript/19442,JY_1-10k_transcript/15545,JY_1-10k_transcript/46375,JY_1-10k_transcript/12258,JY_1-10k_transcript/55330,JY_1-10k_transcript/3050,JY_1-10k_transcript/52176,JY_1-10k_transcript/9035,JY_1-10k_transcript/19422,JY_1-10k_transcript/46159,JY_1-10k_transcript/16657,JY_1-10k_transcript/1693,JY_1-10k_transcript/34018,JY_1-10k_transcript/29708,JY_1-10k_transcript/34211,JY_1-10k_tra…
GO:0008150	Biological Process	GO:0032502	developmental process	GO:0009653	anatomical structure morphogenesis	GO:0003179	heart valve morphogenesis	1	JY_1-10k_transcript/10
GO:0008150	Biological Process	GO:0032502	developmental process	GO:0009653	anatomical structure morphogenesis	GO:0048729	tissue morphogenesis	88	JY_1-10k_transcript/52953,JY_1-10k_transcript/42579,JY_1-10k_transcript/54975,JY_1-10k_transcript/48921,JY_1-10k_transcript/45317,JY_1-10k_transcript/24341,JY_1-10k_transcript/21660,JY_1-10k_transcript/30004,JY_1-10k_transcript/44057,JY_1-10k_transcript/42910,JY_1-10k_transcript/34659,JY_1-10k_transcript/33297,JY_1-10k_transcript/45176,JY_1-10k_transcript/30467,JY_1-10k_transcript/23072,JY_1-10k_…
GO:0008150	Biological Process	GO:0032502	developmental process	GO:0009653	anatomical structure morphogenesis	GO:0035107	appendage morphogenesis	15	JY_1-10k_transcript/19527,JY_1-10k_transcript/35563,JY_1-10k_transcript/1423,JY_1-10k_transcript/4838,JY_1-10k_transcript/28978,JY_1-10k_transcript/13162,JY_1-10k_transcript/3745,JY_1-10k_transcript/12258,JY_1-10k_transcript/52265,JY_1-10k_transcript/5223,JY_1-10k_transcript/31024,JY_1-10k_transcript/5460,JY_1-10k_transcript/8689,JY_1-10k_transcript/6870,JY_1-10k_transcript/4040
GO:0008150	Biological Process	GO:0032502	developmental process	GO:0009653	anatomical structure morphogenesis	GO:0048514	blood vessel morphogenesis	53	JY_1-10k_transcript/42579,JY_1-10k_transcript/41506,JY_1-10k_transcript/54975,JY_1-10k_transcript/24341,JY_1-10k_transcript/44357,JY_1-10k_transcript/26669,JY_1-10k_transcript/44190,JY_1-10k_transcript/12493,JY_1-10k_transcript/48153,JY_1-10k_transcript/44057,JY_1-10k_transcript/37863,JY_1-10k_transcript/17534,JY_1-10k_transcript/23072,JY_1-10k_transcript/37728,JY_1-10k_transcript/34999,JY_1-10k_…
GO:0008150	Biological Process	GO:0032502	developmental process	GO:0009653	anatomical structure morphogenesis	GO:0097094	craniofacial suture morphogenesis	3	JY_1-10k_transcript/20540,JY_1-10k_transcript/20455,JY_1-10k_transcript/9957
GO:0008150	Biological Process	GO:0032502	developmental process	GO:0009653	anatomical structure morphogenesis	GO:0048598	embryonic morphogenesis	58	JY_1-10k_transcript/41506,JY_1-10k_transcript/25832,JY_1-10k_transcript/4889,JY_1-10k_transcript/24341,JY_1-10k_transcript/23784,JY_1-10k_transcript/26669,JY_1-10k_transcript/12258,JY_1-10k_transcript/44057,JY_1-10k_transcript/54907,JY_1-10k_transcript/22602,JY_1-10k_transcript/5460,JY_1-10k_transcript/46457,JY_1-10k_transcript/33297,JY_1-10k_transcript/20235,JY_1-10k_transcript/8689,JY_1-10k_tra…
GO:0008150	Biological Process	GO:0032502	developmental process	GO:0009653	anatomical structure morphogenesis	GO:0021587	cerebellum morphogenesis	4	JY_1-10k_transcript/45611,JY_1-10k_transcript/53476,JY_1-10k_transcript/54109,JY_1-10k_transcript/38855
GO:0008150	Biological Process	GO:0032502	developmental process	GO:0009653	anatomical structure morphogenesis	GO:0061197	fungiform papilla morphogenesis	2	JY_1-10k_transcript/52265,JY_1-10k_transcript/28978
GO:0008150	Biological Process	GO:0032502	developmental process	GO:0009653	anatomical structure morphogenesis	GO:0021575	hindbrain morphogenesis	4	JY_1-10k_transcript/45611,JY_1-10k_transcript/53476,JY_1-10k_transcript/54109,JY_1-10k_transcript/38855
GO:0008150	Biological Process	GO:0032502	developmental process	GO:0009653	anatomical structure morphogenesis	GO:0035239	tube morphogenesis	47	JY_1-10k_transcript/47064,JY_1-10k_transcript/42579,JY_1-10k_transcript/25832,JY_1-10k_transcript/54975,JY_1-10k_transcript/24341,JY_1-10k_transcript/26669,JY_1-10k_transcript/40782,JY_1-10k_transcript/36815,JY_1-10k_transcript/44057,JY_1-10k_transcript/39541,JY_1-10k_transcript/22602,JY_1-10k_transcript/34659,JY_1-10k_transcript/33297,JY_1-10k_transcript/23072,JY_1-10k_transcript/37728,JY_1-10k_…
GO:0008150	Biological Process	GO:0032502	developmental process	GO:0009653	anatomical structure morphogenesis	GO:0001763	morphogenesis of a branching structure	7	JY_1-10k_transcript/29081,JY_1-10k_transcript/42579,JY_1-10k_transcript/54975,JY_1-10k_transcript/36047,JY_1-10k_transcript/47909,JY_1-10k_transcript/52680,JY_1-10k_transcript/37728
GO:0008150	Biological Process	GO:0032502	developmental process	GO:0009653	anatomical structure morphogenesis	GO:0007164	establishment of tissue polarity	29	JY_1-10k_transcript/52953,JY_1-10k_transcript/44168,JY_1-10k_transcript/48921,JY_1-10k_transcript/45317,JY_1-10k_transcript/41867,JY_1-10k_transcript/44526,JY_1-10k_transcript/53006,JY_1-10k_transcript/40261,JY_1-10k_transcript/34708,JY_1-10k_transcript/20544,JY_1-10k_transcript/49362,JY_1-10k_transcript/27225,JY_1-10k_transcript/42910,JY_1-10k_transcript/45176,JY_1-10k_transcript/30467,JY_1-10k_…
GO:0008150	Biological Process	GO:0032502	developmental process	GO:0009653	anatomical structure morphogenesis	GO:0009886	post-embryonic morphogenesis	9	JY_1-10k_transcript/37401,JY_1-10k_transcript/19527,JY_1-10k_transcript/35563,JY_1-10k_transcript/1423,JY_1-10k_transcript/13162,JY_1-10k_transcript/53460,JY_1-10k_transcript/52002,JY_1-10k_transcript/31024,JY_1-10k_transcript/15728
GO:0008150	Biological Process	GO:0032502	developmental process	GO:0009653	anatomical structure morphogenesis	GO:0009887	organ morphogenesis	92	JY_1-10k_transcript/52953,JY_1-10k_transcript/42579,JY_1-10k_transcript/54975,JY_1-10k_transcript/48921,JY_1-10k_transcript/45317,JY_1-10k_transcript/24341,JY_1-10k_transcript/30004,JY_1-10k_transcript/12258,JY_1-10k_transcript/44057,JY_1-10k_transcript/36297,JY_1-10k_transcript/20455,JY_1-10k_transcript/42910,JY_1-10k_transcript/33297,JY_1-10k_transcript/45176,JY_1-10k_transcript/30467,JY_1-10k_…
GO:0008150	Biological Process	GO:0032502	developmental process	GO:0009653	anatomical structure morphogenesis	GO:0010171	body morphogenesis	1	JY_1-10k_transcript/9957
GO:0008150	Biological Process	GO:0032502	developmental process	GO:0009653	anatomical structure morphogenesis	GO:0021593	rhombomere morphogenesis	1	JY_1-10k_transcript/9957
GO:0008150	Biological Process	GO:0032502	developmental process	GO:0009653	anatomical structure morphogenesis	GO:0007552	metamorphosis	9	JY_1-10k_transcript/37401,JY_1-10k_transcript/19527,JY_1-10k_transcript/35563,JY_1-10k_transcript/1423,JY_1-10k_transcript/13162,JY_1-10k_transcript/53460,JY_1-10k_transcript/52002,JY_1-10k_transcript/31024,JY_1-10k_transcript/15728
GO:0008150	Biological Process	GO:0032502	developmental process	GO:0009653	anatomical structure morphogenesis	GO:0021602	cranial nerve morphogenesis	2	JY_1-10k_transcript/36040,JY_1-10k_transcript/31225
GO:0008150	Biological Process	GO:0032502	developmental process	GO:0009653	anatomical structure morphogenesis	GO:0048646	anatomical structure formation involved in morphogenesis	106	JY_1-10k_transcript/5975,JY_1-10k_transcript/47064,JY_1-10k_transcript/42579,JY_1-10k_transcript/54975,JY_1-10k_transcript/24341,JY_1-10k_transcript/44357,JY_1-10k_transcript/51624,JY_1-10k_transcript/48153,JY_1-10k_transcript/44057,JY_1-10k_transcript/37863,JY_1-10k_transcript/17534,JY_1-10k_transcript/36297,JY_1-10k_transcript/47252,JY_1-10k_transcript/23072,JY_1-10k_transcript/37728,JY_1-10k_t…
GO:0008150	Biological Process	GO:0032502	developmental process	GO:0009653	anatomical structure morphogenesis	GO:0010927	cellular component assembly involved in morphogenesis	22	JY_1-10k_transcript/5975,JY_1-10k_transcript/47606,JY_1-10k_transcript/28978,JY_1-10k_transcript/13162,JY_1-10k_transcript/16210,JY_1-10k_transcript/54719,JY_1-10k_transcript/51624,JY_1-10k_transcript/49362,JY_1-10k_transcript/36297,JY_1-10k_transcript/6400,JY_1-10k_transcript/44438,JY_1-10k_transcript/52778,JY_1-10k_transcript/50372,JY_1-10k_transcript/52176,JY_1-10k_transcript/28221,JY_1-10k_tr…
GO:0008150	Biological Process	GO:0032502	developmental process	GO:0009653	anatomical structure morphogenesis	GO:0060560	developmental growth involved in morphogenesis	23	JY_1-10k_transcript/40568,JY_1-10k_transcript/4889,JY_1-10k_transcript/36040,JY_1-10k_transcript/21660,JY_1-10k_transcript/48647,JY_1-10k_transcript/30004,JY_1-10k_transcript/26669,JY_1-10k_transcript/41452,JY_1-10k_transcript/34291,JY_1-10k_transcript/14438,JY_1-10k_transcript/12258,JY_1-10k_transcript/12276,JY_1-10k_transcript/52265,JY_1-10k_transcript/43496,JY_1-10k_transcript/20217,JY_1-10k_t…
GO:0008150	Biological Process	GO:0032502	developmental process	GO:0009653	anatomical structure morphogenesis	GO:0071697	ectodermal placode morphogenesis	2	JY_1-10k_transcript/52265,JY_1-10k_transcript/28978
GO:0008150	Biological Process	GO:0032502	developmental process	GO:0009653	anatomical structure morphogenesis	GO:0048532	anatomical structure arrangement	5	JY_1-10k_transcript/45611,JY_1-10k_transcript/36040,JY_1-10k_transcript/53476,JY_1-10k_transcript/54109,JY_1-10k_transcript/38855
GO:0008150	Biological Process	GO:0032502	developmental process	GO:0009653	anatomical structure morphogenesis	GO:0022603	regulation of anatomical structure morphogenesis	100	JY_1-10k_transcript/52953,JY_1-10k_transcript/42579,JY_1-10k_transcript/19442,JY_1-10k_transcript/54975,JY_1-10k_transcript/48921,JY_1-10k_transcript/45317,JY_1-10k_transcript/20541,JY_1-10k_transcript/17209,JY_1-10k_transcript/44627,JY_1-10k_transcript/12258,JY_1-10k_transcript/46457,JY_1-10k_transcript/42910,JY_1-10k_transcript/20235,JY_1-10k_transcript/45176,JY_1-10k_transcript/30467,JY_1-10k_…
GO:0008150	Biological Process	GO:0032502	developmental process	GO:0051093	negative regulation of developmental process	GO:0048640	negative regulation of developmental growth	4	JY_1-10k_transcript/27225,JY_1-10k_transcript/4889,JY_1-10k_transcript/45837,JY_1-10k_transcript/28978
GO:0008150	Biological Process	GO:0032502	developmental process	GO:0051093	negative regulation of developmental process	GO:1901862	negative regulation of muscle tissue development	1	JY_1-10k_transcript/28978
GO:0008150	Biological Process	GO:0032502	developmental process	GO:0051093	negative regulation of developmental process	GO:0045596	negative regulation of cell differentiation	20	JY_1-10k_transcript/26669,JY_1-10k_transcript/17336,JY_1-10k_transcript/28978,JY_1-10k_transcript/41452,JY_1-10k_transcript/33886,JY_1-10k_transcript/53546,JY_1-10k_transcript/51963,JY_1-10k_transcript/52265,JY_1-10k_transcript/41345,JY_1-10k_transcript/38003,JY_1-10k_transcript/22602,JY_1-10k_transcript/42296,JY_1-10k_transcript/51795,JY_1-10k_transcript/41903,JY_1-10k_transcript/26518,JY_1-10k_…
GO:0008150	Biological Process	GO:0032502	developmental process	GO:0051093	negative regulation of developmental process	GO:1901343	negative regulation of vasculature development	2	JY_1-10k_transcript/22591,JY_1-10k_transcript/13812
GO:0008150	Biological Process	GO:0032502	developmental process	GO:0051093	negative regulation of developmental process	GO:0048635	negative regulation of muscle organ development	1	JY_1-10k_transcript/28978
GO:0008150	Biological Process	GO:0032502	developmental process	GO:0051093	negative regulation of developmental process	GO:0051961	negative regulation of nervous system development	6	JY_1-10k_transcript/4889,JY_1-10k_transcript/45837,JY_1-10k_transcript/22602,JY_1-10k_transcript/26669,JY_1-10k_transcript/28978,JY_1-10k_transcript/41452
GO:0008150	Biological Process	GO:0032502	developmental process	GO:0051093	negative regulation of developmental process	GO:1903707	negative regulation of hemopoiesis	9	JY_1-10k_transcript/41903,JY_1-10k_transcript/17336,JY_1-10k_transcript/55436,JY_1-10k_transcript/30617,JY_1-10k_transcript/51963,JY_1-10k_transcript/53546,JY_1-10k_transcript/41345,JY_1-10k_transcript/46421,JY_1-10k_transcript/51795
GO:0008150	Biological Process	GO:0032502	developmental process	GO:0003006	developmental process involved in reproduction	GO:0035112	genitalia morphogenesis	3	JY_1-10k_transcript/41389,JY_1-10k_transcript/47606,JY_1-10k_transcript/15728
GO:0008150	Biological Process	GO:0032502	developmental process	GO:0003006	developmental process involved in reproduction	GO:0007306	eggshell chorion assembly	3	JY_1-10k_transcript/42760,JY_1-10k_transcript/38382,JY_1-10k_transcript/16210
GO:0008150	Biological Process	GO:0032502	developmental process	GO:0003006	developmental process involved in reproduction	GO:0007309	oocyte axis specification	5	JY_1-10k_transcript/4889,JY_1-10k_transcript/45837,JY_1-10k_transcript/43017,JY_1-10k_transcript/37882,JY_1-10k_transcript/47607
GO:0008150	Biological Process	GO:0032502	developmental process	GO:0003006	developmental process involved in reproduction	GO:0007293	germarium-derived egg chamber formation	3	JY_1-10k_transcript/4889,JY_1-10k_transcript/45837,JY_1-10k_transcript/43017
GO:0008150	Biological Process	GO:0032502	developmental process	GO:0003006	developmental process involved in reproduction	GO:0007548	sex differentiation	14	JY_1-10k_transcript/51302,JY_1-10k_transcript/5015,JY_1-10k_transcript/53140,JY_1-10k_transcript/42531,JY_1-10k_transcript/47606,JY_1-10k_transcript/28432,JY_1-10k_transcript/51950,JY_1-10k_transcript/36240,JY_1-10k_transcript/15885,JY_1-10k_transcript/52332,JY_1-10k_transcript/3413,JY_1-10k_transcript/53792,JY_1-10k_transcript/41389,JY_1-10k_transcript/15728
GO:0008150	Biological Process	GO:0032502	developmental process	GO:0003006	developmental process involved in reproduction	GO:0009994	oocyte differentiation	11	JY_1-10k_transcript/24082,JY_1-10k_transcript/46710,JY_1-10k_transcript/4889,JY_1-10k_transcript/45837,JY_1-10k_transcript/43017,JY_1-10k_transcript/40618,JY_1-10k_transcript/37882,JY_1-10k_transcript/20553,JY_1-10k_transcript/36240,JY_1-10k_transcript/31912,JY_1-10k_transcript/47607
GO:0008150	Biological Process	GO:0032502	developmental process	GO:0003006	developmental process involved in reproduction	GO:0007277	pole cell development	1	JY_1-10k_transcript/17903
GO:0008150	Biological Process	GO:0032502	developmental process	GO:0003006	developmental process involved in reproduction	GO:0030707	ovarian follicle cell development	8	JY_1-10k_transcript/4889,JY_1-10k_transcript/13162,JY_1-10k_transcript/19422,JY_1-10k_transcript/16210,JY_1-10k_transcript/27225,JY_1-10k_transcript/42760,JY_1-10k_transcript/45837,JY_1-10k_transcript/38382
GO:0008150	Biological Process	GO:0032502	developmental process	GO:0003006	developmental process involved in reproduction	GO:0048515	spermatid differentiation	22	JY_1-10k_transcript/19288,JY_1-10k_transcript/47064,JY_1-10k_transcript/26634,JY_1-10k_transcript/28432,JY_1-10k_transcript/50010,JY_1-10k_transcript/41076,JY_1-10k_transcript/46362,JY_1-10k_transcript/23618,JY_1-10k_transcript/46009,JY_1-10k_transcript/4302,JY_1-10k_transcript/15542,JY_1-10k_transcript/22563,JY_1-10k_transcript/35504,JY_1-10k_transcript/42655,JY_1-10k_transcript/54365,JY_1-10k_t…
GO:0008150	Biological Process	GO:0032502	developmental process	GO:0003006	developmental process involved in reproduction	GO:0048608	reproductive structure development	19	JY_1-10k_transcript/31715,JY_1-10k_transcript/5015,JY_1-10k_transcript/47606,JY_1-10k_transcript/28432,JY_1-10k_transcript/14780,JY_1-10k_transcript/51950,JY_1-10k_transcript/36240,JY_1-10k_transcript/52332,JY_1-10k_transcript/53792,JY_1-10k_transcript/21410,JY_1-10k_transcript/51302,JY_1-10k_transcript/53140,JY_1-10k_transcript/42531,JY_1-10k_transcript/15885,JY_1-10k_transcript/32738,JY_1-10k_t…
GO:0008150	Biological Process	GO:0032502	developmental process	GO:0003006	developmental process involved in reproduction	GO:0030703	eggshell formation	3	JY_1-10k_transcript/42760,JY_1-10k_transcript/38382,JY_1-10k_transcript/16210
GO:0008150	Biological Process	GO:0032502	developmental process	GO:0003006	developmental process involved in reproduction	GO:0001556	oocyte maturation	1	JY_1-10k_transcript/20553
GO:0008150	Biological Process	GO:0032502	developmental process	GO:0003006	developmental process involved in reproduction	GO:0007308	oocyte construction	5	JY_1-10k_transcript/4889,JY_1-10k_transcript/45837,JY_1-10k_transcript/43017,JY_1-10k_transcript/37882,JY_1-10k_transcript/47607
GO:0008150	Biological Process	GO:0032502	developmental process	GO:0003006	developmental process involved in reproduction	GO:0007281	germ cell development	59	JY_1-10k_transcript/48411,JY_1-10k_transcript/47064,JY_1-10k_transcript/4889,JY_1-10k_transcript/24443,JY_1-10k_transcript/17903,JY_1-10k_transcript/46028,JY_1-10k_transcript/28432,JY_1-10k_transcript/40618,JY_1-10k_transcript/46375,JY_1-10k_transcript/31912,JY_1-10k_transcript/46953,JY_1-10k_transcript/27225,JY_1-10k_transcript/23618,JY_1-10k_transcript/46009,JY_1-10k_transcript/22563,JY_1-10k_t…
GO:0008150	Biological Process	GO:0032502	developmental process	GO:0003006	developmental process involved in reproduction	GO:0045137	development of primary sexual characteristics	11	JY_1-10k_transcript/51302,JY_1-10k_transcript/5015,JY_1-10k_transcript/53140,JY_1-10k_transcript/42531,JY_1-10k_transcript/28432,JY_1-10k_transcript/51950,JY_1-10k_transcript/36240,JY_1-10k_transcript/15885,JY_1-10k_transcript/52332,JY_1-10k_transcript/3413,JY_1-10k_transcript/53792
GO:0008150	Biological Process	GO:0032502	developmental process	GO:0044767	single-organism developmental process	GO:0021700	developmental maturation	29	JY_1-10k_transcript/4889,JY_1-10k_transcript/46028,JY_1-10k_transcript/26669,JY_1-10k_transcript/40618,JY_1-10k_transcript/53460,JY_1-10k_transcript/41452,JY_1-10k_transcript/31912,JY_1-10k_transcript/49362,JY_1-10k_transcript/33703,JY_1-10k_transcript/37882,JY_1-10k_transcript/16785,JY_1-10k_transcript/39037,JY_1-10k_transcript/19257,JY_1-10k_transcript/47607,JY_1-10k_transcript/54365,JY_1-10k_t…
GO:0008150	Biological Process	GO:0032502	developmental process	GO:0044767	single-organism developmental process	GO:0048732	gland development	56	JY_1-10k_transcript/47191,JY_1-10k_transcript/37791,JY_1-10k_transcript/21660,JY_1-10k_transcript/36327,JY_1-10k_transcript/30004,JY_1-10k_transcript/40782,JY_1-10k_transcript/3787,JY_1-10k_transcript/33076,JY_1-10k_transcript/5779,JY_1-10k_transcript/53546,JY_1-10k_transcript/51963,JY_1-10k_transcript/39972,JY_1-10k_transcript/37138,JY_1-10k_transcript/39541,JY_1-10k_transcript/40011,JY_1-10k_tr…
GO:0008150	Biological Process	GO:0032502	developmental process	GO:0044767	single-organism developmental process	GO:0030323	respiratory tube development	7	JY_1-10k_transcript/29081,JY_1-10k_transcript/42579,JY_1-10k_transcript/54975,JY_1-10k_transcript/36047,JY_1-10k_transcript/47909,JY_1-10k_transcript/47885,JY_1-10k_transcript/37728
GO:0008150	Biological Process	GO:0032502	developmental process	GO:0044767	single-organism developmental process	GO:0035148	tube formation	2	JY_1-10k_transcript/54010,JY_1-10k_transcript/12236
GO:0008150	Biological Process	GO:0032502	developmental process	GO:0044767	single-organism developmental process	GO:0003179	heart valve morphogenesis	1	JY_1-10k_transcript/10
GO:0008150	Biological Process	GO:0032502	developmental process	GO:0044767	single-organism developmental process	GO:0006949	syncytium formation	5	JY_1-10k_transcript/49362,JY_1-10k_transcript/34794,JY_1-10k_transcript/26669,JY_1-10k_transcript/41452,JY_1-10k_transcript/19422
GO:0008150	Biological Process	GO:0032502	developmental process	GO:0044767	single-organism developmental process	GO:0001525	angiogenesis	12	JY_1-10k_transcript/42579,JY_1-10k_transcript/54975,JY_1-10k_transcript/13812,JY_1-10k_transcript/48316,JY_1-10k_transcript/36536,JY_1-10k_transcript/41801,JY_1-10k_transcript/24196,JY_1-10k_transcript/22591,JY_1-10k_transcript/36047,JY_1-10k_transcript/42515,JY_1-10k_transcript/43665,JY_1-10k_transcript/35798
GO:0008150	Biological Process	GO:0032502	developmental process	GO:0044767	single-organism developmental process	GO:0009790	embryo development	215	JY_1-10k_transcript/30004,JY_1-10k_transcript/12258,JY_1-10k_transcript/53792,JY_1-10k_transcript/53427,JY_1-10k_transcript/51445,JY_1-10k_transcript/20235,JY_1-10k_transcript/8689,JY_1-10k_transcript/54931,JY_1-10k_transcript/42656,JY_1-10k_transcript/25253,JY_1-10k_transcript/3462,JY_1-10k_transcript/19422,JY_1-10k_transcript/15885,JY_1-10k_transcript/52420,JY_1-10k_transcript/47620,JY_1-10k_tr…
GO:0008150	Biological Process	GO:0032502	developmental process	GO:0044767	single-organism developmental process	GO:0048598	embryonic morphogenesis	58	JY_1-10k_transcript/41506,JY_1-10k_transcript/25832,JY_1-10k_transcript/4889,JY_1-10k_transcript/24341,JY_1-10k_transcript/23784,JY_1-10k_transcript/26669,JY_1-10k_transcript/12258,JY_1-10k_transcript/44057,JY_1-10k_transcript/54907,JY_1-10k_transcript/22602,JY_1-10k_transcript/5460,JY_1-10k_transcript/46457,JY_1-10k_transcript/33297,JY_1-10k_transcript/20235,JY_1-10k_transcript/8689,JY_1-10k_tra…
GO:0008150	Biological Process	GO:0032502	developmental process	GO:0044767	single-organism developmental process	GO:0061197	fungiform papilla morphogenesis	2	JY_1-10k_transcript/52265,JY_1-10k_transcript/28978
GO:0008150	Biological Process	GO:0032502	developmental process	GO:0044767	single-organism developmental process	GO:0021587	cerebellum morphogenesis	4	JY_1-10k_transcript/45611,JY_1-10k_transcript/53476,JY_1-10k_transcript/54109,JY_1-10k_transcript/38855
GO:0008150	Biological Process	GO:0032502	developmental process	GO:0044767	single-organism developmental process	GO:0021575	hindbrain morphogenesis	4	JY_1-10k_transcript/45611,JY_1-10k_transcript/53476,JY_1-10k_transcript/54109,JY_1-10k_transcript/38855
GO:0008150	Biological Process	GO:0032502	developmental process	GO:0044767	single-organism developmental process	GO:0035239	tube morphogenesis	47	JY_1-10k_transcript/47064,JY_1-10k_transcript/42579,JY_1-10k_transcript/25832,JY_1-10k_transcript/54975,JY_1-10k_transcript/24341,JY_1-10k_transcript/26669,JY_1-10k_transcript/40782,JY_1-10k_transcript/36815,JY_1-10k_transcript/44057,JY_1-10k_transcript/39541,JY_1-10k_transcript/22602,JY_1-10k_transcript/34659,JY_1-10k_transcript/33297,JY_1-10k_transcript/23072,JY_1-10k_transcript/37728,JY_1-10k_…
GO:0008150	Biological Process	GO:0032502	developmental process	GO:0044767	single-organism developmental process	GO:0001763	morphogenesis of a branching structure	7	JY_1-10k_transcript/29081,JY_1-10k_transcript/42579,JY_1-10k_transcript/54975,JY_1-10k_transcript/36047,JY_1-10k_transcript/47909,JY_1-10k_transcript/52680,JY_1-10k_transcript/37728
GO:0008150	Biological Process	GO:0032502	developmental process	GO:0044767	single-organism developmental process	GO:0007164	establishment of tissue polarity	29	JY_1-10k_transcript/52953,JY_1-10k_transcript/44168,JY_1-10k_transcript/48921,JY_1-10k_transcript/45317,JY_1-10k_transcript/41867,JY_1-10k_transcript/44526,JY_1-10k_transcript/53006,JY_1-10k_transcript/40261,JY_1-10k_transcript/34708,JY_1-10k_transcript/20544,JY_1-10k_transcript/49362,JY_1-10k_transcript/27225,JY_1-10k_transcript/42910,JY_1-10k_transcript/45176,JY_1-10k_transcript/30467,JY_1-10k_…
GO:0008150	Biological Process	GO:0032502	developmental process	GO:0044767	single-organism developmental process	GO:0021675	nerve development	9	JY_1-10k_transcript/36040,JY_1-10k_transcript/30619,JY_1-10k_transcript/9035,JY_1-10k_transcript/15545,JY_1-10k_transcript/7996,JY_1-10k_transcript/10162,JY_1-10k_transcript/31225,JY_1-10k_transcript/9600,JY_1-10k_transcript/18613
GO:0008150	Biological Process	GO:0032502	developmental process	GO:0044767	single-organism developmental process	GO:0010171	body morphogenesis	1	JY_1-10k_transcript/9957
GO:0008150	Biological Process	GO:0032502	developmental process	GO:0044767	single-organism developmental process	GO:0007389	pattern specification process	49	JY_1-10k_transcript/25832,JY_1-10k_transcript/4889,JY_1-10k_transcript/24341,JY_1-10k_transcript/30004,JY_1-10k_transcript/26669,JY_1-10k_transcript/23890,JY_1-10k_transcript/46375,JY_1-10k_transcript/38873,JY_1-10k_transcript/44057,JY_1-10k_transcript/27225,JY_1-10k_transcript/51445,JY_1-10k_transcript/22602,JY_1-10k_transcript/752,JY_1-10k_transcript/33297,JY_1-10k_transcript/47252,JY_1-10k_tra…
GO:0008150	Biological Process	GO:0032502	developmental process	GO:0044767	single-organism developmental process	GO:0009791	post-embryonic development	71	JY_1-10k_transcript/48411,JY_1-10k_transcript/30030,JY_1-10k_transcript/34186,JY_1-10k_transcript/53792,JY_1-10k_transcript/10599,JY_1-10k_transcript/52336,JY_1-10k_transcript/45604,JY_1-10k_transcript/44317,JY_1-10k_transcript/54241,JY_1-10k_transcript/47271,JY_1-10k_transcript/27154,JY_1-10k_transcript/15885,JY_1-10k_transcript/52420,JY_1-10k_transcript/43340,JY_1-10k_transcript/30519,JY_1-10k_…
GO:0008150	Biological Process	GO:0032502	developmental process	GO:0044767	single-organism developmental process	GO:0021593	rhombomere morphogenesis	1	JY_1-10k_transcript/9957
GO:0008150	Biological Process	GO:0032502	developmental process	GO:0044767	single-organism developmental process	GO:0061196	fungiform papilla development	2	JY_1-10k_transcript/52265,JY_1-10k_transcript/28978
GO:0008150	Biological Process	GO:0032502	developmental process	GO:0044767	single-organism developmental process	GO:0007571	age-dependent general metabolic decline	1	JY_1-10k_transcript/47565
GO:0008150	Biological Process	GO:0032502	developmental process	GO:0044767	single-organism developmental process	GO:0061061	muscle structure development	65	JY_1-10k_transcript/5975,JY_1-10k_transcript/50435,JY_1-10k_transcript/13629,JY_1-10k_transcript/33490,JY_1-10k_transcript/51624,JY_1-10k_transcript/36297,JY_1-10k_transcript/6065,JY_1-10k_transcript/33297,JY_1-10k_transcript/45176,JY_1-10k_transcript/43709,JY_1-10k_transcript/52176,JY_1-10k_transcript/32040,JY_1-10k_transcript/54944,JY_1-10k_transcript/19422,JY_1-10k_transcript/24865,JY_1-10k_tr…
GO:0008150	Biological Process	GO:0032502	developmental process	GO:0044767	single-organism developmental process	GO:0021602	cranial nerve morphogenesis	2	JY_1-10k_transcript/36040,JY_1-10k_transcript/31225
GO:0008150	Biological Process	GO:0032502	developmental process	GO:0044767	single-organism developmental process	GO:0048806	genitalia development	7	JY_1-10k_transcript/52332,JY_1-10k_transcript/51302,JY_1-10k_transcript/53792,JY_1-10k_transcript/41389,JY_1-10k_transcript/47606,JY_1-10k_transcript/36240,JY_1-10k_transcript/15728
GO:0008150	Biological Process	GO:0032502	developmental process	GO:0044767	single-organism developmental process	GO:0030902	hindbrain development	8	JY_1-10k_transcript/45611,JY_1-10k_transcript/9957,JY_1-10k_transcript/53476,JY_1-10k_transcript/30004,JY_1-10k_transcript/38855,JY_1-10k_transcript/52265,JY_1-10k_transcript/54109,JY_1-10k_transcript/19257
GO:0008150	Biological Process	GO:0032502	developmental process	GO:0044767	single-organism developmental process	GO:0001822	kidney development	21	JY_1-10k_transcript/52373,JY_1-10k_transcript/42579,JY_1-10k_transcript/54975,JY_1-10k_transcript/51797,JY_1-10k_transcript/50034,JY_1-10k_transcript/52233,JY_1-10k_transcript/49935,JY_1-10k_transcript/43308,JY_1-10k_transcript/37060,JY_1-10k_transcript/43509,JY_1-10k_transcript/51589,JY_1-10k_transcript/42264,JY_1-10k_transcript/52728,JY_1-10k_transcript/41801,JY_1-10k_transcript/45686,JY_1-10k_…
GO:0008150	Biological Process	GO:0032502	developmental process	GO:0044767	single-organism developmental process	GO:0010927	cellular component assembly involved in morphogenesis	22	JY_1-10k_transcript/5975,JY_1-10k_transcript/47606,JY_1-10k_transcript/28978,JY_1-10k_transcript/13162,JY_1-10k_transcript/16210,JY_1-10k_transcript/54719,JY_1-10k_transcript/51624,JY_1-10k_transcript/49362,JY_1-10k_transcript/36297,JY_1-10k_transcript/6400,JY_1-10k_transcript/44438,JY_1-10k_transcript/52778,JY_1-10k_transcript/50372,JY_1-10k_transcript/52176,JY_1-10k_transcript/28221,JY_1-10k_tr…
GO:0008150	Biological Process	GO:0032502	developmental process	GO:0044767	single-organism developmental process	GO:0048839	inner ear development	12	JY_1-10k_transcript/52778,JY_1-10k_transcript/50372,JY_1-10k_transcript/47919,JY_1-10k_transcript/13812,JY_1-10k_transcript/45117,JY_1-10k_transcript/49676,JY_1-10k_transcript/49362,JY_1-10k_transcript/22591,JY_1-10k_transcript/39525,JY_1-10k_transcript/41324,JY_1-10k_transcript/13325,JY_1-10k_transcript/14903
GO:0008150	Biological Process	GO:0032502	developmental process	GO:0044767	single-organism developmental process	GO:0048840	otolith development	3	JY_1-10k_transcript/22591,JY_1-10k_transcript/13812,JY_1-10k_transcript/14903
GO:0008150	Biological Process	GO:0032502	developmental process	GO:0044767	single-organism developmental process	GO:0048859	formation of anatomical boundary	2	JY_1-10k_transcript/4889,JY_1-10k_transcript/45837
GO:0008150	Biological Process	GO:0032502	developmental process	GO:0044767	single-organism developmental process	GO:0060348	bone development	13	JY_1-10k_transcript/20540,JY_1-10k_transcript/54739,JY_1-10k_transcript/9957,JY_1-10k_transcript/753,JY_1-10k_transcript/22207,JY_1-10k_transcript/54022,JY_1-10k_transcript/54944,JY_1-10k_transcript/20455,JY_1-10k_transcript/36297,JY_1-10k_transcript/31477,JY_1-10k_transcript/10629,JY_1-10k_transcript/49144,JY_1-10k_transcript/23919
GO:0008150	Biological Process	GO:0032502	developmental process	GO:0044767	single-organism developmental process	GO:0048532	anatomical structure arrangement	5	JY_1-10k_transcript/45611,JY_1-10k_transcript/36040,JY_1-10k_transcript/53476,JY_1-10k_transcript/54109,JY_1-10k_transcript/38855
GO:0008150	Biological Process	GO:0032502	developmental process	GO:0044767	single-organism developmental process	GO:0060996	dendritic spine development	13	JY_1-10k_transcript/52778,JY_1-10k_transcript/50372,JY_1-10k_transcript/31571,JY_1-10k_transcript/28978,JY_1-10k_transcript/45117,JY_1-10k_transcript/49362,JY_1-10k_transcript/11357,JY_1-10k_transcript/18076,JY_1-10k_transcript/39525,JY_1-10k_transcript/33703,JY_1-10k_transcript/34794,JY_1-10k_transcript/41324,JY_1-10k_transcript/16785
GO:0008150	Biological Process	GO:0032502	developmental process	GO:0044767	single-organism developmental process	GO:0007423	sensory organ development	59	JY_1-10k_transcript/5015,JY_1-10k_transcript/4889,JY_1-10k_transcript/17866,JY_1-10k_transcript/42270,JY_1-10k_transcript/30004,JY_1-10k_transcript/3787,JY_1-10k_transcript/31575,JY_1-10k_transcript/33076,JY_1-10k_transcript/27225,JY_1-10k_transcript/38786,JY_1-10k_transcript/47896,JY_1-10k_transcript/14903,JY_1-10k_transcript/54241,JY_1-10k_transcript/52778,JY_1-10k_transcript/13812,JY_1-10k_tra…
GO:0008150	Biological Process	GO:0032502	developmental process	GO:0044767	single-organism developmental process	GO:0048589	developmental growth	51	JY_1-10k_transcript/4889,JY_1-10k_transcript/36040,JY_1-10k_transcript/21660,JY_1-10k_transcript/30004,JY_1-10k_transcript/26669,JY_1-10k_transcript/25454,JY_1-10k_transcript/13629,JY_1-10k_transcript/12258,JY_1-10k_transcript/27225,JY_1-10k_transcript/53792,JY_1-10k_transcript/40837,JY_1-10k_transcript/35417,JY_1-10k_transcript/8794,JY_1-10k_transcript/14264,JY_1-10k_transcript/19422,JY_1-10k_tr…
GO:0008150	Biological Process	GO:0032502	developmental process	GO:0044767	single-organism developmental process	GO:0001568	blood vessel development	58	JY_1-10k_transcript/42579,JY_1-10k_transcript/41506,JY_1-10k_transcript/54975,JY_1-10k_transcript/24341,JY_1-10k_transcript/44357,JY_1-10k_transcript/26669,JY_1-10k_transcript/44190,JY_1-10k_transcript/34391,JY_1-10k_transcript/12493,JY_1-10k_transcript/48153,JY_1-10k_transcript/44057,JY_1-10k_transcript/37863,JY_1-10k_transcript/17534,JY_1-10k_transcript/23072,JY_1-10k_transcript/37728,JY_1-10k_…
GO:0008150	Biological Process	GO:0032502	developmental process	GO:0044767	single-organism developmental process	GO:0048869	cellular developmental process	508	JY_1-10k_transcript/52273,JY_1-10k_transcript/248,JY_1-10k_transcript/44357,JY_1-10k_transcript/15545,JY_1-10k_transcript/47328,JY_1-10k_transcript/327,JY_1-10k_transcript/771,JY_1-10k_transcript/33693,JY_1-10k_transcript/12258,JY_1-10k_transcript/53137,JY_1-10k_transcript/23628,JY_1-10k_transcript/18320,JY_1-10k_transcript/6065,JY_1-10k_transcript/5857,JY_1-10k_transcript/43709,JY_1-10k_transcri…
GO:0008150	Biological Process	GO:0032502	developmental process	GO:0044767	single-organism developmental process	GO:0060788	ectodermal placode formation	2	JY_1-10k_transcript/52265,JY_1-10k_transcript/28978
GO:0008150	Biological Process	GO:0032502	developmental process	GO:0044767	single-organism developmental process	GO:0048729	tissue morphogenesis	88	JY_1-10k_transcript/52953,JY_1-10k_transcript/42579,JY_1-10k_transcript/54975,JY_1-10k_transcript/48921,JY_1-10k_transcript/45317,JY_1-10k_transcript/24341,JY_1-10k_transcript/21660,JY_1-10k_transcript/30004,JY_1-10k_transcript/44057,JY_1-10k_transcript/42910,JY_1-10k_transcript/34659,JY_1-10k_transcript/33297,JY_1-10k_transcript/45176,JY_1-10k_transcript/30467,JY_1-10k_transcript/23072,JY_1-10k_…
GO:0008150	Biological Process	GO:0032502	developmental process	GO:0044767	single-organism developmental process	GO:0048645	organ formation	2	JY_1-10k_transcript/4889,JY_1-10k_transcript/45837
GO:0008150	Biological Process	GO:0032502	developmental process	GO:0044767	single-organism developmental process	GO:0021536	diencephalon development	2	JY_1-10k_transcript/29059,JY_1-10k_transcript/53140
GO:0008150	Biological Process	GO:0032502	developmental process	GO:0044767	single-organism developmental process	GO:0090102	cochlea development	6	JY_1-10k_transcript/49362,JY_1-10k_transcript/52778,JY_1-10k_transcript/50372,JY_1-10k_transcript/39525,JY_1-10k_transcript/41324,JY_1-10k_transcript/45117
GO:0008150	Biological Process	GO:0032502	developmental process	GO:0044767	single-organism developmental process	GO:0016358	dendrite development	28	JY_1-10k_transcript/3900,JY_1-10k_transcript/28978,JY_1-10k_transcript/28931,JY_1-10k_transcript/49362,JY_1-10k_transcript/20270,JY_1-10k_transcript/36297,JY_1-10k_transcript/10192,JY_1-10k_transcript/43458,JY_1-10k_transcript/33703,JY_1-10k_transcript/16785,JY_1-10k_transcript/44438,JY_1-10k_transcript/17419,JY_1-10k_transcript/47271,JY_1-10k_transcript/52778,JY_1-10k_transcript/50372,JY_1-10k_t…
GO:0008150	Biological Process	GO:0032502	developmental process	GO:0044767	single-organism developmental process	GO:0030703	eggshell formation	3	JY_1-10k_transcript/42760,JY_1-10k_transcript/38382,JY_1-10k_transcript/16210
GO:0008150	Biological Process	GO:0032502	developmental process	GO:0044767	single-organism developmental process	GO:0060438	trachea development	1	JY_1-10k_transcript/52680
GO:0008150	Biological Process	GO:0032502	developmental process	GO:0044767	single-organism developmental process	GO:0072006	nephron development	11	JY_1-10k_transcript/52373,JY_1-10k_transcript/51797,JY_1-10k_transcript/50034,JY_1-10k_transcript/51589,JY_1-10k_transcript/52728,JY_1-10k_transcript/52233,JY_1-10k_transcript/45686,JY_1-10k_transcript/49403,JY_1-10k_transcript/53873,JY_1-10k_transcript/49707,JY_1-10k_transcript/49935
GO:0008150	Biological Process	GO:0032502	developmental process	GO:0044767	single-organism developmental process	GO:0048736	appendage development	16	JY_1-10k_transcript/19527,JY_1-10k_transcript/28978,JY_1-10k_transcript/13162,JY_1-10k_transcript/12258,JY_1-10k_transcript/52265,JY_1-10k_transcript/5460,JY_1-10k_transcript/8689,JY_1-10k_transcript/4040,JY_1-10k_transcript/1423,JY_1-10k_transcript/35563,JY_1-10k_transcript/4838,JY_1-10k_transcript/3745,JY_1-10k_transcript/31720,JY_1-10k_transcript/31024,JY_1-10k_transcript/5223,JY_1-10k_transcr…
GO:0008150	Biological Process	GO:0032502	developmental process	GO:0044767	single-organism developmental process	GO:0031099	regeneration	23	JY_1-10k_transcript/49022,JY_1-10k_transcript/30004,JY_1-10k_transcript/17336,JY_1-10k_transcript/40782,JY_1-10k_transcript/53460,JY_1-10k_transcript/14438,JY_1-10k_transcript/50962,JY_1-10k_transcript/11169,JY_1-10k_transcript/52265,JY_1-10k_transcript/41345,JY_1-10k_transcript/39541,JY_1-10k_transcript/22591,JY_1-10k_transcript/8807,JY_1-10k_transcript/34659,JY_1-10k_transcript/52382,JY_1-10k_t…
GO:0008150	Biological Process	GO:0032502	developmental process	GO:0044767	single-organism developmental process	GO:0048569	post-embryonic organ development	21	JY_1-10k_transcript/37401,JY_1-10k_transcript/4734,JY_1-10k_transcript/19527,JY_1-10k_transcript/40618,JY_1-10k_transcript/23267,JY_1-10k_transcript/13162,JY_1-10k_transcript/53460,JY_1-10k_transcript/31912,JY_1-10k_transcript/36910,JY_1-10k_transcript/46710,JY_1-10k_transcript/1423,JY_1-10k_transcript/35563,JY_1-10k_transcript/52002,JY_1-10k_transcript/48554,JY_1-10k_transcript/24082,JY_1-10k_tr…
GO:0008150	Biological Process	GO:0032502	developmental process	GO:0044767	single-organism developmental process	GO:0021772	olfactory bulb development	6	JY_1-10k_transcript/49362,JY_1-10k_transcript/52778,JY_1-10k_transcript/50372,JY_1-10k_transcript/39525,JY_1-10k_transcript/41324,JY_1-10k_transcript/45117
GO:0008150	Biological Process	GO:0032502	developmental process	GO:0044767	single-organism developmental process	GO:0007420	brain development	56	JY_1-10k_transcript/47064,JY_1-10k_transcript/5015,JY_1-10k_transcript/36040,JY_1-10k_transcript/8704,JY_1-10k_transcript/53476,JY_1-10k_transcript/46028,JY_1-10k_transcript/3900,JY_1-10k_transcript/17445,JY_1-10k_transcript/30004,JY_1-10k_transcript/26669,JY_1-10k_transcript/46222,JY_1-10k_transcript/10514,JY_1-10k_transcript/20455,JY_1-10k_transcript/22602,JY_1-10k_transcript/19257,JY_1-10k_tra…
GO:0008150	Biological Process	GO:0032502	developmental process	GO:0044767	single-organism developmental process	GO:0021987	cerebral cortex development	8	JY_1-10k_transcript/52778,JY_1-10k_transcript/50372,JY_1-10k_transcript/26669,JY_1-10k_transcript/45117,JY_1-10k_transcript/41452,JY_1-10k_transcript/49362,JY_1-10k_transcript/39525,JY_1-10k_transcript/41324
GO:0008150	Biological Process	GO:0032502	developmental process	GO:0044767	single-organism developmental process	GO:0002088	lens development in camera-type eye	1	JY_1-10k_transcript/31575
GO:0008150	Biological Process	GO:0032502	developmental process	GO:0044767	single-organism developmental process	GO:0007349	cellularization	7	JY_1-10k_transcript/42655,JY_1-10k_transcript/36647,JY_1-10k_transcript/47064,JY_1-10k_transcript/17903,JY_1-10k_transcript/48151,JY_1-10k_transcript/41076,JY_1-10k_transcript/35504
GO:0008150	Biological Process	GO:0032502	developmental process	GO:0044767	single-organism developmental process	GO:0048857	neural nucleus development	12	JY_1-10k_transcript/54594,JY_1-10k_transcript/45611,JY_1-10k_transcript/53476,JY_1-10k_transcript/51549,JY_1-10k_transcript/55019,JY_1-10k_transcript/30004,JY_1-10k_transcript/38855,JY_1-10k_transcript/54682,JY_1-10k_transcript/52265,JY_1-10k_transcript/54109,JY_1-10k_transcript/47994,JY_1-10k_transcript/31635
GO:0008150	Biological Process	GO:0032502	developmental process	GO:0044767	single-organism developmental process	GO:0007507	heart development	37	JY_1-10k_transcript/25832,JY_1-10k_transcript/24341,JY_1-10k_transcript/26669,JY_1-10k_transcript/44057,JY_1-10k_transcript/36297,JY_1-10k_transcript/38003,JY_1-10k_transcript/22602,JY_1-10k_transcript/33297,JY_1-10k_transcript/23072,JY_1-10k_transcript/44438,JY_1-10k_transcript/47271,JY_1-10k_transcript/49923,JY_1-10k_transcript/25253,JY_1-10k_transcript/54944,JY_1-10k_transcript/24904,JY_1-10k_…
GO:0008150	Biological Process	GO:0032502	developmental process	GO:0044767	single-organism developmental process	GO:0035107	appendage morphogenesis	15	JY_1-10k_transcript/19527,JY_1-10k_transcript/35563,JY_1-10k_transcript/1423,JY_1-10k_transcript/4838,JY_1-10k_transcript/28978,JY_1-10k_transcript/13162,JY_1-10k_transcript/3745,JY_1-10k_transcript/12258,JY_1-10k_transcript/52265,JY_1-10k_transcript/5223,JY_1-10k_transcript/31024,JY_1-10k_transcript/5460,JY_1-10k_transcript/8689,JY_1-10k_transcript/6870,JY_1-10k_transcript/4040
GO:0008150	Biological Process	GO:0032502	developmental process	GO:0044767	single-organism developmental process	GO:0030901	midbrain development	10	JY_1-10k_transcript/54594,JY_1-10k_transcript/45611,JY_1-10k_transcript/53476,JY_1-10k_transcript/51549,JY_1-10k_transcript/55019,JY_1-10k_transcript/38855,JY_1-10k_transcript/54682,JY_1-10k_transcript/47994,JY_1-10k_transcript/54109,JY_1-10k_transcript/31635
GO:0008150	Biological Process	GO:0032502	developmental process	GO:0044767	single-organism developmental process	GO:0021988	olfactory lobe development	6	JY_1-10k_transcript/49362,JY_1-10k_transcript/52778,JY_1-10k_transcript/50372,JY_1-10k_transcript/39525,JY_1-10k_transcript/41324,JY_1-10k_transcript/45117
GO:0008150	Biological Process	GO:0032502	developmental process	GO:0044767	single-organism developmental process	GO:0021549	cerebellum development	5	JY_1-10k_transcript/45611,JY_1-10k_transcript/53476,JY_1-10k_transcript/54109,JY_1-10k_transcript/38855,JY_1-10k_transcript/19257
GO:0008150	Biological Process	GO:0032502	developmental process	GO:0044767	single-organism developmental process	GO:0071696	ectodermal placode development	2	JY_1-10k_transcript/52265,JY_1-10k_transcript/28978
GO:0008150	Biological Process	GO:0032502	developmental process	GO:0044767	single-organism developmental process	GO:0009887	organ morphogenesis	92	JY_1-10k_transcript/52953,JY_1-10k_transcript/42579,JY_1-10k_transcript/54975,JY_1-10k_transcript/48921,JY_1-10k_transcript/45317,JY_1-10k_transcript/24341,JY_1-10k_transcript/30004,JY_1-10k_transcript/12258,JY_1-10k_transcript/44057,JY_1-10k_transcript/36297,JY_1-10k_transcript/20455,JY_1-10k_transcript/42910,JY_1-10k_transcript/33297,JY_1-10k_transcript/45176,JY_1-10k_transcript/30467,JY_1-10k_…
GO:0008150	Biological Process	GO:0032502	developmental process	GO:0044767	single-organism developmental process	GO:0021695	cerebellar cortex development	5	JY_1-10k_transcript/45611,JY_1-10k_transcript/53476,JY_1-10k_transcript/54109,JY_1-10k_transcript/38855,JY_1-10k_transcript/19257
GO:0008150	Biological Process	GO:0032502	developmental process	GO:0044767	single-organism developmental process	GO:0071981	exit from diapause	2	JY_1-10k_transcript/51950,JY_1-10k_transcript/15885
GO:0008150	Biological Process	GO:0032502	developmental process	GO:0044767	single-organism developmental process	GO:0001942	hair follicle development	2	JY_1-10k_transcript/52265,JY_1-10k_transcript/28978
GO:0008150	Biological Process	GO:0032502	developmental process	GO:0044767	single-organism developmental process	GO:0021854	hypothalamus development	1	JY_1-10k_transcript/53140
GO:0008150	Biological Process	GO:0032502	developmental process	GO:0044767	single-organism developmental process	GO:0030588	pseudocleavage	1	JY_1-10k_transcript/19422
GO:0008150	Biological Process	GO:0032502	developmental process	GO:0044767	single-organism developmental process	GO:0008406	gonad development	9	JY_1-10k_transcript/51302,JY_1-10k_transcript/5015,JY_1-10k_transcript/53140,JY_1-10k_transcript/42531,JY_1-10k_transcript/28432,JY_1-10k_transcript/36240,JY_1-10k_transcript/3413,JY_1-10k_transcript/52332,JY_1-10k_transcript/53792
GO:0008150	Biological Process	GO:0032502	developmental process	GO:0044767	single-organism developmental process	GO:0007293	germarium-derived egg chamber formation	3	JY_1-10k_transcript/4889,JY_1-10k_transcript/45837,JY_1-10k_transcript/43017
GO:0008150	Biological Process	GO:0032502	developmental process	GO:0044767	single-organism developmental process	GO:0030900	forebrain development	29	JY_1-10k_transcript/5015,JY_1-10k_transcript/3900,JY_1-10k_transcript/26669,JY_1-10k_transcript/28978,JY_1-10k_transcript/41452,JY_1-10k_transcript/49362,JY_1-10k_transcript/46222,JY_1-10k_transcript/52265,JY_1-10k_transcript/1584,JY_1-10k_transcript/22602,JY_1-10k_transcript/53150,JY_1-10k_transcript/3300,JY_1-10k_transcript/52778,JY_1-10k_transcript/50372,JY_1-10k_transcript/37379,JY_1-10k_tran…
GO:0008150	Biological Process	GO:0032502	developmental process	GO:0044767	single-organism developmental process	GO:0007275	multicellular organismal development	900	JY_1-10k_transcript/38721,JY_1-10k_transcript/7026,JY_1-10k_transcript/44357,JY_1-10k_transcript/24188,JY_1-10k_transcript/15545,JY_1-10k_transcript/5497,JY_1-10k_transcript/33490,JY_1-10k_transcript/53792,JY_1-10k_transcript/51445,JY_1-10k_transcript/8689,JY_1-10k_transcript/42280,JY_1-10k_transcript/54931,JY_1-10k_transcript/20540,JY_1-10k_transcript/43709,JY_1-10k_transcript/42656,JY_1-10k_tra…
GO:0008150	Biological Process	GO:0032502	developmental process	GO:0044767	single-organism developmental process	GO:0042335	cuticle development	8	JY_1-10k_transcript/33053,JY_1-10k_transcript/47271,JY_1-10k_transcript/49923,JY_1-10k_transcript/40168,JY_1-10k_transcript/12236,JY_1-10k_transcript/39247,JY_1-10k_transcript/35262,JY_1-10k_transcript/45604
GO:0008150	Biological Process	GO:0032502	developmental process	GO:0044767	single-organism developmental process	GO:0001824	blastocyst development	2	JY_1-10k_transcript/803,JY_1-10k_transcript/752
GO:0008150	Biological Process	GO:0032502	developmental process	GO:0044767	single-organism developmental process	GO:0071697	ectodermal placode morphogenesis	2	JY_1-10k_transcript/52265,JY_1-10k_transcript/28978
GO:0008150	Biological Process	GO:0032502	developmental process	GO:0044767	single-organism developmental process	GO:0048565	digestive tract development	10	JY_1-10k_transcript/51302,JY_1-10k_transcript/29589,JY_1-10k_transcript/43827,JY_1-10k_transcript/36327,JY_1-10k_transcript/52332,JY_1-10k_transcript/7771,JY_1-10k_transcript/15500,JY_1-10k_transcript/8584,JY_1-10k_transcript/15528,JY_1-10k_transcript/47885
GO:0008150	Biological Process	GO:0032502	developmental process	GO:0044767	single-organism developmental process	GO:0007444	imaginal disc development	11	JY_1-10k_transcript/37401,JY_1-10k_transcript/19527,JY_1-10k_transcript/35563,JY_1-10k_transcript/1423,JY_1-10k_transcript/13162,JY_1-10k_transcript/53460,JY_1-10k_transcript/52002,JY_1-10k_transcript/27225,JY_1-10k_transcript/31024,JY_1-10k_transcript/43017,JY_1-10k_transcript/15728
GO:0008150	Biological Process	GO:0032502	developmental process	GO:0044767	single-organism developmental process	GO:0060322	head development	85	JY_1-10k_transcript/47064,JY_1-10k_transcript/5015,JY_1-10k_transcript/17445,JY_1-10k_transcript/30004,JY_1-10k_transcript/24188,JY_1-10k_transcript/39972,JY_1-10k_transcript/20455,JY_1-10k_transcript/40011,JY_1-10k_transcript/21410,JY_1-10k_transcript/20540,JY_1-10k_transcript/3050,JY_1-10k_transcript/37379,JY_1-10k_transcript/42264,JY_1-10k_transcript/36439,JY_1-10k_transcript/28003,JY_1-10k_tr…
GO:0008150	Biological Process	GO:0032502	developmental process	GO:0044767	single-organism developmental process	GO:0048514	blood vessel morphogenesis	53	JY_1-10k_transcript/42579,JY_1-10k_transcript/41506,JY_1-10k_transcript/54975,JY_1-10k_transcript/24341,JY_1-10k_transcript/44357,JY_1-10k_transcript/26669,JY_1-10k_transcript/44190,JY_1-10k_transcript/12493,JY_1-10k_transcript/48153,JY_1-10k_transcript/44057,JY_1-10k_transcript/37863,JY_1-10k_transcript/17534,JY_1-10k_transcript/23072,JY_1-10k_transcript/37728,JY_1-10k_transcript/34999,JY_1-10k_…
GO:0008150	Biological Process	GO:0032502	developmental process	GO:0044767	single-organism developmental process	GO:0097094	craniofacial suture morphogenesis	3	JY_1-10k_transcript/20540,JY_1-10k_transcript/20455,JY_1-10k_transcript/9957
GO:0008150	Biological Process	GO:0032502	developmental process	GO:0044767	single-organism developmental process	GO:0021538	epithalamus development	1	JY_1-10k_transcript/29059
GO:0008150	Biological Process	GO:0032502	developmental process	GO:0044767	single-organism developmental process	GO:0030324	lung development	3	JY_1-10k_transcript/42579,JY_1-10k_transcript/54975,JY_1-10k_transcript/36047
GO:0008150	Biological Process	GO:0032502	developmental process	GO:0044767	single-organism developmental process	GO:0001704	formation of primary germ layer	3	JY_1-10k_transcript/13819,JY_1-10k_transcript/20436,JY_1-10k_transcript/44221
GO:0008150	Biological Process	GO:0032502	developmental process	GO:0044767	single-organism developmental process	GO:0021680	cerebellar Purkinje cell layer development	1	JY_1-10k_transcript/19257
GO:0008150	Biological Process	GO:0032502	developmental process	GO:0044767	single-organism developmental process	GO:0007568	aging	51	JY_1-10k_transcript/20112,JY_1-10k_transcript/46028,JY_1-10k_transcript/37248,JY_1-10k_transcript/35393,JY_1-10k_transcript/53792,JY_1-10k_transcript/3161,JY_1-10k_transcript/32295,JY_1-10k_transcript/17879,JY_1-10k_transcript/49904,JY_1-10k_transcript/15576,JY_1-10k_transcript/18145,JY_1-10k_transcript/36439,JY_1-10k_transcript/35857,JY_1-10k_transcript/15885,JY_1-10k_transcript/52420,JY_1-10k_t…
GO:0008150	Biological Process	GO:0032502	developmental process	GO:0044767	single-organism developmental process	GO:0022037	metencephalon development	7	JY_1-10k_transcript/52265,JY_1-10k_transcript/45611,JY_1-10k_transcript/53476,JY_1-10k_transcript/54109,JY_1-10k_transcript/30004,JY_1-10k_transcript/38855,JY_1-10k_transcript/19257
GO:0008150	Biological Process	GO:0032502	developmental process	GO:0044767	single-organism developmental process	GO:0048568	embryonic organ development	44	JY_1-10k_transcript/25832,JY_1-10k_transcript/24341,JY_1-10k_transcript/36327,JY_1-10k_transcript/26669,JY_1-10k_transcript/3787,JY_1-10k_transcript/44057,JY_1-10k_transcript/33076,JY_1-10k_transcript/22602,JY_1-10k_transcript/33297,JY_1-10k_transcript/23072,JY_1-10k_transcript/1212,JY_1-10k_transcript/54931,JY_1-10k_transcript/47271,JY_1-10k_transcript/52778,JY_1-10k_transcript/49923,JY_1-10k_tr…
GO:0008150	Biological Process	GO:0032502	developmental process	GO:0044767	single-organism developmental process	GO:0048066	developmental pigmentation	18	JY_1-10k_transcript/30004,JY_1-10k_transcript/3787,JY_1-10k_transcript/4160,JY_1-10k_transcript/33076,JY_1-10k_transcript/6867,JY_1-10k_transcript/52265,JY_1-10k_transcript/34590,JY_1-10k_transcript/43458,JY_1-10k_transcript/26895,JY_1-10k_transcript/39037,JY_1-10k_transcript/15382,JY_1-10k_transcript/47271,JY_1-10k_transcript/3775,JY_1-10k_transcript/49923,JY_1-10k_transcript/16393,JY_1-10k_tran…
GO:0008150	Biological Process	GO:0032502	developmental process	GO:0044767	single-organism developmental process	GO:0021915	neural tube development	3	JY_1-10k_transcript/54010,JY_1-10k_transcript/52265,JY_1-10k_transcript/30004
GO:0008150	Biological Process	GO:0032502	developmental process	GO:0044767	single-organism developmental process	GO:0032835	glomerulus development	1	JY_1-10k_transcript/45686
GO:0008150	Biological Process	GO:0032502	developmental process	GO:0044767	single-organism developmental process	GO:0007552	metamorphosis	9	JY_1-10k_transcript/37401,JY_1-10k_transcript/19527,JY_1-10k_transcript/35563,JY_1-10k_transcript/1423,JY_1-10k_transcript/13162,JY_1-10k_transcript/53460,JY_1-10k_transcript/52002,JY_1-10k_transcript/31024,JY_1-10k_transcript/15728
GO:0008150	Biological Process	GO:0032502	developmental process	GO:0044767	single-organism developmental process	GO:0019827	stem cell population maintenance	12	JY_1-10k_transcript/54365,JY_1-10k_transcript/4889,JY_1-10k_transcript/4734,JY_1-10k_transcript/10805,JY_1-10k_transcript/54978,JY_1-10k_transcript/53460,JY_1-10k_transcript/11830,JY_1-10k_transcript/52002,JY_1-10k_transcript/45837,JY_1-10k_transcript/2290,JY_1-10k_transcript/55330,JY_1-10k_transcript/19509
GO:0008150	Biological Process	GO:0032502	developmental process	GO:0044767	single-organism developmental process	GO:0003170	heart valve development	2	JY_1-10k_transcript/11357,JY_1-10k_transcript/10
GO:0008150	Biological Process	GO:0032502	developmental process	GO:0044767	single-organism developmental process	GO:0048534	hematopoietic or lymphoid organ development	122	JY_1-10k_transcript/38721,JY_1-10k_transcript/248,JY_1-10k_transcript/31782,JY_1-10k_transcript/23167,JY_1-10k_transcript/47329,JY_1-10k_transcript/30004,JY_1-10k_transcript/53137,JY_1-10k_transcript/25511,JY_1-10k_transcript/51963,JY_1-10k_transcript/53801,JY_1-10k_transcript/1212,JY_1-10k_transcript/54931,JY_1-10k_transcript/41903,JY_1-10k_transcript/40551,JY_1-10k_transcript/2597,JY_1-10k_tran…
GO:0008150	Biological Process	GO:0032502	developmental process	GO:0044767	single-organism developmental process	GO:0003205	cardiac chamber development	6	JY_1-10k_transcript/33886,JY_1-10k_transcript/38003,JY_1-10k_transcript/26518,JY_1-10k_transcript/42296,JY_1-10k_transcript/50153,JY_1-10k_transcript/43706
GO:0008150	Biological Process	GO:0032502	developmental process	GO:0044767	single-organism developmental process	GO:0031016	pancreas development	5	JY_1-10k_transcript/52265,JY_1-10k_transcript/7771,JY_1-10k_transcript/37791,JY_1-10k_transcript/30004,JY_1-10k_transcript/8584
GO:0008150	Biological Process	GO:0032502	developmental process	GO:0044767	single-organism developmental process	GO:0021603	cranial nerve formation	1	JY_1-10k_transcript/31225
GO:0008150	Biological Process	GO:0032502	developmental process	GO:0098727	maintenance of cell number	GO:0019827	stem cell population maintenance	12	JY_1-10k_transcript/54365,JY_1-10k_transcript/4889,JY_1-10k_transcript/4734,JY_1-10k_transcript/10805,JY_1-10k_transcript/54978,JY_1-10k_transcript/53460,JY_1-10k_transcript/11830,JY_1-10k_transcript/52002,JY_1-10k_transcript/45837,JY_1-10k_transcript/2290,JY_1-10k_transcript/55330,JY_1-10k_transcript/19509
GO:0008150	Biological Process	GO:0032502	developmental process	GO:0022611	dormancy process	GO:0071981	exit from diapause	2	JY_1-10k_transcript/51950,JY_1-10k_transcript/15885
GO:0008150	Biological Process	GO:0032502	developmental process	GO:0048646	anatomical structure formation involved in morphogenesis	GO:0035148	tube formation	2	JY_1-10k_transcript/54010,JY_1-10k_transcript/12236
GO:0008150	Biological Process	GO:0032502	developmental process	GO:0048646	anatomical structure formation involved in morphogenesis	GO:0060788	ectodermal placode formation	2	JY_1-10k_transcript/52265,JY_1-10k_transcript/28978
GO:0008150	Biological Process	GO:0032502	developmental process	GO:0048646	anatomical structure formation involved in morphogenesis	GO:0006949	syncytium formation	5	JY_1-10k_transcript/49362,JY_1-10k_transcript/34794,JY_1-10k_transcript/26669,JY_1-10k_transcript/41452,JY_1-10k_transcript/19422
GO:0008150	Biological Process	GO:0032502	developmental process	GO:0048646	anatomical structure formation involved in morphogenesis	GO:0007349	cellularization	7	JY_1-10k_transcript/42655,JY_1-10k_transcript/36647,JY_1-10k_transcript/47064,JY_1-10k_transcript/17903,JY_1-10k_transcript/48151,JY_1-10k_transcript/41076,JY_1-10k_transcript/35504
GO:0008150	Biological Process	GO:0032502	developmental process	GO:0048646	anatomical structure formation involved in morphogenesis	GO:0001525	angiogenesis	12	JY_1-10k_transcript/42579,JY_1-10k_transcript/54975,JY_1-10k_transcript/13812,JY_1-10k_transcript/48316,JY_1-10k_transcript/36536,JY_1-10k_transcript/41801,JY_1-10k_transcript/24196,JY_1-10k_transcript/22591,JY_1-10k_transcript/36047,JY_1-10k_transcript/42515,JY_1-10k_transcript/43665,JY_1-10k_transcript/35798
GO:0008150	Biological Process	GO:0032502	developmental process	GO:0048646	anatomical structure formation involved in morphogenesis	GO:0001704	formation of primary germ layer	3	JY_1-10k_transcript/13819,JY_1-10k_transcript/20436,JY_1-10k_transcript/44221
GO:0008150	Biological Process	GO:0032502	developmental process	GO:0048646	anatomical structure formation involved in morphogenesis	GO:0048645	organ formation	2	JY_1-10k_transcript/4889,JY_1-10k_transcript/45837
GO:0008150	Biological Process	GO:0032502	developmental process	GO:0048646	anatomical structure formation involved in morphogenesis	GO:0030703	eggshell formation	3	JY_1-10k_transcript/42760,JY_1-10k_transcript/38382,JY_1-10k_transcript/16210
GO:0008150	Biological Process	GO:0032502	developmental process	GO:0048646	anatomical structure formation involved in morphogenesis	GO:0007293	germarium-derived egg chamber formation	3	JY_1-10k_transcript/4889,JY_1-10k_transcript/45837,JY_1-10k_transcript/43017
GO:0008150	Biological Process	GO:0032502	developmental process	GO:0048646	anatomical structure formation involved in morphogenesis	GO:0010927	cellular component assembly involved in morphogenesis	22	JY_1-10k_transcript/5975,JY_1-10k_transcript/47606,JY_1-10k_transcript/28978,JY_1-10k_transcript/13162,JY_1-10k_transcript/16210,JY_1-10k_transcript/54719,JY_1-10k_transcript/51624,JY_1-10k_transcript/49362,JY_1-10k_transcript/36297,JY_1-10k_transcript/6400,JY_1-10k_transcript/44438,JY_1-10k_transcript/52778,JY_1-10k_transcript/50372,JY_1-10k_transcript/52176,JY_1-10k_transcript/28221,JY_1-10k_tr…
GO:0008150	Biological Process	GO:0032502	developmental process	GO:0048646	anatomical structure formation involved in morphogenesis	GO:0048859	formation of anatomical boundary	2	JY_1-10k_transcript/4889,JY_1-10k_transcript/45837
GO:0008150	Biological Process	GO:0032502	developmental process	GO:0048646	anatomical structure formation involved in morphogenesis	GO:0021603	cranial nerve formation	1	JY_1-10k_transcript/31225
GO:0008150	Biological Process	GO:0032502	developmental process	GO:0048856	anatomical structure development	GO:0021772	olfactory bulb development	6	JY_1-10k_transcript/49362,JY_1-10k_transcript/52778,JY_1-10k_transcript/50372,JY_1-10k_transcript/39525,JY_1-10k_transcript/41324,JY_1-10k_transcript/45117
GO:0008150	Biological Process	GO:0032502	developmental process	GO:0048856	anatomical structure development	GO:0021987	cerebral cortex development	8	JY_1-10k_transcript/52778,JY_1-10k_transcript/50372,JY_1-10k_transcript/26669,JY_1-10k_transcript/45117,JY_1-10k_transcript/41452,JY_1-10k_transcript/49362,JY_1-10k_transcript/39525,JY_1-10k_transcript/41324
GO:0008150	Biological Process	GO:0032502	developmental process	GO:0048856	anatomical structure development	GO:0002088	lens development in camera-type eye	1	JY_1-10k_transcript/31575
GO:0008150	Biological Process	GO:0032502	developmental process	GO:0048856	anatomical structure development	GO:0021537	telencephalon development	24	JY_1-10k_transcript/26669,JY_1-10k_transcript/28978,JY_1-10k_transcript/41452,JY_1-10k_transcript/49362,JY_1-10k_transcript/52265,JY_1-10k_transcript/1584,JY_1-10k_transcript/22602,JY_1-10k_transcript/53150,JY_1-10k_transcript/3300,JY_1-10k_transcript/52778,JY_1-10k_transcript/50372,JY_1-10k_transcript/37379,JY_1-10k_transcript/40520,JY_1-10k_transcript/55019,JY_1-10k_transcript/43509,JY_1-10k_tr…
GO:0008150	Biological Process	GO:0032502	developmental process	GO:0048856	anatomical structure development	GO:0048857	neural nucleus development	12	JY_1-10k_transcript/54594,JY_1-10k_transcript/45611,JY_1-10k_transcript/53476,JY_1-10k_transcript/51549,JY_1-10k_transcript/55019,JY_1-10k_transcript/30004,JY_1-10k_transcript/38855,JY_1-10k_transcript/54682,JY_1-10k_transcript/52265,JY_1-10k_transcript/54109,JY_1-10k_transcript/47994,JY_1-10k_transcript/31635
GO:0008150	Biological Process	GO:0032502	developmental process	GO:0048856	anatomical structure development	GO:0009790	embryo development	215	JY_1-10k_transcript/30004,JY_1-10k_transcript/12258,JY_1-10k_transcript/53792,JY_1-10k_transcript/53427,JY_1-10k_transcript/51445,JY_1-10k_transcript/20235,JY_1-10k_transcript/8689,JY_1-10k_transcript/54931,JY_1-10k_transcript/42656,JY_1-10k_transcript/25253,JY_1-10k_transcript/3462,JY_1-10k_transcript/19422,JY_1-10k_transcript/15885,JY_1-10k_transcript/52420,JY_1-10k_transcript/47620,JY_1-10k_tr…
GO:0008150	Biological Process	GO:0032502	developmental process	GO:0048856	anatomical structure development	GO:0030901	midbrain development	10	JY_1-10k_transcript/54594,JY_1-10k_transcript/45611,JY_1-10k_transcript/53476,JY_1-10k_transcript/51549,JY_1-10k_transcript/55019,JY_1-10k_transcript/38855,JY_1-10k_transcript/54682,JY_1-10k_transcript/47994,JY_1-10k_transcript/54109,JY_1-10k_transcript/31635
GO:0008150	Biological Process	GO:0032502	developmental process	GO:0048856	anatomical structure development	GO:0021988	olfactory lobe development	6	JY_1-10k_transcript/49362,JY_1-10k_transcript/52778,JY_1-10k_transcript/50372,JY_1-10k_transcript/39525,JY_1-10k_transcript/41324,JY_1-10k_transcript/45117
GO:0008150	Biological Process	GO:0032502	developmental process	GO:0048856	anatomical structure development	GO:0021549	cerebellum development	5	JY_1-10k_transcript/45611,JY_1-10k_transcript/53476,JY_1-10k_transcript/54109,JY_1-10k_transcript/38855,JY_1-10k_transcript/19257
GO:0008150	Biological Process	GO:0032502	developmental process	GO:0048856	anatomical structure development	GO:0071696	ectodermal placode development	2	JY_1-10k_transcript/52265,JY_1-10k_transcript/28978
GO:0008150	Biological Process	GO:0032502	developmental process	GO:0048856	anatomical structure development	GO:0048513	organ development	418	JY_1-10k_transcript/38721,JY_1-10k_transcript/248,JY_1-10k_transcript/24188,JY_1-10k_transcript/33490,JY_1-10k_transcript/12258,JY_1-10k_transcript/53137,JY_1-10k_transcript/53792,JY_1-10k_transcript/40011,JY_1-10k_transcript/34659,JY_1-10k_transcript/54931,JY_1-10k_transcript/20540,JY_1-10k_transcript/43709,JY_1-10k_transcript/3462,JY_1-10k_transcript/15885,JY_1-10k_transcript/3413,JY_1-10k_tran…
GO:0008150	Biological Process	GO:0032502	developmental process	GO:0048856	anatomical structure development	GO:0021675	nerve development	9	JY_1-10k_transcript/36040,JY_1-10k_transcript/30619,JY_1-10k_transcript/9035,JY_1-10k_transcript/15545,JY_1-10k_transcript/7996,JY_1-10k_transcript/10162,JY_1-10k_transcript/31225,JY_1-10k_transcript/9600,JY_1-10k_transcript/18613
GO:0008150	Biological Process	GO:0032502	developmental process	GO:0048856	anatomical structure development	GO:0021695	cerebellar cortex development	5	JY_1-10k_transcript/45611,JY_1-10k_transcript/53476,JY_1-10k_transcript/54109,JY_1-10k_transcript/38855,JY_1-10k_transcript/19257
GO:0008150	Biological Process	GO:0032502	developmental process	GO:0048856	anatomical structure development	GO:0001942	hair follicle development	2	JY_1-10k_transcript/52265,JY_1-10k_transcript/28978
GO:0008150	Biological Process	GO:0032502	developmental process	GO:0048856	anatomical structure development	GO:0002119	nematode larval development	11	JY_1-10k_transcript/46710,JY_1-10k_transcript/40618,JY_1-10k_transcript/2793,JY_1-10k_transcript/23267,JY_1-10k_transcript/51950,JY_1-10k_transcript/31912,JY_1-10k_transcript/15885,JY_1-10k_transcript/48554,JY_1-10k_transcript/24082,JY_1-10k_transcript/36910,JY_1-10k_transcript/38000
GO:0008150	Biological Process	GO:0032502	developmental process	GO:0048856	anatomical structure development	GO:0021854	hypothalamus development	1	JY_1-10k_transcript/53140
GO:0008150	Biological Process	GO:0032502	developmental process	GO:0048856	anatomical structure development	GO:0009653	anatomical structure morphogenesis	309	JY_1-10k_transcript/44357,JY_1-10k_transcript/15545,JY_1-10k_transcript/12258,JY_1-10k_transcript/34659,JY_1-10k_transcript/8689,JY_1-10k_transcript/20540,JY_1-10k_transcript/36536,JY_1-10k_transcript/3462,JY_1-10k_transcript/46159,JY_1-10k_transcript/15885,JY_1-10k_transcript/42515,JY_1-10k_transcript/41642,JY_1-10k_transcript/4269,JY_1-10k_transcript/1693,JY_1-10k_transcript/44526,JY_1-10k_tran…
GO:0008150	Biological Process	GO:0032502	developmental process	GO:0048856	anatomical structure development	GO:0061196	fungiform papilla development	2	JY_1-10k_transcript/52265,JY_1-10k_transcript/28978
GO:0008150	Biological Process	GO:0032502	developmental process	GO:0048856	anatomical structure development	GO:0061061	muscle structure development	65	JY_1-10k_transcript/5975,JY_1-10k_transcript/50435,JY_1-10k_transcript/13629,JY_1-10k_transcript/33490,JY_1-10k_transcript/51624,JY_1-10k_transcript/36297,JY_1-10k_transcript/6065,JY_1-10k_transcript/33297,JY_1-10k_transcript/45176,JY_1-10k_transcript/43709,JY_1-10k_transcript/52176,JY_1-10k_transcript/32040,JY_1-10k_transcript/54944,JY_1-10k_transcript/19422,JY_1-10k_transcript/24865,JY_1-10k_tr…
GO:0008150	Biological Process	GO:0032502	developmental process	GO:0048856	anatomical structure development	GO:0030900	forebrain development	29	JY_1-10k_transcript/5015,JY_1-10k_transcript/3900,JY_1-10k_transcript/26669,JY_1-10k_transcript/28978,JY_1-10k_transcript/41452,JY_1-10k_transcript/49362,JY_1-10k_transcript/46222,JY_1-10k_transcript/52265,JY_1-10k_transcript/1584,JY_1-10k_transcript/22602,JY_1-10k_transcript/53150,JY_1-10k_transcript/3300,JY_1-10k_transcript/52778,JY_1-10k_transcript/50372,JY_1-10k_transcript/37379,JY_1-10k_tran…
GO:0008150	Biological Process	GO:0032502	developmental process	GO:0048856	anatomical structure development	GO:0030902	hindbrain development	8	JY_1-10k_transcript/45611,JY_1-10k_transcript/9957,JY_1-10k_transcript/53476,JY_1-10k_transcript/30004,JY_1-10k_transcript/38855,JY_1-10k_transcript/52265,JY_1-10k_transcript/54109,JY_1-10k_transcript/19257
GO:0008150	Biological Process	GO:0032502	developmental process	GO:0048856	anatomical structure development	GO:0042335	cuticle development	8	JY_1-10k_transcript/33053,JY_1-10k_transcript/47271,JY_1-10k_transcript/49923,JY_1-10k_transcript/40168,JY_1-10k_transcript/12236,JY_1-10k_transcript/39247,JY_1-10k_transcript/35262,JY_1-10k_transcript/45604
GO:0008150	Biological Process	GO:0032502	developmental process	GO:0048856	anatomical structure development	GO:0048731	system development	704	JY_1-10k_transcript/38721,JY_1-10k_transcript/7026,JY_1-10k_transcript/44357,JY_1-10k_transcript/24188,JY_1-10k_transcript/15545,JY_1-10k_transcript/5497,JY_1-10k_transcript/33490,JY_1-10k_transcript/53792,JY_1-10k_transcript/42280,JY_1-10k_transcript/54931,JY_1-10k_transcript/20540,JY_1-10k_transcript/43709,JY_1-10k_transcript/15885,JY_1-10k_transcript/41906,JY_1-10k_transcript/24884,JY_1-10k_tr…
GO:0008150	Biological Process	GO:0032502	developmental process	GO:0048856	anatomical structure development	GO:0001824	blastocyst development	2	JY_1-10k_transcript/803,JY_1-10k_transcript/752
GO:0008150	Biological Process	GO:0032502	developmental process	GO:0048856	anatomical structure development	GO:0048839	inner ear development	12	JY_1-10k_transcript/52778,JY_1-10k_transcript/50372,JY_1-10k_transcript/47919,JY_1-10k_transcript/13812,JY_1-10k_transcript/45117,JY_1-10k_transcript/49676,JY_1-10k_transcript/49362,JY_1-10k_transcript/22591,JY_1-10k_transcript/39525,JY_1-10k_transcript/41324,JY_1-10k_transcript/13325,JY_1-10k_transcript/14903
GO:0008150	Biological Process	GO:0032502	developmental process	GO:0048856	anatomical structure development	GO:0048840	otolith development	3	JY_1-10k_transcript/22591,JY_1-10k_transcript/13812,JY_1-10k_transcript/14903
GO:0008150	Biological Process	GO:0032502	developmental process	GO:0048856	anatomical structure development	GO:0060996	dendritic spine development	13	JY_1-10k_transcript/52778,JY_1-10k_transcript/50372,JY_1-10k_transcript/31571,JY_1-10k_transcript/28978,JY_1-10k_transcript/45117,JY_1-10k_transcript/49362,JY_1-10k_transcript/11357,JY_1-10k_transcript/18076,JY_1-10k_transcript/39525,JY_1-10k_transcript/33703,JY_1-10k_transcript/34794,JY_1-10k_transcript/41324,JY_1-10k_transcript/16785
GO:0008150	Biological Process	GO:0032502	developmental process	GO:0048856	anatomical structure development	GO:1902742	apoptotic process involved in development	1	JY_1-10k_transcript/49100
GO:0008150	Biological Process	GO:0032502	developmental process	GO:0048856	anatomical structure development	GO:0001568	blood vessel development	58	JY_1-10k_transcript/42579,JY_1-10k_transcript/41506,JY_1-10k_transcript/54975,JY_1-10k_transcript/24341,JY_1-10k_transcript/44357,JY_1-10k_transcript/26669,JY_1-10k_transcript/44190,JY_1-10k_transcript/34391,JY_1-10k_transcript/12493,JY_1-10k_transcript/48153,JY_1-10k_transcript/44057,JY_1-10k_transcript/37863,JY_1-10k_transcript/17534,JY_1-10k_transcript/23072,JY_1-10k_transcript/37728,JY_1-10k_…
GO:0008150	Biological Process	GO:0032502	developmental process	GO:0048856	anatomical structure development	GO:0060322	head development	85	JY_1-10k_transcript/47064,JY_1-10k_transcript/5015,JY_1-10k_transcript/17445,JY_1-10k_transcript/30004,JY_1-10k_transcript/24188,JY_1-10k_transcript/39972,JY_1-10k_transcript/20455,JY_1-10k_transcript/40011,JY_1-10k_transcript/21410,JY_1-10k_transcript/20540,JY_1-10k_transcript/3050,JY_1-10k_transcript/37379,JY_1-10k_transcript/42264,JY_1-10k_transcript/36439,JY_1-10k_transcript/28003,JY_1-10k_tr…
GO:0008150	Biological Process	GO:0032502	developmental process	GO:0048856	anatomical structure development	GO:0021538	epithalamus development	1	JY_1-10k_transcript/29059
GO:0008150	Biological Process	GO:0032502	developmental process	GO:0048856	anatomical structure development	GO:0035295	tube development	75	JY_1-10k_transcript/47064,JY_1-10k_transcript/42579,JY_1-10k_transcript/54975,JY_1-10k_transcript/24341,JY_1-10k_transcript/30004,JY_1-10k_transcript/44057,JY_1-10k_transcript/46002,JY_1-10k_transcript/34659,JY_1-10k_transcript/33297,JY_1-10k_transcript/23072,JY_1-10k_transcript/37728,JY_1-10k_transcript/47271,JY_1-10k_transcript/25253,JY_1-10k_transcript/47909,JY_1-10k_transcript/15728,JY_1-10k_…
GO:0008150	Biological Process	GO:0032502	developmental process	GO:0048856	anatomical structure development	GO:0009888	tissue development	223	JY_1-10k_transcript/52953,JY_1-10k_transcript/42579,JY_1-10k_transcript/5015,JY_1-10k_transcript/48921,JY_1-10k_transcript/21660,JY_1-10k_transcript/17445,JY_1-10k_transcript/30004,JY_1-10k_transcript/46375,JY_1-10k_transcript/33490,JY_1-10k_transcript/12258,JY_1-10k_transcript/42910,JY_1-10k_transcript/34659,JY_1-10k_transcript/25253,JY_1-10k_transcript/3462,JY_1-10k_transcript/54944,JY_1-10k_tr…
GO:0008150	Biological Process	GO:0032502	developmental process	GO:0048856	anatomical structure development	GO:0048608	reproductive structure development	19	JY_1-10k_transcript/31715,JY_1-10k_transcript/5015,JY_1-10k_transcript/47606,JY_1-10k_transcript/28432,JY_1-10k_transcript/14780,JY_1-10k_transcript/51950,JY_1-10k_transcript/36240,JY_1-10k_transcript/52332,JY_1-10k_transcript/53792,JY_1-10k_transcript/21410,JY_1-10k_transcript/51302,JY_1-10k_transcript/53140,JY_1-10k_transcript/42531,JY_1-10k_transcript/15885,JY_1-10k_transcript/32738,JY_1-10k_t…
GO:0008150	Biological Process	GO:0032502	developmental process	GO:0048856	anatomical structure development	GO:0021680	cerebellar Purkinje cell layer development	1	JY_1-10k_transcript/19257
GO:0008150	Biological Process	GO:0032502	developmental process	GO:0048856	anatomical structure development	GO:0021536	diencephalon development	2	JY_1-10k_transcript/29059,JY_1-10k_transcript/53140
GO:0008150	Biological Process	GO:0032502	developmental process	GO:0048856	anatomical structure development	GO:0022037	metencephalon development	7	JY_1-10k_transcript/52265,JY_1-10k_transcript/45611,JY_1-10k_transcript/53476,JY_1-10k_transcript/54109,JY_1-10k_transcript/30004,JY_1-10k_transcript/38855,JY_1-10k_transcript/19257
GO:0008150	Biological Process	GO:0032502	developmental process	GO:0048856	anatomical structure development	GO:0090102	cochlea development	6	JY_1-10k_transcript/49362,JY_1-10k_transcript/52778,JY_1-10k_transcript/50372,JY_1-10k_transcript/39525,JY_1-10k_transcript/41324,JY_1-10k_transcript/45117
GO:0008150	Biological Process	GO:0032502	developmental process	GO:0048856	anatomical structure development	GO:0071695	anatomical structure maturation	1	JY_1-10k_transcript/19257
GO:0008150	Biological Process	GO:0032502	developmental process	GO:0048856	anatomical structure development	GO:0021543	pallium development	16	JY_1-10k_transcript/3300,JY_1-10k_transcript/52778,JY_1-10k_transcript/50372,JY_1-10k_transcript/55019,JY_1-10k_transcript/26669,JY_1-10k_transcript/28978,JY_1-10k_transcript/45117,JY_1-10k_transcript/41452,JY_1-10k_transcript/8613,JY_1-10k_transcript/54682,JY_1-10k_transcript/49362,JY_1-10k_transcript/52265,JY_1-10k_transcript/1584,JY_1-10k_transcript/39525,JY_1-10k_transcript/53150,JY_1-10k_tra…
GO:0008150	Biological Process	GO:0032502	developmental process	GO:0048856	anatomical structure development	GO:0016358	dendrite development	28	JY_1-10k_transcript/3900,JY_1-10k_transcript/28978,JY_1-10k_transcript/28931,JY_1-10k_transcript/49362,JY_1-10k_transcript/20270,JY_1-10k_transcript/36297,JY_1-10k_transcript/10192,JY_1-10k_transcript/43458,JY_1-10k_transcript/33703,JY_1-10k_transcript/16785,JY_1-10k_transcript/44438,JY_1-10k_transcript/17419,JY_1-10k_transcript/47271,JY_1-10k_transcript/52778,JY_1-10k_transcript/50372,JY_1-10k_t…
GO:0008150	Biological Process	GO:0032502	developmental process	GO:0048856	anatomical structure development	GO:0021546	rhombomere development	1	JY_1-10k_transcript/9957
GO:0008150	Biological Process	GO:0032502	developmental process	GO:0048856	anatomical structure development	GO:0021548	pons development	2	JY_1-10k_transcript/52265,JY_1-10k_transcript/30004
GO:0008150	Biological Process	GO:0032502	developmental process	GO:0048856	anatomical structure development	GO:0048468	cell development	235	JY_1-10k_transcript/52273,JY_1-10k_transcript/40180,JY_1-10k_transcript/24443,JY_1-10k_transcript/44357,JY_1-10k_transcript/30004,JY_1-10k_transcript/15545,JY_1-10k_transcript/43994,JY_1-10k_transcript/47328,JY_1-10k_transcript/46375,JY_1-10k_transcript/34186,JY_1-10k_transcript/12258,JY_1-10k_transcript/23628,JY_1-10k_transcript/19094,JY_1-10k_transcript/6065,JY_1-10k_transcript/36064,JY_1-10k_t…
GO:0008150	Biological Process	GO:0032502	developmental process	GO:0048856	anatomical structure development	GO:0032835	glomerulus development	1	JY_1-10k_transcript/45686
GO:0008150	Biological Process	GO:0032502	developmental process	GO:0048856	anatomical structure development	GO:0072006	nephron development	11	JY_1-10k_transcript/52373,JY_1-10k_transcript/51797,JY_1-10k_transcript/50034,JY_1-10k_transcript/51589,JY_1-10k_transcript/52728,JY_1-10k_transcript/52233,JY_1-10k_transcript/45686,JY_1-10k_transcript/49403,JY_1-10k_transcript/53873,JY_1-10k_transcript/49707,JY_1-10k_transcript/49935
GO:0008150	Biological Process	GO:0032502	developmental process	GO:0048856	anatomical structure development	GO:0003170	heart valve development	2	JY_1-10k_transcript/11357,JY_1-10k_transcript/10
GO:0008150	Biological Process	GO:0032502	developmental process	GO:0048856	anatomical structure development	GO:0003205	cardiac chamber development	6	JY_1-10k_transcript/33886,JY_1-10k_transcript/38003,JY_1-10k_transcript/26518,JY_1-10k_transcript/42296,JY_1-10k_transcript/50153,JY_1-10k_transcript/43706
GO:0008150	Biological Process	GO:0032502	developmental process	GO:0048856	anatomical structure development	GO:0048736	appendage development	16	JY_1-10k_transcript/19527,JY_1-10k_transcript/28978,JY_1-10k_transcript/13162,JY_1-10k_transcript/12258,JY_1-10k_transcript/52265,JY_1-10k_transcript/5460,JY_1-10k_transcript/8689,JY_1-10k_transcript/4040,JY_1-10k_transcript/1423,JY_1-10k_transcript/35563,JY_1-10k_transcript/4838,JY_1-10k_transcript/3745,JY_1-10k_transcript/31720,JY_1-10k_transcript/31024,JY_1-10k_transcript/5223,JY_1-10k_transcr…
GO:0008150	Biological Process	GO:0032502	developmental process	GO:0048856	anatomical structure development	GO:0031099	regeneration	23	JY_1-10k_transcript/49022,JY_1-10k_transcript/30004,JY_1-10k_transcript/17336,JY_1-10k_transcript/40782,JY_1-10k_transcript/53460,JY_1-10k_transcript/14438,JY_1-10k_transcript/50962,JY_1-10k_transcript/11169,JY_1-10k_transcript/52265,JY_1-10k_transcript/41345,JY_1-10k_transcript/39541,JY_1-10k_transcript/22591,JY_1-10k_transcript/8807,JY_1-10k_transcript/34659,JY_1-10k_transcript/52382,JY_1-10k_t…
GO:0008150	Biological Process	GO:0032502	developmental process	GO:0050793	regulation of developmental process	GO:0051093	negative regulation of developmental process	33	JY_1-10k_transcript/4889,JY_1-10k_transcript/4852,JY_1-10k_transcript/3900,JY_1-10k_transcript/51043,JY_1-10k_transcript/26669,JY_1-10k_transcript/17336,JY_1-10k_transcript/28978,JY_1-10k_transcript/41452,JY_1-10k_transcript/33886,JY_1-10k_transcript/12567,JY_1-10k_transcript/53546,JY_1-10k_transcript/51963,JY_1-10k_transcript/27225,JY_1-10k_transcript/52265,JY_1-10k_transcript/41345,JY_1-10k_tra…
GO:0008150	Biological Process	GO:0032502	developmental process	GO:0050793	regulation of developmental process	GO:1901861	regulation of muscle tissue development	3	JY_1-10k_transcript/11357,JY_1-10k_transcript/40837,JY_1-10k_transcript/28978
GO:0008150	Biological Process	GO:0032502	developmental process	GO:0050793	regulation of developmental process	GO:2000383	regulation of ectoderm development	1	JY_1-10k_transcript/51043
GO:0008150	Biological Process	GO:0032502	developmental process	GO:0050793	regulation of developmental process	GO:0048638	regulation of developmental growth	31	JY_1-10k_transcript/40568,JY_1-10k_transcript/4889,JY_1-10k_transcript/26669,JY_1-10k_transcript/25454,JY_1-10k_transcript/13629,JY_1-10k_transcript/28978,JY_1-10k_transcript/53460,JY_1-10k_transcript/51950,JY_1-10k_transcript/41452,JY_1-10k_transcript/12258,JY_1-10k_transcript/44566,JY_1-10k_transcript/12276,JY_1-10k_transcript/27225,JY_1-10k_transcript/53792,JY_1-10k_transcript/43496,JY_1-10k_t…
GO:0008150	Biological Process	GO:0032502	developmental process	GO:0050793	regulation of developmental process	GO:0022603	regulation of anatomical structure morphogenesis	100	JY_1-10k_transcript/52953,JY_1-10k_transcript/42579,JY_1-10k_transcript/19442,JY_1-10k_transcript/54975,JY_1-10k_transcript/48921,JY_1-10k_transcript/45317,JY_1-10k_transcript/20541,JY_1-10k_transcript/17209,JY_1-10k_transcript/44627,JY_1-10k_transcript/12258,JY_1-10k_transcript/46457,JY_1-10k_transcript/42910,JY_1-10k_transcript/20235,JY_1-10k_transcript/45176,JY_1-10k_transcript/30467,JY_1-10k_…
GO:0008150	Biological Process	GO:0032502	developmental process	GO:0050793	regulation of developmental process	GO:0048070	regulation of developmental pigmentation	3	JY_1-10k_transcript/47271,JY_1-10k_transcript/49923,JY_1-10k_transcript/12236
GO:0008150	Biological Process	GO:0032502	developmental process	GO:0050793	regulation of developmental process	GO:0051094	positive regulation of developmental process	76	JY_1-10k_transcript/42579,JY_1-10k_transcript/54975,JY_1-10k_transcript/30004,JY_1-10k_transcript/51963,JY_1-10k_transcript/53792,JY_1-10k_transcript/41632,JY_1-10k_transcript/36297,JY_1-10k_transcript/46457,JY_1-10k_transcript/47271,JY_1-10k_transcript/36536,JY_1-10k_transcript/14264,JY_1-10k_transcript/55436,JY_1-10k_transcript/45035,JY_1-10k_transcript/39182,JY_1-10k_transcript/19422,JY_1-10k_…
GO:0008150	Biological Process	GO:0032502	developmental process	GO:0050793	regulation of developmental process	GO:0045595	regulation of cell differentiation	89	JY_1-10k_transcript/19353,JY_1-10k_transcript/30004,JY_1-10k_transcript/12258,JY_1-10k_transcript/51963,JY_1-10k_transcript/41632,JY_1-10k_transcript/36297,JY_1-10k_transcript/55330,JY_1-10k_transcript/47271,JY_1-10k_transcript/41903,JY_1-10k_transcript/55436,JY_1-10k_transcript/46159,JY_1-10k_transcript/25659,JY_1-10k_transcript/30617,JY_1-10k_transcript/41324,JY_1-10k_transcript/47224,JY_1-10k_…
GO:0008150	Biological Process	GO:0032502	developmental process	GO:0050793	regulation of developmental process	GO:2000026	regulation of multicellular organismal development	124	JY_1-10k_transcript/52953,JY_1-10k_transcript/42579,JY_1-10k_transcript/54975,JY_1-10k_transcript/48921,JY_1-10k_transcript/45317,JY_1-10k_transcript/19353,JY_1-10k_transcript/30004,JY_1-10k_transcript/12258,JY_1-10k_transcript/51963,JY_1-10k_transcript/46457,JY_1-10k_transcript/42910,JY_1-10k_transcript/20235,JY_1-10k_transcript/45176,JY_1-10k_transcript/30467,JY_1-10k_transcript/47271,JY_1-10k_…
GO:0008150	Biological Process	GO:0032502	developmental process	GO:0051094	positive regulation of developmental process	GO:1904018	positive regulation of vasculature development	8	JY_1-10k_transcript/41801,JY_1-10k_transcript/42579,JY_1-10k_transcript/54975,JY_1-10k_transcript/42515,JY_1-10k_transcript/36047,JY_1-10k_transcript/36536,JY_1-10k_transcript/43665,JY_1-10k_transcript/35798
GO:0008150	Biological Process	GO:0032502	developmental process	GO:0051094	positive regulation of developmental process	GO:0048639	positive regulation of developmental growth	20	JY_1-10k_transcript/40568,JY_1-10k_transcript/26669,JY_1-10k_transcript/53460,JY_1-10k_transcript/51950,JY_1-10k_transcript/41452,JY_1-10k_transcript/44566,JY_1-10k_transcript/12276,JY_1-10k_transcript/53792,JY_1-10k_transcript/43496,JY_1-10k_transcript/40837,JY_1-10k_transcript/21196,JY_1-10k_transcript/35563,JY_1-10k_transcript/14264,JY_1-10k_transcript/19422,JY_1-10k_transcript/15885,JY_1-10k_…
GO:0008150	Biological Process	GO:0032502	developmental process	GO:0051094	positive regulation of developmental process	GO:0051962	positive regulation of nervous system development	38	JY_1-10k_transcript/44697,JY_1-10k_transcript/30004,JY_1-10k_transcript/26669,JY_1-10k_transcript/53546,JY_1-10k_transcript/51963,JY_1-10k_transcript/8807,JY_1-10k_transcript/16785,JY_1-10k_transcript/17419,JY_1-10k_transcript/47271,JY_1-10k_transcript/52778,JY_1-10k_transcript/49923,JY_1-10k_transcript/55436,JY_1-10k_transcript/45117,JY_1-10k_transcript/19422,JY_1-10k_transcript/46159,JY_1-10k_t…
GO:0008150	Biological Process	GO:0032502	developmental process	GO:0051094	positive regulation of developmental process	GO:0048582	positive regulation of post-embryonic development	1	JY_1-10k_transcript/23267
GO:0008150	Biological Process	GO:0032502	developmental process	GO:0051094	positive regulation of developmental process	GO:0048636	positive regulation of muscle organ development	2	JY_1-10k_transcript/11357,JY_1-10k_transcript/40837
GO:0008150	Biological Process	GO:0032502	developmental process	GO:0051094	positive regulation of developmental process	GO:1901863	positive regulation of muscle tissue development	2	JY_1-10k_transcript/11357,JY_1-10k_transcript/40837
GO:0008150	Biological Process	GO:0032502	developmental process	GO:0051094	positive regulation of developmental process	GO:0040019	positive regulation of embryonic development	7	JY_1-10k_transcript/41506,JY_1-10k_transcript/37139,JY_1-10k_transcript/54907,JY_1-10k_transcript/46457,JY_1-10k_transcript/35027,JY_1-10k_transcript/45035,JY_1-10k_transcript/39182
GO:0008150	Biological Process	GO:0032502	developmental process	GO:0051094	positive regulation of developmental process	GO:0045684	positive regulation of epidermis development	3	JY_1-10k_transcript/53546,JY_1-10k_transcript/51963,JY_1-10k_transcript/55436
GO:0008150	Biological Process	GO:0032502	developmental process	GO:0051094	positive regulation of developmental process	GO:0045597	positive regulation of cell differentiation	42	JY_1-10k_transcript/3900,JY_1-10k_transcript/44697,JY_1-10k_transcript/30004,JY_1-10k_transcript/26669,JY_1-10k_transcript/53546,JY_1-10k_transcript/51963,JY_1-10k_transcript/36297,JY_1-10k_transcript/8807,JY_1-10k_transcript/16785,JY_1-10k_transcript/17419,JY_1-10k_transcript/47271,JY_1-10k_transcript/52778,JY_1-10k_transcript/49923,JY_1-10k_transcript/55436,JY_1-10k_transcript/45117,JY_1-10k_tr…
GO:0008150	Biological Process	GO:0032502	developmental process	GO:0051094	positive regulation of developmental process	GO:0048087	positive regulation of developmental pigmentation	3	JY_1-10k_transcript/47271,JY_1-10k_transcript/49923,JY_1-10k_transcript/12236
GO:0008150	Biological Process	GO:0032502	developmental process	GO:0051094	positive regulation of developmental process	GO:1903708	positive regulation of hemopoiesis	3	JY_1-10k_transcript/30617,JY_1-10k_transcript/7771,JY_1-10k_transcript/8584
GO:0008150	Biological Process	GO:0000003	reproduction	GO:0019953	sexual reproduction	GO:0009566	fertilization	29	JY_1-10k_transcript/42769,JY_1-10k_transcript/18005,JY_1-10k_transcript/46106,JY_1-10k_transcript/46073,JY_1-10k_transcript/18838,JY_1-10k_transcript/43113,JY_1-10k_transcript/41519,JY_1-10k_transcript/18970,JY_1-10k_transcript/36910,JY_1-10k_transcript/33703,JY_1-10k_transcript/15275,JY_1-10k_transcript/16785,JY_1-10k_transcript/34349,JY_1-10k_transcript/27864,JY_1-10k_transcript/19502,JY_1-10k_…
GO:0008150	Biological Process	GO:0000003	reproduction	GO:0019953	sexual reproduction	GO:0007276	gamete generation	98	JY_1-10k_transcript/48411,JY_1-10k_transcript/47064,JY_1-10k_transcript/24443,JY_1-10k_transcript/51043,JY_1-10k_transcript/46375,JY_1-10k_transcript/53122,JY_1-10k_transcript/15652,JY_1-10k_transcript/23618,JY_1-10k_transcript/36064,JY_1-10k_transcript/13194,JY_1-10k_transcript/919,JY_1-10k_transcript/40601,JY_1-10k_transcript/54241,JY_1-10k_transcript/17291,JY_1-10k_transcript/28424,JY_1-10k_tr…
GO:0008150	Biological Process	GO:0000003	reproduction	GO:0032504	multicellular organism reproduction	GO:0045478	fusome organization	2	JY_1-10k_transcript/4889,JY_1-10k_transcript/45837
GO:0008150	Biological Process	GO:0000003	reproduction	GO:0032504	multicellular organism reproduction	GO:0048609	multicellular organismal reproductive process	107	JY_1-10k_transcript/48411,JY_1-10k_transcript/47064,JY_1-10k_transcript/24443,JY_1-10k_transcript/51043,JY_1-10k_transcript/46375,JY_1-10k_transcript/53122,JY_1-10k_transcript/15652,JY_1-10k_transcript/53427,JY_1-10k_transcript/23618,JY_1-10k_transcript/36064,JY_1-10k_transcript/13194,JY_1-10k_transcript/919,JY_1-10k_transcript/40601,JY_1-10k_transcript/54241,JY_1-10k_transcript/17291,JY_1-10k_tr…
GO:0008150	Biological Process	GO:0000003	reproduction	GO:0032504	multicellular organism reproduction	GO:0022412	cellular process involved in reproduction in multicellular organism	69	JY_1-10k_transcript/48411,JY_1-10k_transcript/47064,JY_1-10k_transcript/24443,JY_1-10k_transcript/46375,JY_1-10k_transcript/23618,JY_1-10k_transcript/36064,JY_1-10k_transcript/54241,JY_1-10k_transcript/36439,JY_1-10k_transcript/19422,JY_1-10k_transcript/3413,JY_1-10k_transcript/43431,JY_1-10k_transcript/38382,JY_1-10k_transcript/43653,JY_1-10k_transcript/49948,JY_1-10k_transcript/25797,JY_1-10k_t…
GO:0008150	Biological Process	GO:0000003	reproduction	GO:0051321	meiotic cell cycle	GO:1903046	meiotic cell cycle process	23	JY_1-10k_transcript/26634,JY_1-10k_transcript/4889,JY_1-10k_transcript/20626,JY_1-10k_transcript/28432,JY_1-10k_transcript/50010,JY_1-10k_transcript/36240,JY_1-10k_transcript/15652,JY_1-10k_transcript/9733,JY_1-10k_transcript/23618,JY_1-10k_transcript/33703,JY_1-10k_transcript/15542,JY_1-10k_transcript/16785,JY_1-10k_transcript/54365,JY_1-10k_transcript/53140,JY_1-10k_transcript/42531,JY_1-10k_tr…
GO:0008150	Biological Process	GO:0000003	reproduction	GO:0051321	meiotic cell cycle	GO:0051446	positive regulation of meiotic cell cycle	3	JY_1-10k_transcript/18076,JY_1-10k_transcript/33703,JY_1-10k_transcript/16785
GO:0008150	Biological Process	GO:0000003	reproduction	GO:0051321	meiotic cell cycle	GO:0033206	meiotic cytokinesis	2	JY_1-10k_transcript/4889,JY_1-10k_transcript/45837
GO:0008150	Biological Process	GO:0000003	reproduction	GO:0051321	meiotic cell cycle	GO:0051447	negative regulation of meiotic cell cycle	1	JY_1-10k_transcript/20553
GO:0008150	Biological Process	GO:0000003	reproduction	GO:0051321	meiotic cell cycle	GO:0007126	meiotic nuclear division	22	JY_1-10k_transcript/26634,JY_1-10k_transcript/4889,JY_1-10k_transcript/20626,JY_1-10k_transcript/28432,JY_1-10k_transcript/50010,JY_1-10k_transcript/36240,JY_1-10k_transcript/15652,JY_1-10k_transcript/9733,JY_1-10k_transcript/23618,JY_1-10k_transcript/33703,JY_1-10k_transcript/15542,JY_1-10k_transcript/16785,JY_1-10k_transcript/54365,JY_1-10k_transcript/53140,JY_1-10k_transcript/42531,JY_1-10k_tr…
GO:0008150	Biological Process	GO:0000003	reproduction	GO:0051321	meiotic cell cycle	GO:0051445	regulation of meiotic cell cycle	4	JY_1-10k_transcript/18076,JY_1-10k_transcript/33703,JY_1-10k_transcript/20553,JY_1-10k_transcript/16785
GO:0008150	Biological Process	GO:0022414	reproductive process	GO:0003006	developmental process involved in reproduction	GO:0035112	genitalia morphogenesis	3	JY_1-10k_transcript/41389,JY_1-10k_transcript/47606,JY_1-10k_transcript/15728
GO:0008150	Biological Process	GO:0022414	reproductive process	GO:0003006	developmental process involved in reproduction	GO:0007306	eggshell chorion assembly	3	JY_1-10k_transcript/42760,JY_1-10k_transcript/38382,JY_1-10k_transcript/16210
GO:0008150	Biological Process	GO:0022414	reproductive process	GO:0003006	developmental process involved in reproduction	GO:0007309	oocyte axis specification	5	JY_1-10k_transcript/4889,JY_1-10k_transcript/45837,JY_1-10k_transcript/43017,JY_1-10k_transcript/37882,JY_1-10k_transcript/47607
GO:0008150	Biological Process	GO:0022414	reproductive process	GO:0003006	developmental process involved in reproduction	GO:0007293	germarium-derived egg chamber formation	3	JY_1-10k_transcript/4889,JY_1-10k_transcript/45837,JY_1-10k_transcript/43017
GO:0008150	Biological Process	GO:0022414	reproductive process	GO:0003006	developmental process involved in reproduction	GO:0007548	sex differentiation	14	JY_1-10k_transcript/51302,JY_1-10k_transcript/5015,JY_1-10k_transcript/53140,JY_1-10k_transcript/42531,JY_1-10k_transcript/47606,JY_1-10k_transcript/28432,JY_1-10k_transcript/51950,JY_1-10k_transcript/36240,JY_1-10k_transcript/15885,JY_1-10k_transcript/52332,JY_1-10k_transcript/3413,JY_1-10k_transcript/53792,JY_1-10k_transcript/41389,JY_1-10k_transcript/15728
GO:0008150	Biological Process	GO:0022414	reproductive process	GO:0003006	developmental process involved in reproduction	GO:0009994	oocyte differentiation	11	JY_1-10k_transcript/24082,JY_1-10k_transcript/46710,JY_1-10k_transcript/4889,JY_1-10k_transcript/45837,JY_1-10k_transcript/43017,JY_1-10k_transcript/40618,JY_1-10k_transcript/37882,JY_1-10k_transcript/20553,JY_1-10k_transcript/36240,JY_1-10k_transcript/31912,JY_1-10k_transcript/47607
GO:0008150	Biological Process	GO:0022414	reproductive process	GO:0003006	developmental process involved in reproduction	GO:0007277	pole cell development	1	JY_1-10k_transcript/17903
GO:0008150	Biological Process	GO:0022414	reproductive process	GO:0003006	developmental process involved in reproduction	GO:0030707	ovarian follicle cell development	8	JY_1-10k_transcript/4889,JY_1-10k_transcript/13162,JY_1-10k_transcript/19422,JY_1-10k_transcript/16210,JY_1-10k_transcript/27225,JY_1-10k_transcript/42760,JY_1-10k_transcript/45837,JY_1-10k_transcript/38382
GO:0008150	Biological Process	GO:0022414	reproductive process	GO:0003006	developmental process involved in reproduction	GO:0048515	spermatid differentiation	22	JY_1-10k_transcript/19288,JY_1-10k_transcript/47064,JY_1-10k_transcript/26634,JY_1-10k_transcript/28432,JY_1-10k_transcript/50010,JY_1-10k_transcript/41076,JY_1-10k_transcript/46362,JY_1-10k_transcript/23618,JY_1-10k_transcript/46009,JY_1-10k_transcript/4302,JY_1-10k_transcript/15542,JY_1-10k_transcript/22563,JY_1-10k_transcript/35504,JY_1-10k_transcript/42655,JY_1-10k_transcript/54365,JY_1-10k_t…
GO:0008150	Biological Process	GO:0022414	reproductive process	GO:0003006	developmental process involved in reproduction	GO:0048608	reproductive structure development	19	JY_1-10k_transcript/31715,JY_1-10k_transcript/5015,JY_1-10k_transcript/47606,JY_1-10k_transcript/28432,JY_1-10k_transcript/14780,JY_1-10k_transcript/51950,JY_1-10k_transcript/36240,JY_1-10k_transcript/52332,JY_1-10k_transcript/53792,JY_1-10k_transcript/21410,JY_1-10k_transcript/51302,JY_1-10k_transcript/53140,JY_1-10k_transcript/42531,JY_1-10k_transcript/15885,JY_1-10k_transcript/32738,JY_1-10k_t…
GO:0008150	Biological Process	GO:0022414	reproductive process	GO:0003006	developmental process involved in reproduction	GO:0030703	eggshell formation	3	JY_1-10k_transcript/42760,JY_1-10k_transcript/38382,JY_1-10k_transcript/16210
GO:0008150	Biological Process	GO:0022414	reproductive process	GO:0003006	developmental process involved in reproduction	GO:0001556	oocyte maturation	1	JY_1-10k_transcript/20553
GO:0008150	Biological Process	GO:0022414	reproductive process	GO:0003006	developmental process involved in reproduction	GO:0007308	oocyte construction	5	JY_1-10k_transcript/4889,JY_1-10k_transcript/45837,JY_1-10k_transcript/43017,JY_1-10k_transcript/37882,JY_1-10k_transcript/47607
GO:0008150	Biological Process	GO:0022414	reproductive process	GO:0003006	developmental process involved in reproduction	GO:0007281	germ cell development	59	JY_1-10k_transcript/48411,JY_1-10k_transcript/47064,JY_1-10k_transcript/4889,JY_1-10k_transcript/24443,JY_1-10k_transcript/17903,JY_1-10k_transcript/46028,JY_1-10k_transcript/28432,JY_1-10k_transcript/40618,JY_1-10k_transcript/46375,JY_1-10k_transcript/31912,JY_1-10k_transcript/46953,JY_1-10k_transcript/27225,JY_1-10k_transcript/23618,JY_1-10k_transcript/46009,JY_1-10k_transcript/22563,JY_1-10k_t…
GO:0008150	Biological Process	GO:0022414	reproductive process	GO:0003006	developmental process involved in reproduction	GO:0045137	development of primary sexual characteristics	11	JY_1-10k_transcript/51302,JY_1-10k_transcript/5015,JY_1-10k_transcript/53140,JY_1-10k_transcript/42531,JY_1-10k_transcript/28432,JY_1-10k_transcript/51950,JY_1-10k_transcript/36240,JY_1-10k_transcript/15885,JY_1-10k_transcript/52332,JY_1-10k_transcript/3413,JY_1-10k_transcript/53792
GO:0008150	Biological Process	GO:0022414	reproductive process	GO:2000241	regulation of reproductive process	GO:0060281	regulation of oocyte development	3	JY_1-10k_transcript/4889,JY_1-10k_transcript/45837,JY_1-10k_transcript/20553
GO:0008150	Biological Process	GO:0022414	reproductive process	GO:2000241	regulation of reproductive process	GO:2000242	negative regulation of reproductive process	1	JY_1-10k_transcript/20553
GO:0008150	Biological Process	GO:0022414	reproductive process	GO:0019098	reproductive behavior	GO:0044705	multi-organism reproductive behavior	3	JY_1-10k_transcript/52332,JY_1-10k_transcript/51302,JY_1-10k_transcript/29313
GO:0008150	Biological Process	GO:0022414	reproductive process	GO:0044703	multi-organism reproductive process	GO:0007565	female pregnancy	8	JY_1-10k_transcript/46608,JY_1-10k_transcript/49954,JY_1-10k_transcript/52463,JY_1-10k_transcript/49354,JY_1-10k_transcript/11357,JY_1-10k_transcript/50364,JY_1-10k_transcript/53427,JY_1-10k_transcript/6741
GO:0008150	Biological Process	GO:0022414	reproductive process	GO:0044703	multi-organism reproductive process	GO:0019953	sexual reproduction	129	JY_1-10k_transcript/24443,JY_1-10k_transcript/46375,JY_1-10k_transcript/18838,JY_1-10k_transcript/53122,JY_1-10k_transcript/43113,JY_1-10k_transcript/15652,JY_1-10k_transcript/36064,JY_1-10k_transcript/13194,JY_1-10k_transcript/19502,JY_1-10k_transcript/28424,JY_1-10k_transcript/19422,JY_1-10k_transcript/3413,JY_1-10k_transcript/38116,JY_1-10k_transcript/15715,JY_1-10k_transcript/21113,JY_1-10k_t…
GO:0008150	Biological Process	GO:0022414	reproductive process	GO:0044703	multi-organism reproductive process	GO:0044705	multi-organism reproductive behavior	3	JY_1-10k_transcript/52332,JY_1-10k_transcript/51302,JY_1-10k_transcript/29313
GO:0008150	Biological Process	GO:0022414	reproductive process	GO:2000242	negative regulation of reproductive process	GO:0060283	negative regulation of oocyte development	1	JY_1-10k_transcript/20553
GO:0008150	Biological Process	GO:0022414	reproductive process	GO:0044702	single organism reproductive process	GO:0035112	genitalia morphogenesis	3	JY_1-10k_transcript/41389,JY_1-10k_transcript/47606,JY_1-10k_transcript/15728
GO:0008150	Biological Process	GO:0022414	reproductive process	GO:0044702	single organism reproductive process	GO:0007306	eggshell chorion assembly	3	JY_1-10k_transcript/42760,JY_1-10k_transcript/38382,JY_1-10k_transcript/16210
GO:0008150	Biological Process	GO:0022414	reproductive process	GO:0044702	single organism reproductive process	GO:0007309	oocyte axis specification	5	JY_1-10k_transcript/4889,JY_1-10k_transcript/45837,JY_1-10k_transcript/43017,JY_1-10k_transcript/37882,JY_1-10k_transcript/47607
GO:0008150	Biological Process	GO:0022414	reproductive process	GO:0044702	single organism reproductive process	GO:0008406	gonad development	9	JY_1-10k_transcript/51302,JY_1-10k_transcript/5015,JY_1-10k_transcript/53140,JY_1-10k_transcript/42531,JY_1-10k_transcript/28432,JY_1-10k_transcript/36240,JY_1-10k_transcript/3413,JY_1-10k_transcript/52332,JY_1-10k_transcript/53792
GO:0008150	Biological Process	GO:0022414	reproductive process	GO:0044702	single organism reproductive process	GO:0042698	ovulation cycle	2	JY_1-10k_transcript/3413,JY_1-10k_transcript/28432
GO:0008150	Biological Process	GO:0022414	reproductive process	GO:0044702	single organism reproductive process	GO:0007293	germarium-derived egg chamber formation	3	JY_1-10k_transcript/4889,JY_1-10k_transcript/45837,JY_1-10k_transcript/43017
GO:0008150	Biological Process	GO:0022414	reproductive process	GO:0044702	single organism reproductive process	GO:0048806	genitalia development	7	JY_1-10k_transcript/52332,JY_1-10k_transcript/51302,JY_1-10k_transcript/53792,JY_1-10k_transcript/41389,JY_1-10k_transcript/47606,JY_1-10k_transcript/36240,JY_1-10k_transcript/15728
GO:0008150	Biological Process	GO:0022414	reproductive process	GO:0044702	single organism reproductive process	GO:0009994	oocyte differentiation	11	JY_1-10k_transcript/24082,JY_1-10k_transcript/46710,JY_1-10k_transcript/4889,JY_1-10k_transcript/45837,JY_1-10k_transcript/43017,JY_1-10k_transcript/40618,JY_1-10k_transcript/37882,JY_1-10k_transcript/20553,JY_1-10k_transcript/36240,JY_1-10k_transcript/31912,JY_1-10k_transcript/47607
GO:0008150	Biological Process	GO:0022414	reproductive process	GO:0044702	single organism reproductive process	GO:0007277	pole cell development	1	JY_1-10k_transcript/17903
GO:0008150	Biological Process	GO:0022414	reproductive process	GO:0044702	single organism reproductive process	GO:0030707	ovarian follicle cell development	8	JY_1-10k_transcript/4889,JY_1-10k_transcript/13162,JY_1-10k_transcript/19422,JY_1-10k_transcript/16210,JY_1-10k_transcript/27225,JY_1-10k_transcript/42760,JY_1-10k_transcript/45837,JY_1-10k_transcript/38382
GO:0008150	Biological Process	GO:0022414	reproductive process	GO:0044702	single organism reproductive process	GO:0048515	spermatid differentiation	22	JY_1-10k_transcript/19288,JY_1-10k_transcript/47064,JY_1-10k_transcript/26634,JY_1-10k_transcript/28432,JY_1-10k_transcript/50010,JY_1-10k_transcript/41076,JY_1-10k_transcript/46362,JY_1-10k_transcript/23618,JY_1-10k_transcript/46009,JY_1-10k_transcript/4302,JY_1-10k_transcript/15542,JY_1-10k_transcript/22563,JY_1-10k_transcript/35504,JY_1-10k_transcript/42655,JY_1-10k_transcript/54365,JY_1-10k_t…
GO:0008150	Biological Process	GO:0022414	reproductive process	GO:0044702	single organism reproductive process	GO:0009566	fertilization	29	JY_1-10k_transcript/42769,JY_1-10k_transcript/18005,JY_1-10k_transcript/46106,JY_1-10k_transcript/46073,JY_1-10k_transcript/18838,JY_1-10k_transcript/43113,JY_1-10k_transcript/41519,JY_1-10k_transcript/18970,JY_1-10k_transcript/36910,JY_1-10k_transcript/33703,JY_1-10k_transcript/15275,JY_1-10k_transcript/16785,JY_1-10k_transcript/34349,JY_1-10k_transcript/27864,JY_1-10k_transcript/19502,JY_1-10k_…
GO:0008150	Biological Process	GO:0022414	reproductive process	GO:0044702	single organism reproductive process	GO:0030703	eggshell formation	3	JY_1-10k_transcript/42760,JY_1-10k_transcript/38382,JY_1-10k_transcript/16210
GO:0008150	Biological Process	GO:0022414	reproductive process	GO:0044702	single organism reproductive process	GO:0001556	oocyte maturation	1	JY_1-10k_transcript/20553
GO:0008150	Biological Process	GO:0022414	reproductive process	GO:0044702	single organism reproductive process	GO:0007308	oocyte construction	5	JY_1-10k_transcript/4889,JY_1-10k_transcript/45837,JY_1-10k_transcript/43017,JY_1-10k_transcript/37882,JY_1-10k_transcript/47607
GO:0008150	Biological Process	GO:0022414	reproductive process	GO:0044702	single organism reproductive process	GO:0007281	germ cell development	59	JY_1-10k_transcript/48411,JY_1-10k_transcript/47064,JY_1-10k_transcript/4889,JY_1-10k_transcript/24443,JY_1-10k_transcript/17903,JY_1-10k_transcript/46028,JY_1-10k_transcript/28432,JY_1-10k_transcript/40618,JY_1-10k_transcript/46375,JY_1-10k_transcript/31912,JY_1-10k_transcript/46953,JY_1-10k_transcript/27225,JY_1-10k_transcript/23618,JY_1-10k_transcript/46009,JY_1-10k_transcript/22563,JY_1-10k_t…
GO:0008150	Biological Process	GO:0022414	reproductive process	GO:0044702	single organism reproductive process	GO:0007276	gamete generation	98	JY_1-10k_transcript/48411,JY_1-10k_transcript/47064,JY_1-10k_transcript/24443,JY_1-10k_transcript/51043,JY_1-10k_transcript/46375,JY_1-10k_transcript/53122,JY_1-10k_transcript/15652,JY_1-10k_transcript/23618,JY_1-10k_transcript/36064,JY_1-10k_transcript/13194,JY_1-10k_transcript/919,JY_1-10k_transcript/40601,JY_1-10k_transcript/54241,JY_1-10k_transcript/17291,JY_1-10k_transcript/28424,JY_1-10k_tr…
GO:0008150	Biological Process	GO:0022414	reproductive process	GO:0048609	multicellular organismal reproductive process	GO:0033057	multicellular organismal reproductive behavior	3	JY_1-10k_transcript/52332,JY_1-10k_transcript/51302,JY_1-10k_transcript/29313
GO:0008150	Biological Process	GO:0022414	reproductive process	GO:0048609	multicellular organismal reproductive process	GO:0007276	gamete generation	98	JY_1-10k_transcript/48411,JY_1-10k_transcript/47064,JY_1-10k_transcript/24443,JY_1-10k_transcript/51043,JY_1-10k_transcript/46375,JY_1-10k_transcript/53122,JY_1-10k_transcript/15652,JY_1-10k_transcript/23618,JY_1-10k_transcript/36064,JY_1-10k_transcript/13194,JY_1-10k_transcript/919,JY_1-10k_transcript/40601,JY_1-10k_transcript/54241,JY_1-10k_transcript/17291,JY_1-10k_transcript/28424,JY_1-10k_tr…
GO:0008150	Biological Process	GO:0022414	reproductive process	GO:0048609	multicellular organismal reproductive process	GO:0042698	ovulation cycle	2	JY_1-10k_transcript/3413,JY_1-10k_transcript/28432
GO:0008150	Biological Process	GO:0044699	single-organism process	GO:0044700	single organism signaling	GO:0007165	signal transduction	635	JY_1-10k_transcript/38736,JY_1-10k_transcript/18097,JY_1-10k_transcript/50286,JY_1-10k_transcript/11314,JY_1-10k_transcript/46093,JY_1-10k_transcript/44357,JY_1-10k_transcript/53624,JY_1-10k_transcript/46486,JY_1-10k_transcript/55164,JY_1-10k_transcript/33490,JY_1-10k_transcript/30389,JY_1-10k_transcript/50574,JY_1-10k_transcript/22161,JY_1-10k_transcript/40531,JY_1-10k_transcript/8689,JY_1-10k_t…
GO:0008150	Biological Process	GO:0044699	single-organism process	GO:0044700	single organism signaling	GO:0023057	negative regulation of signaling	128	JY_1-10k_transcript/52953,JY_1-10k_transcript/19442,JY_1-10k_transcript/48921,JY_1-10k_transcript/53744,JY_1-10k_transcript/30004,JY_1-10k_transcript/33490,JY_1-10k_transcript/42910,JY_1-10k_transcript/20235,JY_1-10k_transcript/23345,JY_1-10k_transcript/25163,JY_1-10k_transcript/45347,JY_1-10k_transcript/46206,JY_1-10k_transcript/41642,JY_1-10k_transcript/16657,JY_1-10k_transcript/44526,JY_1-10k_…
GO:0008150	Biological Process	GO:0044699	single-organism process	GO:0044700	single organism signaling	GO:0007267	cell-cell signaling	49	JY_1-10k_transcript/9228,JY_1-10k_transcript/44697,JY_1-10k_transcript/44357,JY_1-10k_transcript/28889,JY_1-10k_transcript/34186,JY_1-10k_transcript/23618,JY_1-10k_transcript/16785,JY_1-10k_transcript/48826,JY_1-10k_transcript/52778,JY_1-10k_transcript/10535,JY_1-10k_transcript/14264,JY_1-10k_transcript/29827,JY_1-10k_transcript/45117,JY_1-10k_transcript/46159,JY_1-10k_transcript/32086,JY_1-10k_t…
GO:0008150	Biological Process	GO:0044699	single-organism process	GO:0044700	single organism signaling	GO:0023056	positive regulation of signaling	171	JY_1-10k_transcript/52953,JY_1-10k_transcript/42579,JY_1-10k_transcript/19442,JY_1-10k_transcript/8256,JY_1-10k_transcript/50286,JY_1-10k_transcript/48921,JY_1-10k_transcript/37248,JY_1-10k_transcript/12258,JY_1-10k_transcript/2080,JY_1-10k_transcript/27990,JY_1-10k_transcript/42910,JY_1-10k_transcript/34659,JY_1-10k_transcript/1358,JY_1-10k_transcript/10431,JY_1-10k_transcript/19422,JY_1-10k_tra…
GO:0008150	Biological Process	GO:0044699	single-organism process	GO:0044700	single organism signaling	GO:0035637	multicellular organismal signaling	8	JY_1-10k_transcript/46969,JY_1-10k_transcript/44438,JY_1-10k_transcript/36297,JY_1-10k_transcript/4990,JY_1-10k_transcript/5568,JY_1-10k_transcript/1978,JY_1-10k_transcript/1318,JY_1-10k_transcript/6311
GO:0008150	Biological Process	GO:0044699	single-organism process	GO:0044707	single-multicellular organism process	GO:0090130	tissue migration	23	JY_1-10k_transcript/52273,JY_1-10k_transcript/53116,JY_1-10k_transcript/42579,JY_1-10k_transcript/40568,JY_1-10k_transcript/54975,JY_1-10k_transcript/4889,JY_1-10k_transcript/23784,JY_1-10k_transcript/40782,JY_1-10k_transcript/13162,JY_1-10k_transcript/36815,JY_1-10k_transcript/50962,JY_1-10k_transcript/39541,JY_1-10k_transcript/43885,JY_1-10k_transcript/43496,JY_1-10k_transcript/45650,JY_1-10k_t…
GO:0008150	Biological Process	GO:0044699	single-organism process	GO:0044707	single-multicellular organism process	GO:0007586	digestion	8	JY_1-10k_transcript/53531,JY_1-10k_transcript/41801,JY_1-10k_transcript/46615,JY_1-10k_transcript/5933,JY_1-10k_transcript/42515,JY_1-10k_transcript/21410,JY_1-10k_transcript/35798,JY_1-10k_transcript/7168
GO:0008150	Biological Process	GO:0044699	single-organism process	GO:0044707	single-multicellular organism process	GO:0044236	multicellular organismal metabolic process	6	JY_1-10k_transcript/47995,JY_1-10k_transcript/36473,JY_1-10k_transcript/36348,JY_1-10k_transcript/43080,JY_1-10k_transcript/34086,JY_1-10k_transcript/33648
GO:0008150	Biological Process	GO:0044699	single-organism process	GO:0044707	single-multicellular organism process	GO:0051241	negative regulation of multicellular organismal process	41	JY_1-10k_transcript/52953,JY_1-10k_transcript/4889,JY_1-10k_transcript/26669,JY_1-10k_transcript/40782,JY_1-10k_transcript/36815,JY_1-10k_transcript/53546,JY_1-10k_transcript/51963,JY_1-10k_transcript/27225,JY_1-10k_transcript/39541,JY_1-10k_transcript/38003,JY_1-10k_transcript/22602,JY_1-10k_transcript/34659,JY_1-10k_transcript/30467,JY_1-10k_transcript/41903,JY_1-10k_transcript/52778,JY_1-10k_t…
GO:0008150	Biological Process	GO:0044699	single-organism process	GO:0044707	single-multicellular organism process	GO:0048871	multicellular organismal homeostasis	31	JY_1-10k_transcript/52273,JY_1-10k_transcript/53116,JY_1-10k_transcript/43972,JY_1-10k_transcript/42579,JY_1-10k_transcript/40568,JY_1-10k_transcript/54975,JY_1-10k_transcript/17316,JY_1-10k_transcript/47546,JY_1-10k_transcript/10097,JY_1-10k_transcript/49362,JY_1-10k_transcript/18617,JY_1-10k_transcript/21012,JY_1-10k_transcript/43885,JY_1-10k_transcript/43496,JY_1-10k_transcript/45650,JY_1-10k_…
GO:0008150	Biological Process	GO:0044699	single-organism process	GO:0044707	single-multicellular organism process	GO:0022404	molting cycle process	2	JY_1-10k_transcript/52265,JY_1-10k_transcript/28978
GO:0008150	Biological Process	GO:0044699	single-organism process	GO:0044707	single-multicellular organism process	GO:0002532	production of molecular mediator involved in inflammatory response	2	JY_1-10k_transcript/41903,JY_1-10k_transcript/51795
GO:0008150	Biological Process	GO:0044699	single-organism process	GO:0044707	single-multicellular organism process	GO:0051240	positive regulation of multicellular organismal process	86	JY_1-10k_transcript/52273,JY_1-10k_transcript/42579,JY_1-10k_transcript/54975,JY_1-10k_transcript/30004,JY_1-10k_transcript/54978,JY_1-10k_transcript/51963,JY_1-10k_transcript/53792,JY_1-10k_transcript/46457,JY_1-10k_transcript/45650,JY_1-10k_transcript/47271,JY_1-10k_transcript/41903,JY_1-10k_transcript/36536,JY_1-10k_transcript/14264,JY_1-10k_transcript/55436,JY_1-10k_transcript/45035,JY_1-10k_…
GO:0008150	Biological Process	GO:0044699	single-organism process	GO:0044707	single-multicellular organism process	GO:0007632	visual behavior	3	JY_1-10k_transcript/11357,JY_1-10k_transcript/33490,JY_1-10k_transcript/22178
GO:0008150	Biological Process	GO:0044699	single-organism process	GO:0044707	single-multicellular organism process	GO:0001503	ossification	34	JY_1-10k_transcript/771,JY_1-10k_transcript/44190,JY_1-10k_transcript/12493,JY_1-10k_transcript/12258,JY_1-10k_transcript/37863,JY_1-10k_transcript/17534,JY_1-10k_transcript/36297,JY_1-10k_transcript/5857,JY_1-10k_transcript/38927,JY_1-10k_transcript/46457,JY_1-10k_transcript/27,JY_1-10k_transcript/26958,JY_1-10k_transcript/15956,JY_1-10k_transcript/9957,JY_1-10k_transcript/24571,JY_1-10k_transcr…
GO:0008150	Biological Process	GO:0044699	single-organism process	GO:0044707	single-multicellular organism process	GO:0001763	morphogenesis of a branching structure	7	JY_1-10k_transcript/29081,JY_1-10k_transcript/42579,JY_1-10k_transcript/54975,JY_1-10k_transcript/36047,JY_1-10k_transcript/47909,JY_1-10k_transcript/52680,JY_1-10k_transcript/37728
GO:0008150	Biological Process	GO:0044699	single-organism process	GO:0044707	single-multicellular organism process	GO:0035637	multicellular organismal signaling	8	JY_1-10k_transcript/46969,JY_1-10k_transcript/44438,JY_1-10k_transcript/36297,JY_1-10k_transcript/4990,JY_1-10k_transcript/5568,JY_1-10k_transcript/1978,JY_1-10k_transcript/1318,JY_1-10k_transcript/6311
GO:0008150	Biological Process	GO:0044699	single-organism process	GO:0044707	single-multicellular organism process	GO:0050879	multicellular organismal movement	4	JY_1-10k_transcript/11357,JY_1-10k_transcript/7501,JY_1-10k_transcript/50371,JY_1-10k_transcript/50057
GO:0008150	Biological Process	GO:0044699	single-organism process	GO:0044707	single-multicellular organism process	GO:0030537	larval behavior	3	JY_1-10k_transcript/49676,JY_1-10k_transcript/47919,JY_1-10k_transcript/13325
GO:0008150	Biological Process	GO:0044699	single-organism process	GO:0044707	single-multicellular organism process	GO:0050817	coagulation	10	JY_1-10k_transcript/41903,JY_1-10k_transcript/52778,JY_1-10k_transcript/50372,JY_1-10k_transcript/51549,JY_1-10k_transcript/45117,JY_1-10k_transcript/49362,JY_1-10k_transcript/39525,JY_1-10k_transcript/41324,JY_1-10k_transcript/16770,JY_1-10k_transcript/51795
GO:0008150	Biological Process	GO:0044699	single-organism process	GO:0044707	single-multicellular organism process	GO:0030431	sleep	4	JY_1-10k_transcript/34460,JY_1-10k_transcript/16349,JY_1-10k_transcript/1036,JY_1-10k_transcript/37882
GO:0008150	Biological Process	GO:0044699	single-organism process	GO:0044707	single-multicellular organism process	GO:0042303	molting cycle	18	JY_1-10k_transcript/28978,JY_1-10k_transcript/52265,JY_1-10k_transcript/6065,JY_1-10k_transcript/52336,JY_1-10k_transcript/45604,JY_1-10k_transcript/44605,JY_1-10k_transcript/33053,JY_1-10k_transcript/47271,JY_1-10k_transcript/50376,JY_1-10k_transcript/49923,JY_1-10k_transcript/40168,JY_1-10k_transcript/6442,JY_1-10k_transcript/24865,JY_1-10k_transcript/39247,JY_1-10k_transcript/12236,JY_1-10k_tr…
GO:0008150	Biological Process	GO:0044699	single-organism process	GO:0044707	single-multicellular organism process	GO:0030588	pseudocleavage	1	JY_1-10k_transcript/19422
GO:0008150	Biological Process	GO:0044699	single-organism process	GO:0044707	single-multicellular organism process	GO:0007389	pattern specification process	49	JY_1-10k_transcript/25832,JY_1-10k_transcript/4889,JY_1-10k_transcript/24341,JY_1-10k_transcript/30004,JY_1-10k_transcript/26669,JY_1-10k_transcript/23890,JY_1-10k_transcript/46375,JY_1-10k_transcript/38873,JY_1-10k_transcript/44057,JY_1-10k_transcript/27225,JY_1-10k_transcript/51445,JY_1-10k_transcript/22602,JY_1-10k_transcript/752,JY_1-10k_transcript/33297,JY_1-10k_transcript/47252,JY_1-10k_tra…
GO:0008150	Biological Process	GO:0044699	single-organism process	GO:0044707	single-multicellular organism process	GO:0009791	post-embryonic development	71	JY_1-10k_transcript/48411,JY_1-10k_transcript/30030,JY_1-10k_transcript/34186,JY_1-10k_transcript/53792,JY_1-10k_transcript/10599,JY_1-10k_transcript/52336,JY_1-10k_transcript/45604,JY_1-10k_transcript/44317,JY_1-10k_transcript/54241,JY_1-10k_transcript/47271,JY_1-10k_transcript/27154,JY_1-10k_transcript/15885,JY_1-10k_transcript/52420,JY_1-10k_transcript/43340,JY_1-10k_transcript/30519,JY_1-10k_…
GO:0008150	Biological Process	GO:0044699	single-organism process	GO:0044707	single-multicellular organism process	GO:0033555	multicellular organismal response to stress	5	JY_1-10k_transcript/36466,JY_1-10k_transcript/31237,JY_1-10k_transcript/28072,JY_1-10k_transcript/40837,JY_1-10k_transcript/33592
GO:0008150	Biological Process	GO:0044699	single-organism process	GO:0044707	single-multicellular organism process	GO:0035265	organ growth	8	JY_1-10k_transcript/35563,JY_1-10k_transcript/28978,JY_1-10k_transcript/53460,JY_1-10k_transcript/28221,JY_1-10k_transcript/24904,JY_1-10k_transcript/52002,JY_1-10k_transcript/11357,JY_1-10k_transcript/27225
GO:0008150	Biological Process	GO:0044699	single-organism process	GO:0044707	single-multicellular organism process	GO:0035264	multicellular organism growth	11	JY_1-10k_transcript/35563,JY_1-10k_transcript/25454,JY_1-10k_transcript/14264,JY_1-10k_transcript/13629,JY_1-10k_transcript/53460,JY_1-10k_transcript/51950,JY_1-10k_transcript/15885,JY_1-10k_transcript/44566,JY_1-10k_transcript/52002,JY_1-10k_transcript/53792,JY_1-10k_transcript/21196
GO:0008150	Biological Process	GO:0044699	single-organism process	GO:0044707	single-multicellular organism process	GO:0032941	secretion by tissue	7	JY_1-10k_transcript/41801,JY_1-10k_transcript/5933,JY_1-10k_transcript/42515,JY_1-10k_transcript/55436,JY_1-10k_transcript/7168,JY_1-10k_transcript/35798,JY_1-10k_transcript/21410
GO:0008150	Biological Process	GO:0044699	single-organism process	GO:0044707	single-multicellular organism process	GO:0019827	stem cell population maintenance	12	JY_1-10k_transcript/54365,JY_1-10k_transcript/4889,JY_1-10k_transcript/4734,JY_1-10k_transcript/10805,JY_1-10k_transcript/54978,JY_1-10k_transcript/53460,JY_1-10k_transcript/11830,JY_1-10k_transcript/52002,JY_1-10k_transcript/45837,JY_1-10k_transcript/2290,JY_1-10k_transcript/55330,JY_1-10k_transcript/19509
GO:0008150	Biological Process	GO:0044699	single-organism process	GO:0044707	single-multicellular organism process	GO:0007275	multicellular organismal development	900	JY_1-10k_transcript/38721,JY_1-10k_transcript/7026,JY_1-10k_transcript/44357,JY_1-10k_transcript/24188,JY_1-10k_transcript/15545,JY_1-10k_transcript/5497,JY_1-10k_transcript/33490,JY_1-10k_transcript/53792,JY_1-10k_transcript/51445,JY_1-10k_transcript/8689,JY_1-10k_transcript/42280,JY_1-10k_transcript/54931,JY_1-10k_transcript/20540,JY_1-10k_transcript/43709,JY_1-10k_transcript/42656,JY_1-10k_tra…
GO:0008150	Biological Process	GO:0044699	single-organism process	GO:0044707	single-multicellular organism process	GO:0030534	adult behavior	12	JY_1-10k_transcript/36466,JY_1-10k_transcript/31237,JY_1-10k_transcript/28072,JY_1-10k_transcript/33592,JY_1-10k_transcript/46375,JY_1-10k_transcript/43256,JY_1-10k_transcript/40136,JY_1-10k_transcript/3813,JY_1-10k_transcript/19257,JY_1-10k_transcript/52428,JY_1-10k_transcript/51032,JY_1-10k_transcript/2832
GO:0008150	Biological Process	GO:0044699	single-organism process	GO:0044707	single-multicellular organism process	GO:0048771	tissue remodeling	6	JY_1-10k_transcript/49362,JY_1-10k_transcript/52778,JY_1-10k_transcript/50372,JY_1-10k_transcript/39525,JY_1-10k_transcript/41324,JY_1-10k_transcript/45117
GO:0008150	Biological Process	GO:0044699	single-organism process	GO:0044707	single-multicellular organism process	GO:0050878	regulation of body fluid levels	29	JY_1-10k_transcript/52273,JY_1-10k_transcript/53116,JY_1-10k_transcript/43972,JY_1-10k_transcript/40568,JY_1-10k_transcript/47546,JY_1-10k_transcript/49362,JY_1-10k_transcript/43885,JY_1-10k_transcript/43496,JY_1-10k_transcript/45650,JY_1-10k_transcript/13357,JY_1-10k_transcript/16770,JY_1-10k_transcript/51795,JY_1-10k_transcript/13447,JY_1-10k_transcript/21410,JY_1-10k_transcript/41903,JY_1-10k_…
GO:0008150	Biological Process	GO:0044699	single-organism process	GO:0044707	single-multicellular organism process	GO:0003008	system process	103	JY_1-10k_transcript/52273,JY_1-10k_transcript/46430,JY_1-10k_transcript/43972,JY_1-10k_transcript/30005,JY_1-10k_transcript/5568,JY_1-10k_transcript/46375,JY_1-10k_transcript/33490,JY_1-10k_transcript/18243,JY_1-10k_transcript/46615,JY_1-10k_transcript/44469,JY_1-10k_transcript/38054,JY_1-10k_transcript/36297,JY_1-10k_transcript/45650,JY_1-10k_transcript/21072,JY_1-10k_transcript/21410,JY_1-10k_t…
GO:0008150	Biological Process	GO:0044699	single-organism process	GO:0044707	single-multicellular organism process	GO:0001816	cytokine production	40	JY_1-10k_transcript/52953,JY_1-10k_transcript/43972,JY_1-10k_transcript/43994,JY_1-10k_transcript/54978,JY_1-10k_transcript/31870,JY_1-10k_transcript/11326,JY_1-10k_transcript/30467,JY_1-10k_transcript/29048,JY_1-10k_transcript/52778,JY_1-10k_transcript/10559,JY_1-10k_transcript/45117,JY_1-10k_transcript/25190,JY_1-10k_transcript/502,JY_1-10k_transcript/25163,JY_1-10k_transcript/47925,JY_1-10k_tr…
GO:0008150	Biological Process	GO:0044699	single-organism process	GO:0016265	death	GO:0008219	cell death	295	JY_1-10k_transcript/38736,JY_1-10k_transcript/53624,JY_1-10k_transcript/4877,JY_1-10k_transcript/55164,JY_1-10k_transcript/20902,JY_1-10k_transcript/18838,JY_1-10k_transcript/32983,JY_1-10k_transcript/30945,JY_1-10k_transcript/42867,JY_1-10k_transcript/45249,JY_1-10k_transcript/45193,JY_1-10k_transcript/43088,JY_1-10k_transcript/42515,JY_1-10k_transcript/40259,JY_1-10k_transcript/20408,JY_1-10k_t…
GO:0008150	Biological Process	GO:0044699	single-organism process	GO:0044763	single-organism cellular process	GO:0007272	ensheathment of neurons	3	JY_1-10k_transcript/11357,JY_1-10k_transcript/25454,JY_1-10k_transcript/13629
GO:0008150	Biological Process	GO:0044699	single-organism process	GO:0044763	single-organism cellular process	GO:0006020	inositol metabolic process	4	JY_1-10k_transcript/30181,JY_1-10k_transcript/21686,JY_1-10k_transcript/41396,JY_1-10k_transcript/53646
GO:0008150	Biological Process	GO:0044699	single-organism process	GO:0044763	single-organism cellular process	GO:0044255	cellular lipid metabolic process	149	JY_1-10k_transcript/38736,JY_1-10k_transcript/53102,JY_1-10k_transcript/24607,JY_1-10k_transcript/43994,JY_1-10k_transcript/36875,JY_1-10k_transcript/33490,JY_1-10k_transcript/49159,JY_1-10k_transcript/11065,JY_1-10k_transcript/30534,JY_1-10k_transcript/43374,JY_1-10k_transcript/43053,JY_1-10k_transcript/48054,JY_1-10k_transcript/19886,JY_1-10k_transcript/52833,JY_1-10k_transcript/54791,JY_1-10k_…
GO:0008150	Biological Process	GO:0044699	single-organism process	GO:0044763	single-organism cellular process	GO:0006949	syncytium formation	5	JY_1-10k_transcript/49362,JY_1-10k_transcript/34794,JY_1-10k_transcript/26669,JY_1-10k_transcript/41452,JY_1-10k_transcript/19422
GO:0008150	Biological Process	GO:0044699	single-organism process	GO:0044763	single-organism cellular process	GO:0032535	regulation of cellular component size	57	JY_1-10k_transcript/52273,JY_1-10k_transcript/3274,JY_1-10k_transcript/23784,JY_1-10k_transcript/26669,JY_1-10k_transcript/12258,JY_1-10k_transcript/54781,JY_1-10k_transcript/23978,JY_1-10k_transcript/45650,JY_1-10k_transcript/2480,JY_1-10k_transcript/52778,JY_1-10k_transcript/38158,JY_1-10k_transcript/19302,JY_1-10k_transcript/33100,JY_1-10k_transcript/2680,JY_1-10k_transcript/45117,JY_1-10k_tra…
GO:0008150	Biological Process	GO:0044699	single-organism process	GO:0044763	single-organism cellular process	GO:0006771	riboflavin metabolic process	1	JY_1-10k_transcript/48526
GO:0008150	Biological Process	GO:0044699	single-organism process	GO:0044763	single-organism cellular process	GO:0034637	cellular carbohydrate biosynthetic process	23	JY_1-10k_transcript/52953,JY_1-10k_transcript/5551,JY_1-10k_transcript/10607,JY_1-10k_transcript/53006,JY_1-10k_transcript/17109,JY_1-10k_transcript/14409,JY_1-10k_transcript/30832,JY_1-10k_transcript/30467,JY_1-10k_transcript/53607,JY_1-10k_transcript/5061,JY_1-10k_transcript/41396,JY_1-10k_transcript/53646,JY_1-10k_transcript/23319,JY_1-10k_transcript/41092,JY_1-10k_transcript/30181,JY_1-10k_tr…
GO:0008150	Biological Process	GO:0044699	single-organism process	GO:0044763	single-organism cellular process	GO:0007059	chromosome segregation	36	JY_1-10k_transcript/52273,JY_1-10k_transcript/51709,JY_1-10k_transcript/28432,JY_1-10k_transcript/7645,JY_1-10k_transcript/33933,JY_1-10k_transcript/27990,JY_1-10k_transcript/45650,JY_1-10k_transcript/34999,JY_1-10k_transcript/48753,JY_1-10k_transcript/52151,JY_1-10k_transcript/46159,JY_1-10k_transcript/5005,JY_1-10k_transcript/3413,JY_1-10k_transcript/32930,JY_1-10k_transcript/54104,JY_1-10k_tra…
GO:0008150	Biological Process	GO:0044699	single-organism process	GO:0044763	single-organism cellular process	GO:0031297	replication fork processing	1	JY_1-10k_transcript/32870
GO:0008150	Biological Process	GO:0044699	single-organism process	GO:0044763	single-organism cellular process	GO:0043954	cellular component maintenance	3	JY_1-10k_transcript/4889,JY_1-10k_transcript/45837,JY_1-10k_transcript/3632
GO:0008150	Biological Process	GO:0044699	single-organism process	GO:0044763	single-organism cellular process	GO:0043062	extracellular structure organization	15	JY_1-10k_transcript/31715,JY_1-10k_transcript/3050,JY_1-10k_transcript/14780,JY_1-10k_transcript/11328,JY_1-10k_transcript/12258,JY_1-10k_transcript/38677,JY_1-10k_transcript/40657,JY_1-10k_transcript/12236,JY_1-10k_transcript/25271,JY_1-10k_transcript/33598,JY_1-10k_transcript/23618,JY_1-10k_transcript/24576,JY_1-10k_transcript/8306,JY_1-10k_transcript/6870,JY_1-10k_transcript/21708
GO:0008150	Biological Process	GO:0044699	single-organism process	GO:0044763	single-organism cellular process	GO:0023014	signal transduction by protein phosphorylation	132	JY_1-10k_transcript/18097,JY_1-10k_transcript/52953,JY_1-10k_transcript/42579,JY_1-10k_transcript/48921,JY_1-10k_transcript/53744,JY_1-10k_transcript/33490,JY_1-10k_transcript/37248,JY_1-10k_transcript/50574,JY_1-10k_transcript/42910,JY_1-10k_transcript/40531,JY_1-10k_transcript/8689,JY_1-10k_transcript/15946,JY_1-10k_transcript/34964,JY_1-10k_transcript/22345,JY_1-10k_transcript/30945,JY_1-10k_t…
GO:0008150	Biological Process	GO:0044699	single-organism process	GO:0044763	single-organism cellular process	GO:0019627	urea metabolic process	3	JY_1-10k_transcript/25953,JY_1-10k_transcript/46621,JY_1-10k_transcript/38079
GO:0008150	Biological Process	GO:0044699	single-organism process	GO:0044763	single-organism cellular process	GO:0009404	toxin metabolic process	2	JY_1-10k_transcript/44316,JY_1-10k_transcript/21665
GO:0008150	Biological Process	GO:0044699	single-organism process	GO:0044763	single-organism cellular process	GO:0010927	cellular component assembly involved in morphogenesis	22	JY_1-10k_transcript/5975,JY_1-10k_transcript/47606,JY_1-10k_transcript/28978,JY_1-10k_transcript/13162,JY_1-10k_transcript/16210,JY_1-10k_transcript/54719,JY_1-10k_transcript/51624,JY_1-10k_transcript/49362,JY_1-10k_transcript/36297,JY_1-10k_transcript/6400,JY_1-10k_transcript/44438,JY_1-10k_transcript/52778,JY_1-10k_transcript/50372,JY_1-10k_transcript/52176,JY_1-10k_transcript/28221,JY_1-10k_tr…
GO:0008150	Biological Process	GO:0044699	single-organism process	GO:0044763	single-organism cellular process	GO:0046950	cellular ketone body metabolic process	8	JY_1-10k_transcript/24796,JY_1-10k_transcript/43005,JY_1-10k_transcript/21236,JY_1-10k_transcript/24245,JY_1-10k_transcript/19268,JY_1-10k_transcript/34697,JY_1-10k_transcript/17843,JY_1-10k_transcript/47885
GO:0008150	Biological Process	GO:0044699	single-organism process	GO:0044763	single-organism cellular process	GO:0050808	synapse organization	21	JY_1-10k_transcript/43422,JY_1-10k_transcript/4889,JY_1-10k_transcript/41592,JY_1-10k_transcript/25454,JY_1-10k_transcript/13629,JY_1-10k_transcript/47458,JY_1-10k_transcript/12276,JY_1-10k_transcript/43253,JY_1-10k_transcript/33703,JY_1-10k_transcript/16785,JY_1-10k_transcript/20217,JY_1-10k_transcript/47773,JY_1-10k_transcript/35563,JY_1-10k_transcript/19422,JY_1-10k_transcript/37946,JY_1-10k_t…
GO:0008150	Biological Process	GO:0044699	single-organism process	GO:0044763	single-organism cellular process	GO:0033059	cellular pigmentation	29	JY_1-10k_transcript/52273,JY_1-10k_transcript/47436,JY_1-10k_transcript/40561,JY_1-10k_transcript/53116,JY_1-10k_transcript/46681,JY_1-10k_transcript/40568,JY_1-10k_transcript/40180,JY_1-10k_transcript/47709,JY_1-10k_transcript/47606,JY_1-10k_transcript/44357,JY_1-10k_transcript/48153,JY_1-10k_transcript/52988,JY_1-10k_transcript/43496,JY_1-10k_transcript/43885,JY_1-10k_transcript/45650,JY_1-10k_…
GO:0008150	Biological Process	GO:0044699	single-organism process	GO:0044763	single-organism cellular process	GO:0046152	ommochrome metabolic process	3	JY_1-10k_transcript/43431,JY_1-10k_transcript/6867,JY_1-10k_transcript/43458
GO:0008150	Biological Process	GO:0044699	single-organism process	GO:0044763	single-organism cellular process	GO:0048869	cellular developmental process	508	JY_1-10k_transcript/52273,JY_1-10k_transcript/248,JY_1-10k_transcript/44357,JY_1-10k_transcript/15545,JY_1-10k_transcript/47328,JY_1-10k_transcript/327,JY_1-10k_transcript/771,JY_1-10k_transcript/33693,JY_1-10k_transcript/12258,JY_1-10k_transcript/53137,JY_1-10k_transcript/23628,JY_1-10k_transcript/18320,JY_1-10k_transcript/6065,JY_1-10k_transcript/5857,JY_1-10k_transcript/43709,JY_1-10k_transcri…
GO:0008150	Biological Process	GO:0044699	single-organism process	GO:0044763	single-organism cellular process	GO:0005984	disaccharide metabolic process	25	JY_1-10k_transcript/6445,JY_1-10k_transcript/5742,JY_1-10k_transcript/19248,JY_1-10k_transcript/5033,JY_1-10k_transcript/3674,JY_1-10k_transcript/6681,JY_1-10k_transcript/11614,JY_1-10k_transcript/18427,JY_1-10k_transcript/39900,JY_1-10k_transcript/12483,JY_1-10k_transcript/14133,JY_1-10k_transcript/6007,JY_1-10k_transcript/39326,JY_1-10k_transcript/6318,JY_1-10k_transcript/47250,JY_1-10k_transcr…
GO:0008150	Biological Process	GO:0044699	single-organism process	GO:0044763	single-organism cellular process	GO:0006482	protein demethylation	7	JY_1-10k_transcript/30155,JY_1-10k_transcript/788,JY_1-10k_transcript/656,JY_1-10k_transcript/4416,JY_1-10k_transcript/768,JY_1-10k_transcript/8123,JY_1-10k_transcript/14135
GO:0008150	Biological Process	GO:0044699	single-organism process	GO:0044763	single-organism cellular process	GO:0032940	secretion by cell	54	JY_1-10k_transcript/52273,JY_1-10k_transcript/46681,JY_1-10k_transcript/40180,JY_1-10k_transcript/4889,JY_1-10k_transcript/44357,JY_1-10k_transcript/4877,JY_1-10k_transcript/28889,JY_1-10k_transcript/48153,JY_1-10k_transcript/52988,JY_1-10k_transcript/23618,JY_1-10k_transcript/45650,JY_1-10k_transcript/33485,JY_1-10k_transcript/48826,JY_1-10k_transcript/47271,JY_1-10k_transcript/49923,JY_1-10k_tr…
GO:0008150	Biological Process	GO:0044699	single-organism process	GO:0044763	single-organism cellular process	GO:0006903	vesicle targeting	8	JY_1-10k_transcript/47271,JY_1-10k_transcript/52297,JY_1-10k_transcript/49923,JY_1-10k_transcript/47709,JY_1-10k_transcript/34018,JY_1-10k_transcript/39408,JY_1-10k_transcript/47925,JY_1-10k_transcript/39865
GO:0008150	Biological Process	GO:0044699	single-organism process	GO:0044763	single-organism cellular process	GO:0022406	membrane docking	6	JY_1-10k_transcript/46681,JY_1-10k_transcript/40180,JY_1-10k_transcript/53830,JY_1-10k_transcript/45987,JY_1-10k_transcript/41389,JY_1-10k_transcript/47606
GO:0008150	Biological Process	GO:0044699	single-organism process	GO:0044763	single-organism cellular process	GO:0008037	cell recognition	27	JY_1-10k_transcript/42769,JY_1-10k_transcript/18005,JY_1-10k_transcript/46106,JY_1-10k_transcript/46073,JY_1-10k_transcript/46375,JY_1-10k_transcript/18838,JY_1-10k_transcript/43113,JY_1-10k_transcript/41519,JY_1-10k_transcript/18970,JY_1-10k_transcript/15275,JY_1-10k_transcript/51032,JY_1-10k_transcript/34349,JY_1-10k_transcript/27864,JY_1-10k_transcript/19502,JY_1-10k_transcript/32343,JY_1-10k_…
GO:0008150	Biological Process	GO:0044699	single-organism process	GO:0044763	single-organism cellular process	GO:0044802	single-organism membrane organization	159	JY_1-10k_transcript/52273,JY_1-10k_transcript/52953,JY_1-10k_transcript/40180,JY_1-10k_transcript/14083,JY_1-10k_transcript/55131,JY_1-10k_transcript/44357,JY_1-10k_transcript/40895,JY_1-10k_transcript/55169,JY_1-10k_transcript/55058,JY_1-10k_transcript/55049,JY_1-10k_transcript/19422,JY_1-10k_transcript/46159,JY_1-10k_transcript/42867,JY_1-10k_transcript/43088,JY_1-10k_transcript/18426,JY_1-10k_…
GO:0008150	Biological Process	GO:0044699	single-organism process	GO:0044763	single-organism cellular process	GO:0006281	DNA repair	112	JY_1-10k_transcript/52953,JY_1-10k_transcript/10805,JY_1-10k_transcript/27199,JY_1-10k_transcript/53744,JY_1-10k_transcript/23194,JY_1-10k_transcript/54978,JY_1-10k_transcript/34391,JY_1-10k_transcript/53122,JY_1-10k_transcript/23628,JY_1-10k_transcript/53427,JY_1-10k_transcript/36064,JY_1-10k_transcript/30467,JY_1-10k_transcript/33485,JY_1-10k_transcript/19509,JY_1-10k_transcript/38464,JY_1-10k_…
GO:0008150	Biological Process	GO:0044699	single-organism process	GO:0044763	single-organism cellular process	GO:0008219	cell death	295	JY_1-10k_transcript/38736,JY_1-10k_transcript/53624,JY_1-10k_transcript/4877,JY_1-10k_transcript/55164,JY_1-10k_transcript/20902,JY_1-10k_transcript/18838,JY_1-10k_transcript/32983,JY_1-10k_transcript/30945,JY_1-10k_transcript/42867,JY_1-10k_transcript/45249,JY_1-10k_transcript/45193,JY_1-10k_transcript/43088,JY_1-10k_transcript/42515,JY_1-10k_transcript/40259,JY_1-10k_transcript/20408,JY_1-10k_t…
GO:0008150	Biological Process	GO:0044699	single-organism process	GO:0044763	single-organism cellular process	GO:0009111	vitamin catabolic process	1	JY_1-10k_transcript/9957
GO:0008150	Biological Process	GO:0044699	single-organism process	GO:0044763	single-organism cellular process	GO:0022402	cell cycle process	225	JY_1-10k_transcript/52273,JY_1-10k_transcript/37451,JY_1-10k_transcript/52953,JY_1-10k_transcript/48921,JY_1-10k_transcript/7074,JY_1-10k_transcript/44357,JY_1-10k_transcript/23194,JY_1-10k_transcript/37248,JY_1-10k_transcript/7645,JY_1-10k_transcript/53122,JY_1-10k_transcript/23628,JY_1-10k_transcript/15652,JY_1-10k_transcript/22921,JY_1-10k_transcript/27990,JY_1-10k_transcript/10361,JY_1-10k_tr…
GO:0008150	Biological Process	GO:0044699	single-organism process	GO:0044763	single-organism cellular process	GO:0007049	cell cycle	296	JY_1-10k_transcript/52273,JY_1-10k_transcript/44357,JY_1-10k_transcript/23194,JY_1-10k_transcript/12490,JY_1-10k_transcript/53122,JY_1-10k_transcript/23628,JY_1-10k_transcript/15652,JY_1-10k_transcript/10361,JY_1-10k_transcript/8689,JY_1-10k_transcript/48753,JY_1-10k_transcript/30945,JY_1-10k_transcript/46159,JY_1-10k_transcript/3413,JY_1-10k_transcript/41642,JY_1-10k_transcript/1693,JY_1-10k_tra…
GO:0008150	Biological Process	GO:0044699	single-organism process	GO:0044763	single-organism cellular process	GO:0042439	ethanolamine-containing compound metabolic process	5	JY_1-10k_transcript/51725,JY_1-10k_transcript/48556,JY_1-10k_transcript/48054,JY_1-10k_transcript/24815,JY_1-10k_transcript/22514
GO:0008150	Biological Process	GO:0044699	single-organism process	GO:0044763	single-organism cellular process	GO:0035459	cargo loading into vesicle	2	JY_1-10k_transcript/47925,JY_1-10k_transcript/47709
GO:0008150	Biological Process	GO:0044699	single-organism process	GO:0044763	single-organism cellular process	GO:0036503	ERAD pathway	55	JY_1-10k_transcript/48562,JY_1-10k_transcript/26141,JY_1-10k_transcript/43747,JY_1-10k_transcript/43994,JY_1-10k_transcript/43190,JY_1-10k_transcript/10617,JY_1-10k_transcript/31870,JY_1-10k_transcript/11326,JY_1-10k_transcript/6415,JY_1-10k_transcript/49529,JY_1-10k_transcript/26958,JY_1-10k_transcript/41342,JY_1-10k_transcript/43552,JY_1-10k_transcript/29407,JY_1-10k_transcript/10559,JY_1-10k_t…
GO:0008150	Biological Process	GO:0044699	single-organism process	GO:0044763	single-organism cellular process	GO:0007028	cytoplasm organization	5	JY_1-10k_transcript/52002,JY_1-10k_transcript/4889,JY_1-10k_transcript/45837,JY_1-10k_transcript/37882,JY_1-10k_transcript/53460
GO:0008150	Biological Process	GO:0044699	single-organism process	GO:0044763	single-organism cellular process	GO:0042180	cellular ketone metabolic process	34	JY_1-10k_transcript/48921,JY_1-10k_transcript/45435,JY_1-10k_transcript/17329,JY_1-10k_transcript/37979,JY_1-10k_transcript/42910,JY_1-10k_transcript/45176,JY_1-10k_transcript/44536,JY_1-10k_transcript/43552,JY_1-10k_transcript/48612,JY_1-10k_transcript/18141,JY_1-10k_transcript/36307,JY_1-10k_transcript/11357,JY_1-10k_transcript/50165,JY_1-10k_transcript/45347,JY_1-10k_transcript/46206,JY_1-10k_…
GO:0008150	Biological Process	GO:0044699	single-organism process	GO:0044763	single-organism cellular process	GO:0051651	maintenance of location in cell	17	JY_1-10k_transcript/47064,JY_1-10k_transcript/46430,JY_1-10k_transcript/45611,JY_1-10k_transcript/53476,JY_1-10k_transcript/53460,JY_1-10k_transcript/41076,JY_1-10k_transcript/35504,JY_1-10k_transcript/42655,JY_1-10k_transcript/13196,JY_1-10k_transcript/38855,JY_1-10k_transcript/42898,JY_1-10k_transcript/36647,JY_1-10k_transcript/52002,JY_1-10k_transcript/50751,JY_1-10k_transcript/16349,JY_1-10k_…
GO:0008150	Biological Process	GO:0044699	single-organism process	GO:0044763	single-organism cellular process	GO:0032196	transposition	2	JY_1-10k_transcript/54365,JY_1-10k_transcript/37882
GO:0008150	Biological Process	GO:0044699	single-organism process	GO:0044763	single-organism cellular process	GO:0006486	protein glycosylation	27	JY_1-10k_transcript/18426,JY_1-10k_transcript/24951,JY_1-10k_transcript/24607,JY_1-10k_transcript/29328,JY_1-10k_transcript/51836,JY_1-10k_transcript/13580,JY_1-10k_transcript/50619,JY_1-10k_transcript/53150,JY_1-10k_transcript/3813,JY_1-10k_transcript/18126,JY_1-10k_transcript/6415,JY_1-10k_transcript/40979,JY_1-10k_transcript/7088,JY_1-10k_transcript/14351,JY_1-10k_transcript/12426,JY_1-10k_tra…
GO:0008150	Biological Process	GO:0044699	single-organism process	GO:0044763	single-organism cellular process	GO:0016049	cell growth	54	JY_1-10k_transcript/44826,JY_1-10k_transcript/4889,JY_1-10k_transcript/36040,JY_1-10k_transcript/26669,JY_1-10k_transcript/12258,JY_1-10k_transcript/43830,JY_1-10k_transcript/38003,JY_1-10k_transcript/29774,JY_1-10k_transcript/27990,JY_1-10k_transcript/46457,JY_1-10k_transcript/23207,JY_1-10k_transcript/52100,JY_1-10k_transcript/46224,JY_1-10k_transcript/8794,JY_1-10k_transcript/48966,JY_1-10k_tr…
GO:0008150	Biological Process	GO:0044699	single-organism process	GO:0044763	single-organism cellular process	GO:0006081	cellular aldehyde metabolic process	26	JY_1-10k_transcript/38446,JY_1-10k_transcript/34785,JY_1-10k_transcript/42419,JY_1-10k_transcript/46980,JY_1-10k_transcript/55067,JY_1-10k_transcript/3511,JY_1-10k_transcript/33078,JY_1-10k_transcript/52282,JY_1-10k_transcript/43854,JY_1-10k_transcript/49297,JY_1-10k_transcript/37551,JY_1-10k_transcript/48579,JY_1-10k_transcript/54320,JY_1-10k_transcript/47010,JY_1-10k_transcript/41962,JY_1-10k_t…
GO:0008150	Biological Process	GO:0044699	single-organism process	GO:0044763	single-organism cellular process	GO:0007163	establishment or maintenance of cell polarity	19	JY_1-10k_transcript/41506,JY_1-10k_transcript/4889,JY_1-10k_transcript/8621,JY_1-10k_transcript/27225,JY_1-10k_transcript/54907,JY_1-10k_transcript/46457,JY_1-10k_transcript/39182,JY_1-10k_transcript/45035,JY_1-10k_transcript/41801,JY_1-10k_transcript/37139,JY_1-10k_transcript/12236,JY_1-10k_transcript/4313,JY_1-10k_transcript/27321,JY_1-10k_transcript/42515,JY_1-10k_transcript/45837,JY_1-10k_tra…
GO:0008150	Biological Process	GO:0044699	single-organism process	GO:0044763	single-organism cellular process	GO:0007569	cell aging	10	JY_1-10k_transcript/49904,JY_1-10k_transcript/37248,JY_1-10k_transcript/35857,JY_1-10k_transcript/31542,JY_1-10k_transcript/38806,JY_1-10k_transcript/30470,JY_1-10k_transcript/38035,JY_1-10k_transcript/53150,JY_1-10k_transcript/36889,JY_1-10k_transcript/33459
GO:0008150	Biological Process	GO:0044699	single-organism process	GO:0044763	single-organism cellular process	GO:0022900	electron transport chain	37	JY_1-10k_transcript/40604,JY_1-10k_transcript/34953,JY_1-10k_transcript/4910,JY_1-10k_transcript/12893,JY_1-10k_transcript/40160,JY_1-10k_transcript/22388,JY_1-10k_transcript/15698,JY_1-10k_transcript/21964,JY_1-10k_transcript/40672,JY_1-10k_transcript/31478,JY_1-10k_transcript/22208,JY_1-10k_transcript/15885,JY_1-10k_transcript/47565,JY_1-10k_transcript/13001,JY_1-10k_transcript/47994,JY_1-10k_t…
GO:0008150	Biological Process	GO:0044699	single-organism process	GO:0044763	single-organism cellular process	GO:0097194	execution phase of apoptosis	2	JY_1-10k_transcript/43199,JY_1-10k_transcript/50246
GO:0008150	Biological Process	GO:0044699	single-organism process	GO:0044763	single-organism cellular process	GO:0051301	cell division	51	JY_1-10k_transcript/52273,JY_1-10k_transcript/51709,JY_1-10k_transcript/47064,JY_1-10k_transcript/41506,JY_1-10k_transcript/4889,JY_1-10k_transcript/36327,JY_1-10k_transcript/54781,JY_1-10k_transcript/33933,JY_1-10k_transcript/54907,JY_1-10k_transcript/27990,JY_1-10k_transcript/46457,JY_1-10k_transcript/45650,JY_1-10k_transcript/16785,JY_1-10k_transcript/52151,JY_1-10k_transcript/45035,JY_1-10k_t…
GO:0008150	Biological Process	GO:0044699	single-organism process	GO:0044763	single-organism cellular process	GO:0071804	cellular potassium ion transport	6	JY_1-10k_transcript/54682,JY_1-10k_transcript/37901,JY_1-10k_transcript/35493,JY_1-10k_transcript/48918,JY_1-10k_transcript/13384,JY_1-10k_transcript/55019
GO:0008150	Biological Process	GO:0044699	single-organism process	GO:0044763	single-organism cellular process	GO:0008207	C21-steroid hormone metabolic process	4	JY_1-10k_transcript/49287,JY_1-10k_transcript/4327,JY_1-10k_transcript/43703,JY_1-10k_transcript/17372
GO:0008150	Biological Process	GO:0044699	single-organism process	GO:0044763	single-organism cellular process	GO:0042816	vitamin B6 metabolic process	3	JY_1-10k_transcript/3511,JY_1-10k_transcript/34785,JY_1-10k_transcript/44314
GO:0008150	Biological Process	GO:0044699	single-organism process	GO:0044763	single-organism cellular process	GO:0045103	intermediate filament-based process	1	JY_1-10k_transcript/39394
GO:0008150	Biological Process	GO:0044699	single-organism process	GO:0044763	single-organism cellular process	GO:0007017	microtubule-based process	130	JY_1-10k_transcript/52273,JY_1-10k_transcript/43770,JY_1-10k_transcript/44357,JY_1-10k_transcript/7645,JY_1-10k_transcript/28424,JY_1-10k_transcript/46159,JY_1-10k_transcript/1116,JY_1-10k_transcript/23708,JY_1-10k_transcript/9336,JY_1-10k_transcript/50246,JY_1-10k_transcript/43452,JY_1-10k_transcript/25314,JY_1-10k_transcript/1693,JY_1-10k_transcript/52365,JY_1-10k_transcript/44946,JY_1-10k_tran…
GO:0008150	Biological Process	GO:0044699	single-organism process	GO:0044763	single-organism cellular process	GO:0055085	transmembrane transport	194	JY_1-10k_transcript/54473,JY_1-10k_transcript/52953,JY_1-10k_transcript/40180,JY_1-10k_transcript/14083,JY_1-10k_transcript/2359,JY_1-10k_transcript/32540,JY_1-10k_transcript/4091,JY_1-10k_transcript/20902,JY_1-10k_transcript/17534,JY_1-10k_transcript/35493,JY_1-10k_transcript/18617,JY_1-10k_transcript/49835,JY_1-10k_transcript/48545,JY_1-10k_transcript/43308,JY_1-10k_transcript/3050,JY_1-10k_tra…
GO:0008150	Biological Process	GO:0044699	single-organism process	GO:0044763	single-organism cellular process	GO:0030029	actin filament-based process	57	JY_1-10k_transcript/5975,JY_1-10k_transcript/4889,JY_1-10k_transcript/3274,JY_1-10k_transcript/23784,JY_1-10k_transcript/51624,JY_1-10k_transcript/54781,JY_1-10k_transcript/36297,JY_1-10k_transcript/23978,JY_1-10k_transcript/6441,JY_1-10k_transcript/2480,JY_1-10k_transcript/8306,JY_1-10k_transcript/16770,JY_1-10k_transcript/44438,JY_1-10k_transcript/52778,JY_1-10k_transcript/52176,JY_1-10k_transc…
GO:0008150	Biological Process	GO:0044699	single-organism process	GO:0044763	single-organism cellular process	GO:0001775	cell activation	39	JY_1-10k_transcript/13795,JY_1-10k_transcript/36327,JY_1-10k_transcript/5779,JY_1-10k_transcript/17869,JY_1-10k_transcript/16785,JY_1-10k_transcript/16770,JY_1-10k_transcript/42431,JY_1-10k_transcript/41903,JY_1-10k_transcript/52778,JY_1-10k_transcript/13812,JY_1-10k_transcript/10535,JY_1-10k_transcript/45117,JY_1-10k_transcript/25190,JY_1-10k_transcript/7771,JY_1-10k_transcript/41324,JY_1-10k_tr…
GO:0008150	Biological Process	GO:0044699	single-organism process	GO:0044763	single-organism cellular process	GO:0006928	movement of cell or subcellular component	167	JY_1-10k_transcript/52273,JY_1-10k_transcript/42579,JY_1-10k_transcript/50435,JY_1-10k_transcript/15952,JY_1-10k_transcript/9799,JY_1-10k_transcript/30004,JY_1-10k_transcript/46375,JY_1-10k_transcript/20902,JY_1-10k_transcript/12258,JY_1-10k_transcript/41027,JY_1-10k_transcript/17534,JY_1-10k_transcript/10489,JY_1-10k_transcript/6065,JY_1-10k_transcript/34659,JY_1-10k_transcript/14936,JY_1-10k_tr…
GO:0008150	Biological Process	GO:0044699	single-organism process	GO:0044763	single-organism cellular process	GO:0043647	inositol phosphate metabolic process	1	JY_1-10k_transcript/41463
GO:0008150	Biological Process	GO:0044699	single-organism process	GO:0044763	single-organism cellular process	GO:0009110	vitamin biosynthetic process	6	JY_1-10k_transcript/3511,JY_1-10k_transcript/29692,JY_1-10k_transcript/34785,JY_1-10k_transcript/11802,JY_1-10k_transcript/48526,JY_1-10k_transcript/44314
GO:0008150	Biological Process	GO:0044699	single-organism process	GO:0044763	single-organism cellular process	GO:0006582	melanin metabolic process	1	JY_1-10k_transcript/53231
GO:0008150	Biological Process	GO:0044699	single-organism process	GO:0044763	single-organism cellular process	GO:0007154	cell communication	929	JY_1-10k_transcript/38736,JY_1-10k_transcript/18097,JY_1-10k_transcript/50286,JY_1-10k_transcript/11314,JY_1-10k_transcript/46093,JY_1-10k_transcript/25547,JY_1-10k_transcript/44357,JY_1-10k_transcript/14261,JY_1-10k_transcript/53624,JY_1-10k_transcript/46486,JY_1-10k_transcript/55164,JY_1-10k_transcript/33490,JY_1-10k_transcript/30389,JY_1-10k_transcript/12581,JY_1-10k_transcript/41463,JY_1-10k_…
GO:0008150	Biological Process	GO:0044699	single-organism process	GO:0044763	single-organism cellular process	GO:0042723	thiamine-containing compound metabolic process	2	JY_1-10k_transcript/29692,JY_1-10k_transcript/11802
GO:0008150	Biological Process	GO:0044699	single-organism process	GO:0044763	single-organism cellular process	GO:0072338	cellular lactam metabolic process	5	JY_1-10k_transcript/36194,JY_1-10k_transcript/6131,JY_1-10k_transcript/16819,JY_1-10k_transcript/10850,JY_1-10k_transcript/45834
GO:0008150	Biological Process	GO:0044699	single-organism process	GO:0044763	single-organism cellular process	GO:0019725	cellular homeostasis	91	JY_1-10k_transcript/53966,JY_1-10k_transcript/44357,JY_1-10k_transcript/4091,JY_1-10k_transcript/7493,JY_1-10k_transcript/37863,JY_1-10k_transcript/17534,JY_1-10k_transcript/51963,JY_1-10k_transcript/46615,JY_1-10k_transcript/18617,JY_1-10k_transcript/47683,JY_1-10k_transcript/52491,JY_1-10k_transcript/46457,JY_1-10k_transcript/30467,JY_1-10k_transcript/47325,JY_1-10k_transcript/10850,JY_1-10k_tr…
GO:0008150	Biological Process	GO:0044699	single-organism process	GO:0044763	single-organism cellular process	GO:1902589	single-organism organelle organization	464	JY_1-10k_transcript/52797,JY_1-10k_transcript/52273,JY_1-10k_transcript/14083,JY_1-10k_transcript/3274,JY_1-10k_transcript/54803,JY_1-10k_transcript/44357,JY_1-10k_transcript/26203,JY_1-10k_transcript/23628,JY_1-10k_transcript/15652,JY_1-10k_transcript/34659,JY_1-10k_transcript/8306,JY_1-10k_transcript/49275,JY_1-10k_transcript/54931,JY_1-10k_transcript/48753,JY_1-10k_transcript/7423,JY_1-10k_tra…
GO:0008150	Biological Process	GO:0044699	single-organism process	GO:0044763	single-organism cellular process	GO:0030030	cell projection organization	124	JY_1-10k_transcript/52273,JY_1-10k_transcript/10278,JY_1-10k_transcript/40180,JY_1-10k_transcript/19353,JY_1-10k_transcript/44357,JY_1-10k_transcript/13629,JY_1-10k_transcript/43994,JY_1-10k_transcript/28931,JY_1-10k_transcript/47328,JY_1-10k_transcript/46375,JY_1-10k_transcript/12258,JY_1-10k_transcript/51963,JY_1-10k_transcript/23628,JY_1-10k_transcript/36297,JY_1-10k_transcript/11326,JY_1-10k_…
GO:0008150	Biological Process	GO:0044699	single-organism process	GO:0044763	single-organism cellular process	GO:0015980	energy derivation by oxidation of organic compounds	139	JY_1-10k_transcript/52953,JY_1-10k_transcript/54244,JY_1-10k_transcript/41997,JY_1-10k_transcript/34186,JY_1-10k_transcript/40895,JY_1-10k_transcript/46615,JY_1-10k_transcript/22388,JY_1-10k_transcript/28545,JY_1-10k_transcript/21964,JY_1-10k_transcript/49323,JY_1-10k_transcript/5061,JY_1-10k_transcript/32059,JY_1-10k_transcript/20116,JY_1-10k_transcript/15885,JY_1-10k_transcript/54385,JY_1-10k_t…
GO:0008150	Biological Process	GO:0044699	single-organism process	GO:0044763	single-organism cellular process	GO:0022412	cellular process involved in reproduction in multicellular organism	69	JY_1-10k_transcript/48411,JY_1-10k_transcript/47064,JY_1-10k_transcript/24443,JY_1-10k_transcript/46375,JY_1-10k_transcript/23618,JY_1-10k_transcript/36064,JY_1-10k_transcript/54241,JY_1-10k_transcript/36439,JY_1-10k_transcript/19422,JY_1-10k_transcript/3413,JY_1-10k_transcript/43431,JY_1-10k_transcript/38382,JY_1-10k_transcript/43653,JY_1-10k_transcript/49948,JY_1-10k_transcript/25797,JY_1-10k_t…
GO:0008150	Biological Process	GO:0044699	single-organism process	GO:0044763	single-organism cellular process	GO:0006082	organic acid metabolic process	597	JY_1-10k_transcript/38736,JY_1-10k_transcript/16896,JY_1-10k_transcript/24304,JY_1-10k_transcript/25284,JY_1-10k_transcript/53792,JY_1-10k_transcript/43854,JY_1-10k_transcript/13357,JY_1-10k_transcript/52166,JY_1-10k_transcript/44097,JY_1-10k_transcript/25177,JY_1-10k_transcript/29019,JY_1-10k_transcript/41906,JY_1-10k_transcript/50030,JY_1-10k_transcript/5471,JY_1-10k_transcript/41642,JY_1-10k_t…
GO:0008150	Biological Process	GO:0044699	single-organism process	GO:0044763	single-organism cellular process	GO:0042168	heme metabolic process	2	JY_1-10k_transcript/30516,JY_1-10k_transcript/22194
GO:0008150	Biological Process	GO:0044699	single-organism process	GO:0044763	single-organism cellular process	GO:0006730	one-carbon metabolic process	7	JY_1-10k_transcript/19565,JY_1-10k_transcript/19148,JY_1-10k_transcript/15301,JY_1-10k_transcript/15166,JY_1-10k_transcript/13014,JY_1-10k_transcript/38429,JY_1-10k_transcript/19660
GO:0008150	Biological Process	GO:0044699	single-organism process	GO:0044763	single-organism cellular process	GO:0055086	nucleobase-containing small molecule metabolic process	417	JY_1-10k_transcript/29779,JY_1-10k_transcript/2359,JY_1-10k_transcript/32540,JY_1-10k_transcript/33490,JY_1-10k_transcript/352,JY_1-10k_transcript/53792,JY_1-10k_transcript/43854,JY_1-10k_transcript/40011,JY_1-10k_transcript/48545,JY_1-10k_transcript/13357,JY_1-10k_transcript/53050,JY_1-10k_transcript/34603,JY_1-10k_transcript/13447,JY_1-10k_transcript/55058,JY_1-10k_transcript/19069,JY_1-10k_tra…
GO:0008150	Biological Process	GO:0044699	single-organism process	GO:0044763	single-organism cellular process	GO:0019400	alditol metabolic process	14	JY_1-10k_transcript/54320,JY_1-10k_transcript/41962,JY_1-10k_transcript/50353,JY_1-10k_transcript/40205,JY_1-10k_transcript/47903,JY_1-10k_transcript/44780,JY_1-10k_transcript/45260,JY_1-10k_transcript/46980,JY_1-10k_transcript/39640,JY_1-10k_transcript/18141,JY_1-10k_transcript/55067,JY_1-10k_transcript/44380,JY_1-10k_transcript/43854,JY_1-10k_transcript/50520
GO:0008150	Biological Process	GO:0044699	single-organism process	GO:0044763	single-organism cellular process	GO:0016458	gene silencing	65	JY_1-10k_transcript/21134,JY_1-10k_transcript/11678,JY_1-10k_transcript/10805,JY_1-10k_transcript/54978,JY_1-10k_transcript/37248,JY_1-10k_transcript/53122,JY_1-10k_transcript/1050,JY_1-10k_transcript/47155,JY_1-10k_transcript/19509,JY_1-10k_transcript/37632,JY_1-10k_transcript/2272,JY_1-10k_transcript/32853,JY_1-10k_transcript/52656,JY_1-10k_transcript/2597,JY_1-10k_transcript/11830,JY_1-10k_tra…
GO:0008150	Biological Process	GO:0044699	single-organism process	GO:0044763	single-organism cellular process	GO:0034330	cell junction organization	10	JY_1-10k_transcript/52778,JY_1-10k_transcript/50372,JY_1-10k_transcript/4889,JY_1-10k_transcript/45117,JY_1-10k_transcript/49362,JY_1-10k_transcript/27321,JY_1-10k_transcript/39525,JY_1-10k_transcript/45837,JY_1-10k_transcript/16349,JY_1-10k_transcript/41324
GO:0008150	Biological Process	GO:0044699	single-organism process	GO:0044763	single-organism cellular process	GO:0031050	dsRNA fragmentation	15	JY_1-10k_transcript/37632,JY_1-10k_transcript/2272,JY_1-10k_transcript/51259,JY_1-10k_transcript/49904,JY_1-10k_transcript/2597,JY_1-10k_transcript/42762,JY_1-10k_transcript/35201,JY_1-10k_transcript/37248,JY_1-10k_transcript/35857,JY_1-10k_transcript/31542,JY_1-10k_transcript/38806,JY_1-10k_transcript/30470,JY_1-10k_transcript/38035,JY_1-10k_transcript/36889,JY_1-10k_transcript/33459
GO:0008150	Biological Process	GO:0044699	single-organism process	GO:0044763	single-organism cellular process	GO:0022411	cellular component disassembly	94	JY_1-10k_transcript/48517,JY_1-10k_transcript/24492,JY_1-10k_transcript/37248,JY_1-10k_transcript/51963,JY_1-10k_transcript/18874,JY_1-10k_transcript/7560,JY_1-10k_transcript/48248,JY_1-10k_transcript/25271,JY_1-10k_transcript/23618,JY_1-10k_transcript/27990,JY_1-10k_transcript/53126,JY_1-10k_transcript/40272,JY_1-10k_transcript/24620,JY_1-10k_transcript/14264,JY_1-10k_transcript/16705,JY_1-10k_t…
GO:0008150	Biological Process	GO:0044699	single-organism process	GO:0008283	cell proliferation	GO:0042127	regulation of cell proliferation	127	JY_1-10k_transcript/18097,JY_1-10k_transcript/42579,JY_1-10k_transcript/54975,JY_1-10k_transcript/47191,JY_1-10k_transcript/41981,JY_1-10k_transcript/26968,JY_1-10k_transcript/2359,JY_1-10k_transcript/40254,JY_1-10k_transcript/32540,JY_1-10k_transcript/30004,JY_1-10k_transcript/38524,JY_1-10k_transcript/37248,JY_1-10k_transcript/21257,JY_1-10k_transcript/51963,JY_1-10k_transcript/37487,JY_1-10k_t…
GO:0008150	Biological Process	GO:0044699	single-organism process	GO:0008283	cell proliferation	GO:0008285	negative regulation of cell proliferation	16	JY_1-10k_transcript/4656,JY_1-10k_transcript/36972,JY_1-10k_transcript/20543,JY_1-10k_transcript/11609,JY_1-10k_transcript/41981,JY_1-10k_transcript/2359,JY_1-10k_transcript/32540,JY_1-10k_transcript/2085,JY_1-10k_transcript/28978,JY_1-10k_transcript/9191,JY_1-10k_transcript/18893,JY_1-10k_transcript/964,JY_1-10k_transcript/47565,JY_1-10k_transcript/49835,JY_1-10k_transcript/4452,JY_1-10k_transcr…
GO:0008150	Biological Process	GO:0044699	single-organism process	GO:0008283	cell proliferation	GO:0061351	neural precursor cell proliferation	1	JY_1-10k_transcript/5015
GO:0008150	Biological Process	GO:0044699	single-organism process	GO:0008283	cell proliferation	GO:0048144	fibroblast proliferation	9	JY_1-10k_transcript/40254,JY_1-10k_transcript/39968,JY_1-10k_transcript/41801,JY_1-10k_transcript/42867,JY_1-10k_transcript/43088,JY_1-10k_transcript/47565,JY_1-10k_transcript/42515,JY_1-10k_transcript/38566,JY_1-10k_transcript/35798
GO:0008150	Biological Process	GO:0044699	single-organism process	GO:0008283	cell proliferation	GO:0050673	epithelial cell proliferation	25	JY_1-10k_transcript/36972,JY_1-10k_transcript/20543,JY_1-10k_transcript/47191,JY_1-10k_transcript/41981,JY_1-10k_transcript/2359,JY_1-10k_transcript/32540,JY_1-10k_transcript/53546,JY_1-10k_transcript/51963,JY_1-10k_transcript/49835,JY_1-10k_transcript/54470,JY_1-10k_transcript/52015,JY_1-10k_transcript/4656,JY_1-10k_transcript/11609,JY_1-10k_transcript/2085,JY_1-10k_transcript/36536,JY_1-10k_tra…
GO:0008150	Biological Process	GO:0044699	single-organism process	GO:0008283	cell proliferation	GO:0070661	leukocyte proliferation	7	JY_1-10k_transcript/16653,JY_1-10k_transcript/41903,JY_1-10k_transcript/13795,JY_1-10k_transcript/17869,JY_1-10k_transcript/15169,JY_1-10k_transcript/51795,JY_1-10k_transcript/14965
GO:0008150	Biological Process	GO:0044699	single-organism process	GO:0008283	cell proliferation	GO:0033002	muscle cell proliferation	25	JY_1-10k_transcript/18097,JY_1-10k_transcript/51847,JY_1-10k_transcript/26968,JY_1-10k_transcript/22255,JY_1-10k_transcript/30154,JY_1-10k_transcript/28978,JY_1-10k_transcript/21257,JY_1-10k_transcript/37487,JY_1-10k_transcript/50574,JY_1-10k_transcript/40837,JY_1-10k_transcript/37200,JY_1-10k_transcript/42278,JY_1-10k_transcript/15946,JY_1-10k_transcript/22345,JY_1-10k_transcript/30676,JY_1-10k_…
GO:0008150	Biological Process	GO:0044699	single-organism process	GO:0008283	cell proliferation	GO:0014009	glial cell proliferation	1	JY_1-10k_transcript/11357
GO:0008150	Biological Process	GO:0044699	single-organism process	GO:0008283	cell proliferation	GO:0008284	positive regulation of cell proliferation	42	JY_1-10k_transcript/18097,JY_1-10k_transcript/47191,JY_1-10k_transcript/26968,JY_1-10k_transcript/40254,JY_1-10k_transcript/21257,JY_1-10k_transcript/53546,JY_1-10k_transcript/51963,JY_1-10k_transcript/37487,JY_1-10k_transcript/50574,JY_1-10k_transcript/40837,JY_1-10k_transcript/15946,JY_1-10k_transcript/22345,JY_1-10k_transcript/30676,JY_1-10k_transcript/34964,JY_1-10k_transcript/49363,JY_1-10k_…
GO:0008150	Biological Process	GO:0044699	single-organism process	GO:0001913	T cell mediated cytotoxicity	GO:0001914	regulation of T cell mediated cytotoxicity	2	JY_1-10k_transcript/25271,JY_1-10k_transcript/24576
GO:0008150	Biological Process	GO:0044699	single-organism process	GO:0042267	natural killer cell mediated cytotoxicity	GO:0042269	regulation of natural killer cell mediated cytotoxicity	2	JY_1-10k_transcript/3923,JY_1-10k_transcript/8727
GO:0008150	Biological Process	GO:0044699	single-organism process	GO:1902578	single-organism localization	GO:1902580	single-organism cellular localization	271	JY_1-10k_transcript/52273,JY_1-10k_transcript/54473,JY_1-10k_transcript/14083,JY_1-10k_transcript/55131,JY_1-10k_transcript/44357,JY_1-10k_transcript/55164,JY_1-10k_transcript/55058,JY_1-10k_transcript/55049,JY_1-10k_transcript/46159,JY_1-10k_transcript/42867,JY_1-10k_transcript/3413,JY_1-10k_transcript/15715,JY_1-10k_transcript/43088,JY_1-10k_transcript/43653,JY_1-10k_transcript/25314,JY_1-10k_t…
GO:0008150	Biological Process	GO:0044699	single-organism process	GO:1902578	single-organism localization	GO:0051651	maintenance of location in cell	17	JY_1-10k_transcript/47064,JY_1-10k_transcript/46430,JY_1-10k_transcript/45611,JY_1-10k_transcript/53476,JY_1-10k_transcript/53460,JY_1-10k_transcript/41076,JY_1-10k_transcript/35504,JY_1-10k_transcript/42655,JY_1-10k_transcript/13196,JY_1-10k_transcript/38855,JY_1-10k_transcript/42898,JY_1-10k_transcript/36647,JY_1-10k_transcript/52002,JY_1-10k_transcript/50751,JY_1-10k_transcript/16349,JY_1-10k_…
GO:0008150	Biological Process	GO:0044699	single-organism process	GO:1902578	single-organism localization	GO:0090151	establishment of protein localization to mitochondrial membrane	7	JY_1-10k_transcript/53151,JY_1-10k_transcript/49678,JY_1-10k_transcript/50371,JY_1-10k_transcript/54757,JY_1-10k_transcript/54719,JY_1-10k_transcript/53238,JY_1-10k_transcript/50057
GO:0008150	Biological Process	GO:0044699	single-organism process	GO:1902578	single-organism localization	GO:0044765	single-organism transport	838	JY_1-10k_transcript/28464,JY_1-10k_transcript/24304,JY_1-10k_transcript/14083,JY_1-10k_transcript/2359,JY_1-10k_transcript/44357,JY_1-10k_transcript/55164,JY_1-10k_transcript/5848,JY_1-10k_transcript/6867,JY_1-10k_transcript/15381,JY_1-10k_transcript/10414,JY_1-10k_transcript/16111,JY_1-10k_transcript/25488,JY_1-10k_transcript/18309,JY_1-10k_transcript/52166,JY_1-10k_transcript/50155,JY_1-10k_tra…
GO:0008150	Biological Process	GO:0044699	single-organism process	GO:0044767	single-organism developmental process	GO:0021700	developmental maturation	29	JY_1-10k_transcript/4889,JY_1-10k_transcript/46028,JY_1-10k_transcript/26669,JY_1-10k_transcript/40618,JY_1-10k_transcript/53460,JY_1-10k_transcript/41452,JY_1-10k_transcript/31912,JY_1-10k_transcript/49362,JY_1-10k_transcript/33703,JY_1-10k_transcript/37882,JY_1-10k_transcript/16785,JY_1-10k_transcript/39037,JY_1-10k_transcript/19257,JY_1-10k_transcript/47607,JY_1-10k_transcript/54365,JY_1-10k_t…
GO:0008150	Biological Process	GO:0044699	single-organism process	GO:0044767	single-organism developmental process	GO:0048732	gland development	56	JY_1-10k_transcript/47191,JY_1-10k_transcript/37791,JY_1-10k_transcript/21660,JY_1-10k_transcript/36327,JY_1-10k_transcript/30004,JY_1-10k_transcript/40782,JY_1-10k_transcript/3787,JY_1-10k_transcript/33076,JY_1-10k_transcript/5779,JY_1-10k_transcript/53546,JY_1-10k_transcript/51963,JY_1-10k_transcript/39972,JY_1-10k_transcript/37138,JY_1-10k_transcript/39541,JY_1-10k_transcript/40011,JY_1-10k_tr…
GO:0008150	Biological Process	GO:0044699	single-organism process	GO:0044767	single-organism developmental process	GO:0030323	respiratory tube development	7	JY_1-10k_transcript/29081,JY_1-10k_transcript/42579,JY_1-10k_transcript/54975,JY_1-10k_transcript/36047,JY_1-10k_transcript/47909,JY_1-10k_transcript/47885,JY_1-10k_transcript/37728
GO:0008150	Biological Process	GO:0044699	single-organism process	GO:0044767	single-organism developmental process	GO:0035148	tube formation	2	JY_1-10k_transcript/54010,JY_1-10k_transcript/12236
GO:0008150	Biological Process	GO:0044699	single-organism process	GO:0044767	single-organism developmental process	GO:0003179	heart valve morphogenesis	1	JY_1-10k_transcript/10
GO:0008150	Biological Process	GO:0044699	single-organism process	GO:0044767	single-organism developmental process	GO:0006949	syncytium formation	5	JY_1-10k_transcript/49362,JY_1-10k_transcript/34794,JY_1-10k_transcript/26669,JY_1-10k_transcript/41452,JY_1-10k_transcript/19422
GO:0008150	Biological Process	GO:0044699	single-organism process	GO:0044767	single-organism developmental process	GO:0001525	angiogenesis	12	JY_1-10k_transcript/42579,JY_1-10k_transcript/54975,JY_1-10k_transcript/13812,JY_1-10k_transcript/48316,JY_1-10k_transcript/36536,JY_1-10k_transcript/41801,JY_1-10k_transcript/24196,JY_1-10k_transcript/22591,JY_1-10k_transcript/36047,JY_1-10k_transcript/42515,JY_1-10k_transcript/43665,JY_1-10k_transcript/35798
GO:0008150	Biological Process	GO:0044699	single-organism process	GO:0044767	single-organism developmental process	GO:0009790	embryo development	215	JY_1-10k_transcript/30004,JY_1-10k_transcript/12258,JY_1-10k_transcript/53792,JY_1-10k_transcript/53427,JY_1-10k_transcript/51445,JY_1-10k_transcript/20235,JY_1-10k_transcript/8689,JY_1-10k_transcript/54931,JY_1-10k_transcript/42656,JY_1-10k_transcript/25253,JY_1-10k_transcript/3462,JY_1-10k_transcript/19422,JY_1-10k_transcript/15885,JY_1-10k_transcript/52420,JY_1-10k_transcript/47620,JY_1-10k_tr…
GO:0008150	Biological Process	GO:0044699	single-organism process	GO:0044767	single-organism developmental process	GO:0048598	embryonic morphogenesis	58	JY_1-10k_transcript/41506,JY_1-10k_transcript/25832,JY_1-10k_transcript/4889,JY_1-10k_transcript/24341,JY_1-10k_transcript/23784,JY_1-10k_transcript/26669,JY_1-10k_transcript/12258,JY_1-10k_transcript/44057,JY_1-10k_transcript/54907,JY_1-10k_transcript/22602,JY_1-10k_transcript/5460,JY_1-10k_transcript/46457,JY_1-10k_transcript/33297,JY_1-10k_transcript/20235,JY_1-10k_transcript/8689,JY_1-10k_tra…
GO:0008150	Biological Process	GO:0044699	single-organism process	GO:0044767	single-organism developmental process	GO:0061197	fungiform papilla morphogenesis	2	JY_1-10k_transcript/52265,JY_1-10k_transcript/28978
GO:0008150	Biological Process	GO:0044699	single-organism process	GO:0044767	single-organism developmental process	GO:0021587	cerebellum morphogenesis	4	JY_1-10k_transcript/45611,JY_1-10k_transcript/53476,JY_1-10k_transcript/54109,JY_1-10k_transcript/38855
GO:0008150	Biological Process	GO:0044699	single-organism process	GO:0044767	single-organism developmental process	GO:0021575	hindbrain morphogenesis	4	JY_1-10k_transcript/45611,JY_1-10k_transcript/53476,JY_1-10k_transcript/54109,JY_1-10k_transcript/38855
GO:0008150	Biological Process	GO:0044699	single-organism process	GO:0044767	single-organism developmental process	GO:0035239	tube morphogenesis	47	JY_1-10k_transcript/47064,JY_1-10k_transcript/42579,JY_1-10k_transcript/25832,JY_1-10k_transcript/54975,JY_1-10k_transcript/24341,JY_1-10k_transcript/26669,JY_1-10k_transcript/40782,JY_1-10k_transcript/36815,JY_1-10k_transcript/44057,JY_1-10k_transcript/39541,JY_1-10k_transcript/22602,JY_1-10k_transcript/34659,JY_1-10k_transcript/33297,JY_1-10k_transcript/23072,JY_1-10k_transcript/37728,JY_1-10k_…
GO:0008150	Biological Process	GO:0044699	single-organism process	GO:0044767	single-organism developmental process	GO:0001763	morphogenesis of a branching structure	7	JY_1-10k_transcript/29081,JY_1-10k_transcript/42579,JY_1-10k_transcript/54975,JY_1-10k_transcript/36047,JY_1-10k_transcript/47909,JY_1-10k_transcript/52680,JY_1-10k_transcript/37728
GO:0008150	Biological Process	GO:0044699	single-organism process	GO:0044767	single-organism developmental process	GO:0007164	establishment of tissue polarity	29	JY_1-10k_transcript/52953,JY_1-10k_transcript/44168,JY_1-10k_transcript/48921,JY_1-10k_transcript/45317,JY_1-10k_transcript/41867,JY_1-10k_transcript/44526,JY_1-10k_transcript/53006,JY_1-10k_transcript/40261,JY_1-10k_transcript/34708,JY_1-10k_transcript/20544,JY_1-10k_transcript/49362,JY_1-10k_transcript/27225,JY_1-10k_transcript/42910,JY_1-10k_transcript/45176,JY_1-10k_transcript/30467,JY_1-10k_…
GO:0008150	Biological Process	GO:0044699	single-organism process	GO:0044767	single-organism developmental process	GO:0021675	nerve development	9	JY_1-10k_transcript/36040,JY_1-10k_transcript/30619,JY_1-10k_transcript/9035,JY_1-10k_transcript/15545,JY_1-10k_transcript/7996,JY_1-10k_transcript/10162,JY_1-10k_transcript/31225,JY_1-10k_transcript/9600,JY_1-10k_transcript/18613
GO:0008150	Biological Process	GO:0044699	single-organism process	GO:0044767	single-organism developmental process	GO:0010171	body morphogenesis	1	JY_1-10k_transcript/9957
GO:0008150	Biological Process	GO:0044699	single-organism process	GO:0044767	single-organism developmental process	GO:0007389	pattern specification process	49	JY_1-10k_transcript/25832,JY_1-10k_transcript/4889,JY_1-10k_transcript/24341,JY_1-10k_transcript/30004,JY_1-10k_transcript/26669,JY_1-10k_transcript/23890,JY_1-10k_transcript/46375,JY_1-10k_transcript/38873,JY_1-10k_transcript/44057,JY_1-10k_transcript/27225,JY_1-10k_transcript/51445,JY_1-10k_transcript/22602,JY_1-10k_transcript/752,JY_1-10k_transcript/33297,JY_1-10k_transcript/47252,JY_1-10k_tra…
GO:0008150	Biological Process	GO:0044699	single-organism process	GO:0044767	single-organism developmental process	GO:0009791	post-embryonic development	71	JY_1-10k_transcript/48411,JY_1-10k_transcript/30030,JY_1-10k_transcript/34186,JY_1-10k_transcript/53792,JY_1-10k_transcript/10599,JY_1-10k_transcript/52336,JY_1-10k_transcript/45604,JY_1-10k_transcript/44317,JY_1-10k_transcript/54241,JY_1-10k_transcript/47271,JY_1-10k_transcript/27154,JY_1-10k_transcript/15885,JY_1-10k_transcript/52420,JY_1-10k_transcript/43340,JY_1-10k_transcript/30519,JY_1-10k_…
GO:0008150	Biological Process	GO:0044699	single-organism process	GO:0044767	single-organism developmental process	GO:0021593	rhombomere morphogenesis	1	JY_1-10k_transcript/9957
GO:0008150	Biological Process	GO:0044699	single-organism process	GO:0044767	single-organism developmental process	GO:0061196	fungiform papilla development	2	JY_1-10k_transcript/52265,JY_1-10k_transcript/28978
GO:0008150	Biological Process	GO:0044699	single-organism process	GO:0044767	single-organism developmental process	GO:0007571	age-dependent general metabolic decline	1	JY_1-10k_transcript/47565
GO:0008150	Biological Process	GO:0044699	single-organism process	GO:0044767	single-organism developmental process	GO:0061061	muscle structure development	65	JY_1-10k_transcript/5975,JY_1-10k_transcript/50435,JY_1-10k_transcript/13629,JY_1-10k_transcript/33490,JY_1-10k_transcript/51624,JY_1-10k_transcript/36297,JY_1-10k_transcript/6065,JY_1-10k_transcript/33297,JY_1-10k_transcript/45176,JY_1-10k_transcript/43709,JY_1-10k_transcript/52176,JY_1-10k_transcript/32040,JY_1-10k_transcript/54944,JY_1-10k_transcript/19422,JY_1-10k_transcript/24865,JY_1-10k_tr…
GO:0008150	Biological Process	GO:0044699	single-organism process	GO:0044767	single-organism developmental process	GO:0021602	cranial nerve morphogenesis	2	JY_1-10k_transcript/36040,JY_1-10k_transcript/31225
GO:0008150	Biological Process	GO:0044699	single-organism process	GO:0044767	single-organism developmental process	GO:0048806	genitalia development	7	JY_1-10k_transcript/52332,JY_1-10k_transcript/51302,JY_1-10k_transcript/53792,JY_1-10k_transcript/41389,JY_1-10k_transcript/47606,JY_1-10k_transcript/36240,JY_1-10k_transcript/15728
GO:0008150	Biological Process	GO:0044699	single-organism process	GO:0044767	single-organism developmental process	GO:0030902	hindbrain development	8	JY_1-10k_transcript/45611,JY_1-10k_transcript/9957,JY_1-10k_transcript/53476,JY_1-10k_transcript/30004,JY_1-10k_transcript/38855,JY_1-10k_transcript/52265,JY_1-10k_transcript/54109,JY_1-10k_transcript/19257
GO:0008150	Biological Process	GO:0044699	single-organism process	GO:0044767	single-organism developmental process	GO:0001822	kidney development	21	JY_1-10k_transcript/52373,JY_1-10k_transcript/42579,JY_1-10k_transcript/54975,JY_1-10k_transcript/51797,JY_1-10k_transcript/50034,JY_1-10k_transcript/52233,JY_1-10k_transcript/49935,JY_1-10k_transcript/43308,JY_1-10k_transcript/37060,JY_1-10k_transcript/43509,JY_1-10k_transcript/51589,JY_1-10k_transcript/42264,JY_1-10k_transcript/52728,JY_1-10k_transcript/41801,JY_1-10k_transcript/45686,JY_1-10k_…
GO:0008150	Biological Process	GO:0044699	single-organism process	GO:0044767	single-organism developmental process	GO:0010927	cellular component assembly involved in morphogenesis	22	JY_1-10k_transcript/5975,JY_1-10k_transcript/47606,JY_1-10k_transcript/28978,JY_1-10k_transcript/13162,JY_1-10k_transcript/16210,JY_1-10k_transcript/54719,JY_1-10k_transcript/51624,JY_1-10k_transcript/49362,JY_1-10k_transcript/36297,JY_1-10k_transcript/6400,JY_1-10k_transcript/44438,JY_1-10k_transcript/52778,JY_1-10k_transcript/50372,JY_1-10k_transcript/52176,JY_1-10k_transcript/28221,JY_1-10k_tr…
GO:0008150	Biological Process	GO:0044699	single-organism process	GO:0044767	single-organism developmental process	GO:0048839	inner ear development	12	JY_1-10k_transcript/52778,JY_1-10k_transcript/50372,JY_1-10k_transcript/47919,JY_1-10k_transcript/13812,JY_1-10k_transcript/45117,JY_1-10k_transcript/49676,JY_1-10k_transcript/49362,JY_1-10k_transcript/22591,JY_1-10k_transcript/39525,JY_1-10k_transcript/41324,JY_1-10k_transcript/13325,JY_1-10k_transcript/14903
GO:0008150	Biological Process	GO:0044699	single-organism process	GO:0044767	single-organism developmental process	GO:0048840	otolith development	3	JY_1-10k_transcript/22591,JY_1-10k_transcript/13812,JY_1-10k_transcript/14903
GO:0008150	Biological Process	GO:0044699	single-organism process	GO:0044767	single-organism developmental process	GO:0048859	formation of anatomical boundary	2	JY_1-10k_transcript/4889,JY_1-10k_transcript/45837
GO:0008150	Biological Process	GO:0044699	single-organism process	GO:0044767	single-organism developmental process	GO:0060348	bone development	13	JY_1-10k_transcript/20540,JY_1-10k_transcript/54739,JY_1-10k_transcript/9957,JY_1-10k_transcript/753,JY_1-10k_transcript/22207,JY_1-10k_transcript/54022,JY_1-10k_transcript/54944,JY_1-10k_transcript/20455,JY_1-10k_transcript/36297,JY_1-10k_transcript/31477,JY_1-10k_transcript/10629,JY_1-10k_transcript/49144,JY_1-10k_transcript/23919
GO:0008150	Biological Process	GO:0044699	single-organism process	GO:0044767	single-organism developmental process	GO:0048532	anatomical structure arrangement	5	JY_1-10k_transcript/45611,JY_1-10k_transcript/36040,JY_1-10k_transcript/53476,JY_1-10k_transcript/54109,JY_1-10k_transcript/38855
GO:0008150	Biological Process	GO:0044699	single-organism process	GO:0044767	single-organism developmental process	GO:0060996	dendritic spine development	13	JY_1-10k_transcript/52778,JY_1-10k_transcript/50372,JY_1-10k_transcript/31571,JY_1-10k_transcript/28978,JY_1-10k_transcript/45117,JY_1-10k_transcript/49362,JY_1-10k_transcript/11357,JY_1-10k_transcript/18076,JY_1-10k_transcript/39525,JY_1-10k_transcript/33703,JY_1-10k_transcript/34794,JY_1-10k_transcript/41324,JY_1-10k_transcript/16785
GO:0008150	Biological Process	GO:0044699	single-organism process	GO:0044767	single-organism developmental process	GO:0007423	sensory organ development	59	JY_1-10k_transcript/5015,JY_1-10k_transcript/4889,JY_1-10k_transcript/17866,JY_1-10k_transcript/42270,JY_1-10k_transcript/30004,JY_1-10k_transcript/3787,JY_1-10k_transcript/31575,JY_1-10k_transcript/33076,JY_1-10k_transcript/27225,JY_1-10k_transcript/38786,JY_1-10k_transcript/47896,JY_1-10k_transcript/14903,JY_1-10k_transcript/54241,JY_1-10k_transcript/52778,JY_1-10k_transcript/13812,JY_1-10k_tra…
GO:0008150	Biological Process	GO:0044699	single-organism process	GO:0044767	single-organism developmental process	GO:0048589	developmental growth	51	JY_1-10k_transcript/4889,JY_1-10k_transcript/36040,JY_1-10k_transcript/21660,JY_1-10k_transcript/30004,JY_1-10k_transcript/26669,JY_1-10k_transcript/25454,JY_1-10k_transcript/13629,JY_1-10k_transcript/12258,JY_1-10k_transcript/27225,JY_1-10k_transcript/53792,JY_1-10k_transcript/40837,JY_1-10k_transcript/35417,JY_1-10k_transcript/8794,JY_1-10k_transcript/14264,JY_1-10k_transcript/19422,JY_1-10k_tr…
GO:0008150	Biological Process	GO:0044699	single-organism process	GO:0044767	single-organism developmental process	GO:0001568	blood vessel development	58	JY_1-10k_transcript/42579,JY_1-10k_transcript/41506,JY_1-10k_transcript/54975,JY_1-10k_transcript/24341,JY_1-10k_transcript/44357,JY_1-10k_transcript/26669,JY_1-10k_transcript/44190,JY_1-10k_transcript/34391,JY_1-10k_transcript/12493,JY_1-10k_transcript/48153,JY_1-10k_transcript/44057,JY_1-10k_transcript/37863,JY_1-10k_transcript/17534,JY_1-10k_transcript/23072,JY_1-10k_transcript/37728,JY_1-10k_…
GO:0008150	Biological Process	GO:0044699	single-organism process	GO:0044767	single-organism developmental process	GO:0048869	cellular developmental process	508	JY_1-10k_transcript/52273,JY_1-10k_transcript/248,JY_1-10k_transcript/44357,JY_1-10k_transcript/15545,JY_1-10k_transcript/47328,JY_1-10k_transcript/327,JY_1-10k_transcript/771,JY_1-10k_transcript/33693,JY_1-10k_transcript/12258,JY_1-10k_transcript/53137,JY_1-10k_transcript/23628,JY_1-10k_transcript/18320,JY_1-10k_transcript/6065,JY_1-10k_transcript/5857,JY_1-10k_transcript/43709,JY_1-10k_transcri…
GO:0008150	Biological Process	GO:0044699	single-organism process	GO:0044767	single-organism developmental process	GO:0060788	ectodermal placode formation	2	JY_1-10k_transcript/52265,JY_1-10k_transcript/28978
GO:0008150	Biological Process	GO:0044699	single-organism process	GO:0044767	single-organism developmental process	GO:0048729	tissue morphogenesis	88	JY_1-10k_transcript/52953,JY_1-10k_transcript/42579,JY_1-10k_transcript/54975,JY_1-10k_transcript/48921,JY_1-10k_transcript/45317,JY_1-10k_transcript/24341,JY_1-10k_transcript/21660,JY_1-10k_transcript/30004,JY_1-10k_transcript/44057,JY_1-10k_transcript/42910,JY_1-10k_transcript/34659,JY_1-10k_transcript/33297,JY_1-10k_transcript/45176,JY_1-10k_transcript/30467,JY_1-10k_transcript/23072,JY_1-10k_…
GO:0008150	Biological Process	GO:0044699	single-organism process	GO:0044767	single-organism developmental process	GO:0048645	organ formation	2	JY_1-10k_transcript/4889,JY_1-10k_transcript/45837
GO:0008150	Biological Process	GO:0044699	single-organism process	GO:0044767	single-organism developmental process	GO:0021536	diencephalon development	2	JY_1-10k_transcript/29059,JY_1-10k_transcript/53140
GO:0008150	Biological Process	GO:0044699	single-organism process	GO:0044767	single-organism developmental process	GO:0090102	cochlea development	6	JY_1-10k_transcript/49362,JY_1-10k_transcript/52778,JY_1-10k_transcript/50372,JY_1-10k_transcript/39525,JY_1-10k_transcript/41324,JY_1-10k_transcript/45117
GO:0008150	Biological Process	GO:0044699	single-organism process	GO:0044767	single-organism developmental process	GO:0016358	dendrite development	28	JY_1-10k_transcript/3900,JY_1-10k_transcript/28978,JY_1-10k_transcript/28931,JY_1-10k_transcript/49362,JY_1-10k_transcript/20270,JY_1-10k_transcript/36297,JY_1-10k_transcript/10192,JY_1-10k_transcript/43458,JY_1-10k_transcript/33703,JY_1-10k_transcript/16785,JY_1-10k_transcript/44438,JY_1-10k_transcript/17419,JY_1-10k_transcript/47271,JY_1-10k_transcript/52778,JY_1-10k_transcript/50372,JY_1-10k_t…
GO:0008150	Biological Process	GO:0044699	single-organism process	GO:0044767	single-organism developmental process	GO:0030703	eggshell formation	3	JY_1-10k_transcript/42760,JY_1-10k_transcript/38382,JY_1-10k_transcript/16210
GO:0008150	Biological Process	GO:0044699	single-organism process	GO:0044767	single-organism developmental process	GO:0060438	trachea development	1	JY_1-10k_transcript/52680
GO:0008150	Biological Process	GO:0044699	single-organism process	GO:0044767	single-organism developmental process	GO:0072006	nephron development	11	JY_1-10k_transcript/52373,JY_1-10k_transcript/51797,JY_1-10k_transcript/50034,JY_1-10k_transcript/51589,JY_1-10k_transcript/52728,JY_1-10k_transcript/52233,JY_1-10k_transcript/45686,JY_1-10k_transcript/49403,JY_1-10k_transcript/53873,JY_1-10k_transcript/49707,JY_1-10k_transcript/49935
GO:0008150	Biological Process	GO:0044699	single-organism process	GO:0044767	single-organism developmental process	GO:0048736	appendage development	16	JY_1-10k_transcript/19527,JY_1-10k_transcript/28978,JY_1-10k_transcript/13162,JY_1-10k_transcript/12258,JY_1-10k_transcript/52265,JY_1-10k_transcript/5460,JY_1-10k_transcript/8689,JY_1-10k_transcript/4040,JY_1-10k_transcript/1423,JY_1-10k_transcript/35563,JY_1-10k_transcript/4838,JY_1-10k_transcript/3745,JY_1-10k_transcript/31720,JY_1-10k_transcript/31024,JY_1-10k_transcript/5223,JY_1-10k_transcr…
GO:0008150	Biological Process	GO:0044699	single-organism process	GO:0044767	single-organism developmental process	GO:0031099	regeneration	23	JY_1-10k_transcript/49022,JY_1-10k_transcript/30004,JY_1-10k_transcript/17336,JY_1-10k_transcript/40782,JY_1-10k_transcript/53460,JY_1-10k_transcript/14438,JY_1-10k_transcript/50962,JY_1-10k_transcript/11169,JY_1-10k_transcript/52265,JY_1-10k_transcript/41345,JY_1-10k_transcript/39541,JY_1-10k_transcript/22591,JY_1-10k_transcript/8807,JY_1-10k_transcript/34659,JY_1-10k_transcript/52382,JY_1-10k_t…
GO:0008150	Biological Process	GO:0044699	single-organism process	GO:0044767	single-organism developmental process	GO:0048569	post-embryonic organ development	21	JY_1-10k_transcript/37401,JY_1-10k_transcript/4734,JY_1-10k_transcript/19527,JY_1-10k_transcript/40618,JY_1-10k_transcript/23267,JY_1-10k_transcript/13162,JY_1-10k_transcript/53460,JY_1-10k_transcript/31912,JY_1-10k_transcript/36910,JY_1-10k_transcript/46710,JY_1-10k_transcript/1423,JY_1-10k_transcript/35563,JY_1-10k_transcript/52002,JY_1-10k_transcript/48554,JY_1-10k_transcript/24082,JY_1-10k_tr…
GO:0008150	Biological Process	GO:0044699	single-organism process	GO:0044767	single-organism developmental process	GO:0021772	olfactory bulb development	6	JY_1-10k_transcript/49362,JY_1-10k_transcript/52778,JY_1-10k_transcript/50372,JY_1-10k_transcript/39525,JY_1-10k_transcript/41324,JY_1-10k_transcript/45117
GO:0008150	Biological Process	GO:0044699	single-organism process	GO:0044767	single-organism developmental process	GO:0007420	brain development	56	JY_1-10k_transcript/47064,JY_1-10k_transcript/5015,JY_1-10k_transcript/36040,JY_1-10k_transcript/8704,JY_1-10k_transcript/53476,JY_1-10k_transcript/46028,JY_1-10k_transcript/3900,JY_1-10k_transcript/17445,JY_1-10k_transcript/30004,JY_1-10k_transcript/26669,JY_1-10k_transcript/46222,JY_1-10k_transcript/10514,JY_1-10k_transcript/20455,JY_1-10k_transcript/22602,JY_1-10k_transcript/19257,JY_1-10k_tra…
GO:0008150	Biological Process	GO:0044699	single-organism process	GO:0044767	single-organism developmental process	GO:0021987	cerebral cortex development	8	JY_1-10k_transcript/52778,JY_1-10k_transcript/50372,JY_1-10k_transcript/26669,JY_1-10k_transcript/45117,JY_1-10k_transcript/41452,JY_1-10k_transcript/49362,JY_1-10k_transcript/39525,JY_1-10k_transcript/41324
[truncated: 1,341 more rows]
